# Supplementary material for: Molecular characterization of immune responses of Helicoverpa armigera to infection with the mermithid nematode Ovomermis sinensis
Source: BMC Genomics. 2019 Feb 27;20:161. doi: 10.1186/s12864-019-5544-1 (PMC6391810; doi:10.1186/s12864-019-5544-1)
Supplement: Supplementary file 2 — Table S1. Statistics of DGE library sequencing and reads mapping. (XLS 20 kb) [file 12864_2019_5544_MOESM2_ESM.xls]

## Sheet: seqDataSummary
Table S1. Statistics of DGE library sequencing and reads mapping.
Sample	Sequencing Strategy	Raw Data Size (bp)	Raw Reads Number	Clean Data Size (bp)	Clean Reads Number	Clean Data Rate (%)	Mapped Clean Reads (%)	Unmapped Clean Reads (%)
HFC1-1	SE50	1197782700	23955654	1172321800	23446436	97.87	58.76	41.24
HFC1-2	SE50	1197782700	23955654	1151654850	23033097	96.14	52.92	47.08
HFC1-3	SE50	1197782700	23955654	1153009150	23060183	96.26	56.03	43.97
HFC3-1	SE50	1197782700	23955654	1050745500	21014910	87.72	50.02	49.98
HFC3-2	SE50	1205930800	24118616	1169081600	23381632	96.94	52.5	47.5
HFC3-3	SE50	1197782700	23955654	1094547100	21890942	91.38	51.07	48.93
HFC5-1	SE50	1205930800	24118616	1174233700	23484674	97.37	56.69	43.31
HFC5-2	SE50	1205930800	24118616	1156760300	23135206	95.92	52.93	47.07
HFC5-3	SE50	1205930800	24118616	1180849050	23616981	97.92	55.68	44.32
HFS1-1	SE50	1197782700	23955654	1115290300	22305806	93.11	49.36	50.64
HFS1-2	SE50	1197782700	23955654	1160386700	23207734	96.87	51.63	48.37
HFS1-3	SE50	1197782700	23955654	1079252900	21585058	90.1	50.07	49.93
HFS3-1	SE50	1197782700	23955654	1081589900	21631798	90.29	52.1	47.9
HFS3-2	SE50	1205930800	24118616	1152939450	23058789	95.6	52.08	47.92
HFS3-3	SE50	1396161900	27923238	1136736850	22734737	81.41	52.22	47.78
HFS5-1	SE50	1205930800	24118616	1166114700	23322294	96.69	50.92	49.08
HFS5-2	SE50	1205930800	24118616	1141272600	22825452	94.63	53.19	46.81
HFS5-3	SE50	1205930800	24118616	1167190450	23343809	96.78	54.29	45.71
