# Supplementary material for: Molecular characterization of immune responses of Helicoverpa armigera to infection with the mermithid nematode Ovomermis sinensis
Source: BMC Genomics. 2019 Feb 27;20:161. doi: 10.1186/s12864-019-5544-1 (PMC6391810; doi:10.1186/s12864-019-5544-1)
Supplement: Supplementary file 4 — Table S2. Transcripts differentially expressed between the fat body of parasitized and non-parasitized larva. (XLS 3723 kb) [file 12864_2019_5544_MOESM4_ESM.xls]

## Sheet: FC1-VS-FP1.GeneDiffExpFilter
Table S2. Transcripts differentially expressed between the fat body of parasitized and non-parasitized larva (FP1 vs. FC1).
Transcript ID	Length	Means-FC1	Means-FP1	log2Ratio(FP1/FC1)	Up-Down-Regulation(FP1/FC1)	Probability	KEGG Orthology	GO Component	GO Function	GO Process	Blast nr
Locus_52147_Transcript_1/2_Confidence_0.582	122	0.01	155.203	13.9219	Up	0.986259	-	-	-	-	-
Locus_1082_Transcript_5/5_Confidence_0.667	1939	0.01	107.12	13.3869	Up	0.981129	K01044|1|1e-62|241|dme:Dmel_CG2505|carboxylesterase 1 [EC:3.1.1.1];K01066|2|9e-60|232|dme:Dmel_CG1121|esterase / lipase [EC:3.1.1.-];K01050|4|3e-58|227|dpo:Dpse_GA10907|cholinesterase [EC:3.1.1.8];K01063|5|1e-57|225|tca:658208|juvenile-hormone esterase [EC:3.1.1.59]	-	-	-	gi|294846818|gb|ADF43482.1|/0/carboxyl/choline esterase CCE016d [Helicoverpa armigera]
Locus_6410_Transcript_2/2_Confidence_1.000	330	0.01	98.5267	13.2663	Up	0.979529	K01366|1|6e-12|69.3|ecb:100059835|cathepsin H [EC:3.4.22.16]	-	GO:0004175//endopeptidase activity	GO:0019538//protein metabolic process	gi|187944195|gb|ACD40324.1|/3.70091e-27/cathepsin 1-like protease [Helicoverpa armigera]
Locus_52405_Transcript_1/1_Confidence_1.000	975	0.01	79.54	12.9575	Up	0.975609	K08076|1|4e-31|135|cel:F09E8.6|astacin [EC:3.4.24.21];K08606|2|5e-30|132|dre:327586|meprin A, beta [EC:3.4.24.18]	-	GO:0046872//metal ion binding;GO:0070011//peptidase activity, acting on L-amino acid peptides	-	gi|379698944|ref|NP_001243943.1|/3.30362e-95/hatching enzyme-like II precursor [Bombyx mori]
Locus_2891_Transcript_2/2_Confidence_1.000	167	0.01	66.0333	12.689	Up	0.971919	-	-	-	-	-
Locus_4239_Transcript_5/5_Confidence_0.692	1544	0.01	41.9567	12.0347	Up	0.960573	K14798|1|2e-70|267|cqu:CpipJ_CPIJ019628|protein LTV1	-	-	-	gi|357619596|gb|EHJ72104.1|/2.83944e-151/hypothetical protein KGM_18405 [Danaus plexippus]
Locus_5765_Transcript_1/2_Confidence_1.000	321	0.01	32.55	11.6684	Up	0.95312	-	-	-	-	-
Locus_457_Transcript_1/2_Confidence_0.857	517	0.01	30.2833	11.5643	Up	0.950785	K05692|1|9e-32|136|tsp:Tsp_08166|actin beta/gamma 1	GO:0043232;GO:0044444//cytoplasmic part;GO:0043189//H4/H2A histone acetyltransferase complex	GO:0005515//protein binding;GO:0032559	GO:0051084//'de novo' posttranslational protein folding	gi|387915906|gb|AFK11562.1|/2.60034e-31/beta-actin [Callorhinchus milii]
Locus_3349_Transcript_4/4_Confidence_0.722	198	0.01	25.8333	11.335	Up	0.945041	-	-	-	-	-
Locus_1963_Transcript_6/6_Confidence_0.571	923	0.01	24.7733	11.2746	Up	0.943441	-	-	-	-	gi|357607581|gb|EHJ65597.1|/4.58126e-59/hypothetical protein KGM_12856 [Danaus plexippus]
Locus_49833_Transcript_2/6_Confidence_0.431	137	0.01	23.4767	11.197	Up	0.941237	-	-	-	-	gi|302347126|gb|ADL27731.1|/3.4257e-09/gloverin [Spodoptera exigua]
Locus_1002_Transcript_3/5_Confidence_0.538	389	0.01	21.5633	11.0744	Up	0.937577	-	-	-	-	-
Locus_37702_Transcript_1/1_Confidence_1.000	102	0.01	20.2567	10.9842	Up	0.934733	-	-	-	-	gi|39843367|gb|AAR32136.1|/6.82018e-10/VHDL receptor [Helicoverpa zea]
Locus_58143_Transcript_1/1_Confidence_1.000	194	0.01	20.1033	10.9732	Up	0.934353	K01298|1|3e-09|60.5|dre:431764|carboxypeptidase A2 [EC:3.4.17.15];K08781|4|9e-09|58.9|mdo:100020573|carboxypeptidase A5 [EC:3.4.17.1]	-	GO:0046914//transition metal ion binding;GO:0008235//metalloexopeptidase activity	GO:0019538//protein metabolic process	gi|332025658|gb|EGI65820.1|/4.42614e-17/Zinc carboxypeptidase A 1 [Acromyrmex echinatior]
Locus_9292_Transcript_2/2_Confidence_1.000	2101	0.01	18.79	10.8757	Up	0.931062	K02678|1|1e-61|238|ame:412916|c-ets proto-oncogene protein	GO:0043231//intracellular membrane-bounded organelle	GO:0001071//nucleic acid binding transcription factor activity;GO:0003677//DNA binding	GO:0006351//transcription, DNA-dependent;GO:0006909//phagocytosis;GO:0007450//dorsal/ventral pattern formation, imaginal disc;GO:0003006//developmental process involved in reproduction;GO:0001752//compound eye photoreceptor fate commitment;GO:0016337//cell-cell adhesion;GO:0042685//cardioblast cell fate specification;GO:0055002//striated muscle cell development;GO:0007169//transmembrane receptor …	gi|357608290|gb|EHJ65913.1|/3.26228e-79/putative ETS-like protein pointed, isoform P1 [Danaus plexippus]
Locus_21741_Transcript_2/2_Confidence_0.852	103	0.01	18.22	10.8313	Up	0.929439	-	-	-	-	gi|453073536|gb|AGG22606.1|/2.95116e-13/very-high-density lipoprotein receptor [Helicoverpa armigera]
Locus_23894_Transcript_4/4_Confidence_0.200	101	0.01	17.6433	10.7849	Up	0.927798	-	-	-	-	-
Locus_24439_Transcript_2/3_Confidence_0.188	110	0.01	17.38	10.7632	Up	0.926822	-	-	-	-	-
Locus_810_Transcript_1/8_Confidence_0.528	839	0.01	16.1933	10.6612	Up	0.922824	K13126|1|1e-80|300|phu:Phum_PHUM617090|polyadenylate-binding protein	-	GO:0003676//nucleic acid binding	-	gi|389610655|dbj|BAM18939.1|/3.261e-90/polyA-binding protein [Papilio polytes]
Locus_9105_Transcript_1/2_Confidence_1.000	622	0.01	15.3933	10.5881	Up	0.919786	K13443|1|3e-20|98.6|phu:Phum_PHUM074050|Niemann-Pick C2 protein	-	-	-	gi|389608799|dbj|BAM18011.1|/9.06745e-26/niemann-pick type C-2b [Papilio xuthus]
Locus_1850_Transcript_3/4_Confidence_0.667	2255	0.01	15.3733	10.5862	Up	0.919712	K05022|1|3e-21|104|cfa:492270|chloride intracellular channel 2	-	GO:0046872//metal ion binding;GO:0005253//anion channel activity	GO:0006950//response to stress;GO:0010259//multicellular organismal aging	gi|114053119|ref|NP_001040533.1|/8.31112e-129/chloride intracellular channel isoform 1 [Bombyx mori]
Locus_23612_Transcript_1/1_Confidence_1.000	118	0.01	14.99	10.5498	Up	0.918219	-	-	-	-	gi|5869985|emb|CAB55603.1|/7.07456e-09/moderately methionine rich storage protein [Spodoptera litura]
Locus_21435_Transcript_1/1_Confidence_1.000	141	0.01	14.7433	10.5258	Up	0.917214	-	-	-	-	gi|453073536|gb|AGG22606.1|/8.41662e-08/very-high-density lipoprotein receptor [Helicoverpa armigera]
Locus_42021_Transcript_1/1_Confidence_1.000	112	0.01	13.5367	10.4027	Up	0.911667	-	-	-	-	gi|453073536|gb|AGG22606.1|/6.60642e-08/very-high-density lipoprotein receptor [Helicoverpa armigera]
Locus_107_Transcript_2/3_Confidence_0.400	1265	0.01	13.3667	10.3844	Up	0.910718	K01689|1|2e-132|473|dvi:Dvir_GJ17449|enolase [EC:4.2.1.11]	GO:0043234//protein complex;GO:0044424//intracellular part	GO:0046872//metal ion binding;GO:0016836//hydro-lyase activity	GO:0006007//glucose catabolic process	gi|389608773|dbj|BAM17998.1|/3.45549e-157/enolase [Papilio xuthus]
Locus_5470_Transcript_3/3_Confidence_0.714	994	0.01	13.2433	10.3711	Up	0.910014	K00799|1|8e-50|197|dse:Dsec_GM24930|glutathione S-transferase [EC:2.5.1.18]	GO:0044424//intracellular part	GO:0016648;GO:0015038//glutathione disulfide oxidoreductase activity;GO:0016765//transferase activity, transferring alkyl or aryl (other than methyl) groups	-	gi|334303366|gb|AEG75845.1|/5.23476e-128/glutathione S-transferase o1 protein [Spodoptera litura]
Locus_59808_Transcript_1/1_Confidence_1.000	202	0.01	13.22	10.3685	Up	0.909921	-	-	-	-	gi|186885977|gb|ACC93396.1|/2.67027e-06/chitin-binding protein, partial [Helicoverpa armigera]
Locus_2372_Transcript_10/10_Confidence_0.480	1979	0.01	13.0733	10.3524	Up	0.909039	K11978|1|6e-08|60.1|cqu:CpipJ_CPIJ009489|E3 ubiquitin-protein ligase UBR3 [EC:6.3.2.19]	-	-	-	gi|357616258|gb|EHJ70097.1|/0/hypothetical protein KGM_06662 [Danaus plexippus]
Locus_22190_Transcript_3/3_Confidence_0.250	103	0.01	12.59	10.2981	Up	0.906053	-	-	-	-	-
Locus_3806_Transcript_2/6_Confidence_0.455	444	0.01	12.5333	10.2916	Up	0.90567	K02872|1|2e-50|197|nvi:100118263|large subunit ribosomal protein L13Ae	GO:0030529//ribonucleoprotein complex	GO:0005198//structural molecule activity	GO:0010467//gene expression	gi|31340318|sp|Q962U0.1|RL13A_SPOFR/2.57912e-65/RecName: Full=60S ribosomal protein L13a
Locus_5392_Transcript_2/2_Confidence_1.000	135	0.01	12.36	10.2715	Up	0.904586	-	-	-	-	gi|453073536|gb|AGG22606.1|/3.00161e-13/very-high-density lipoprotein receptor [Helicoverpa armigera]
Locus_14893_Transcript_1/6_Confidence_0.194	102	0.01	12.33	10.268	Up	0.904389	-	-	-	-	-
Locus_51519_Transcript_1/1_Confidence_1.000	224	0.01	11.8267	10.2078	Up	0.901143	-	-	-	-	gi|186885977|gb|ACC93396.1|/5.83953e-25/chitin-binding protein, partial [Helicoverpa armigera]
Locus_13285_Transcript_1/2_Confidence_1.000	111	0.01	11.7833	10.2025	Up	0.900882	-	-	-	-	gi|453073536|gb|AGG22606.1|/2.19416e-11/very-high-density lipoprotein receptor [Helicoverpa armigera]
Locus_36042_Transcript_3/3_Confidence_0.698	111	0.01	11.2733	10.1387	Up	0.896996	-	-	-	-	gi|453073536|gb|AGG22606.1|/6.59112e-16/very-high-density lipoprotein receptor [Helicoverpa armigera]
Locus_13506_Transcript_4/4_Confidence_0.346	109	0.01	11.1533	10.1233	Up	0.89605	-	-	-	-	gi|50404096|gb|AAT76805.1|/1.11869e-12/hexamerine [Helicoverpa armigera]
Locus_25815_Transcript_2/3_Confidence_0.484	170	0.01	10.92	10.0928	Up	0.894219	-	-	-	-	gi|453073536|gb|AGG22606.1|/1.14921e-20/very-high-density lipoprotein receptor [Helicoverpa armigera]
Locus_45723_Transcript_1/1_Confidence_0.200	109	0.01	10.8367	10.0817	Up	0.8935	-	-	-	-	gi|453073536|gb|AGG22606.1|/5.97526e-09/very-high-density lipoprotein receptor [Helicoverpa armigera]
Locus_38261_Transcript_2/2_Confidence_0.745	131	0.01	10.3767	10.0191	Up	0.889349	-	-	-	-	gi|453073536|gb|AGG22606.1|/3.55457e-14/very-high-density lipoprotein receptor [Helicoverpa armigera]
Locus_14305_Transcript_9/10_Confidence_0.483	182	0.01	10.3667	10.0177	Up	0.889275	-	-	-	-	gi|453073536|gb|AGG22606.1|/2.45992e-07/very-high-density lipoprotein receptor [Helicoverpa armigera]
Locus_29179_Transcript_1/1_Confidence_1.000	126	0.01	10.2767	10.0052	Up	0.888415	-	-	-	-	gi|453073536|gb|AGG22606.1|/2.02848e-09/very-high-density lipoprotein receptor [Helicoverpa armigera]
Locus_15003_Transcript_1/1_Confidence_1.000	102	0.01	10.2767	10.0052	Up	0.888415	-	-	-	-	-
Locus_26237_Transcript_1/1_Confidence_1.000	122	0.01	9.93667	9.95662	Up	0.885061	-	-	-	-	gi|453073536|gb|AGG22606.1|/2.93639e-08/very-high-density lipoprotein receptor [Helicoverpa armigera]
Locus_5803_Transcript_1/1_Confidence_1.000	108	0.01	9.86667	9.94642	Up	0.884432	-	-	-	-	gi|453073536|gb|AGG22606.1|/2.33262e-10/very-high-density lipoprotein receptor [Helicoverpa armigera]
Locus_22794_Transcript_8/8_Confidence_0.234	106	0.01	9.32333	9.8647	Up	0.878535	-	-	-	-	-
Locus_48994_Transcript_1/1_Confidence_1.000	207	0.01	9.25667	9.85435	Up	0.877865	K01187|1|2e-14|77.8|aag:AaeL_AAEL010532|alpha-glucosidase [EC:3.2.1.20]	-	GO:0016787//hydrolase activity;GO:0043167//ion binding	GO:0044238//primary metabolic process	gi|357620398|gb|EHJ72605.1|/4.69074e-30/alpha amylase [Danaus plexippus]
Locus_8741_Transcript_2/5_Confidence_0.250	550	0.01	9.13	9.83447	Up	0.876361	K03351|1|2e-29|128|smm:Smp_136960|anaphase-promoting complex subunit 4	GO:0044464//cell part	GO:0015075//ion transmembrane transporter activity	GO:0006811//ion transport	gi|357604217|gb|EHJ64089.1|/8.19256e-40/hypothetical protein KGM_01989 [Danaus plexippus]
Locus_36625_Transcript_1/3_Confidence_0.548	101	0.01	9.09	9.82814	Up	0.87588	-	-	-	-	gi|39843367|gb|AAR32136.1|/3.99836e-10/VHDL receptor [Helicoverpa zea]
Locus_20329_Transcript_1/1_Confidence_1.000	117	0.01	8.9	9.79766	Up	0.873557	-	-	GO:0022892	GO:0015669//gas transport	gi|1732507|gb|AAB38773.1|/1.41175e-10/storage protein-1 [Hyphantria cunea]
Locus_1718_Transcript_2/2_Confidence_1.000	128	0.01	8.85333	9.79008	Up	0.872913	-	-	-	-	-
Locus_2295_Transcript_11/12_Confidence_0.575	7473	0.01	8.84	9.7879	Up	0.872772	K00016|1|5e-121|437|aag:AaeL_AAEL012014|L-lactate dehydrogenase [EC:1.1.1.27]	GO:0044424//intracellular part	GO:0004457//lactate dehydrogenase activity	GO:0006007//glucose catabolic process	gi|156255210|ref|NP_001095933.1|/6.21505e-129/lactate dehydrogenase [Bombyx mori]
Locus_32689_Transcript_1/1_Confidence_0.196	114	0.01	8.64333	9.75544	Up	0.870255	-	-	-	-	-
Locus_20761_Transcript_2/4_Confidence_0.541	103	0.01	8.52	9.73471	Up	0.868692	-	-	-	-	-
Locus_1426_Transcript_5/8_Confidence_0.346	830	0.01	8.49	9.72962	Up	0.868308	K01363|1|3e-112|404|cqu:CpipJ_CPIJ000574|cathepsin B [EC:3.4.22.1]	-	GO:0004175//endopeptidase activity	GO:0019222//regulation of metabolic process;GO:0019538//protein metabolic process	gi|7537454|gb|AAF35867.2|/1.18623e-169/cathepsin B-like cysteine proteinase [Helicoverpa armigera]
Locus_11782_Transcript_4/6_Confidence_0.164	103	0.01	8.42333	9.71825	Up	0.867273	-	-	-	-	gi|346987767|gb|AEO51737.1|/2.86542e-08/arylphorin [Helicoverpa armigera]
Locus_14457_Transcript_2/4_Confidence_0.243	115	0.01	8.24	9.6865	Up	0.864459	-	-	-	-	-
Locus_44584_Transcript_3/3_Confidence_0.920	101	0.01	8.2	9.67948	Up	0.863953	-	-	-	-	gi|453073536|gb|AGG22606.1|/3.74236e-08/very-high-density lipoprotein receptor [Helicoverpa armigera]
Locus_41465_Transcript_1/1_Confidence_1.000	109	0.01	8.09667	9.66118	Up	0.862434	-	-	-	-	-
Locus_1209_Transcript_3/3_Confidence_0.750	985	0.01	7.91333	9.62814	Up	0.859478	K14613|1|2e-30|133|dpo:Dpse_GA15776|MFS transporter, PCFT/HCP family, solute carrier family 46 (folate transporter), member 1/3	-	-	-	gi|357628673|gb|EHJ77928.1|/1.52102e-79/hypothetical protein KGM_05598 [Danaus plexippus]
Locus_4669_Transcript_1/1_Confidence_1.000	109	0.01	7.8	9.60733	Up	0.857833	-	-	-	-	gi|453073536|gb|AGG22606.1|/2.34426e-13/very-high-density lipoprotein receptor [Helicoverpa armigera]
Locus_15694_Transcript_3/3_Confidence_0.222	103	0.01	7.79667	9.60671	Up	0.857833	-	-	-	-	-
Locus_52426_Transcript_1/1_Confidence_1.000	203	0.01	7.78333	9.60424	Up	0.857591	-	-	-	-	gi|357612731|gb|EHJ68146.1|/6.56187e-13/hypothetical protein KGM_14979 [Danaus plexippus]
Locus_51787_Transcript_1/1_Confidence_1.000	114	0.01	7.78	9.60363	Up	0.857591	-	-	-	-	gi|5869983|emb|CAB55602.1|/3.49443e-09/moderately methionine rich storage protein [Spodoptera litura]
Locus_26577_Transcript_1/1_Confidence_1.000	247	0.01	7.76	9.59991	Up	0.857308	K07376|1|3e-06|50.4|aag:AaeL_AAEL013214|protein kinase, cGMP-dependent [EC:2.7.11.12]	-	-	-	gi|357609251|gb|EHJ66368.1|/1.61467e-19/hypothetical protein KGM_01756 [Danaus plexippus]
Locus_48465_Transcript_1/1_Confidence_1.000	259	0.01	7.48333	9.54754	Up	0.852569	-	-	-	-	-
Locus_15117_Transcript_2/2_Confidence_0.163	104	0.01	7.46333	9.54368	Up	0.852185	-	-	-	-	-
Locus_2011_Transcript_8/10_Confidence_0.463	102	0.01	7.37	9.52552	Up	0.850521	-	-	-	-	-
Locus_458_Transcript_7/7_Confidence_0.379	244	0.01	7.32333	9.51636	Up	0.849505	-	-	-	-	-
Locus_28271_Transcript_1/2_Confidence_1.000	113	0.01	7.31667	9.51504	Up	0.849505	-	-	-	-	-
Locus_26205_Transcript_1/2_Confidence_1.000	840	0.01	7.26	9.50383	Up	0.848518	-	-	-	-	-
Locus_11310_Transcript_1/1_Confidence_1.000	104	0.01	7.22667	9.49719	Up	0.84799	-	-	-	-	gi|1732507|gb|AAB38773.1|/1.0862e-07/storage protein-1 [Hyphantria cunea]
Locus_25872_Transcript_1/1_Confidence_1.000	451	0.01	7.11667	9.47506	Up	0.845823	-	-	-	-	-
Locus_43110_Transcript_1/1_Confidence_1.000	221	0.01	6.88667	9.42766	Up	0.841073	K05038|1|1e-11|68.6|tca:656573|solute carrier family 6 (neurotransmitter transporter, amino acid) member 5/7/9/14;K05034|2|3e-11|67.0|tca:662989|solute carrier family 6 (neurotransmitter transporter, GABA) member 1	-	-	-	gi|357625360|gb|EHJ75828.1|/3.43267e-25/hypothetical protein KGM_11799 [Danaus plexippus]
Locus_56101_Transcript_1/2_Confidence_1.000	525	0.01	6.67	9.38154	Up	0.836352	-	-	-	-	-
Locus_161_Transcript_12/12_Confidence_0.647	4045	0.01	6.59667	9.36559	Up	0.834848	-	-	-	-	gi|357602558|gb|EHJ63453.1|/4.50653e-155/hypothetical protein KGM_01053 [Danaus plexippus]
Locus_31978_Transcript_1/3_Confidence_0.306	111	0.01	6.49333	9.34282	Up	0.832075	-	-	-	-	gi|453073536|gb|AGG22606.1|/1.62323e-06/very-high-density lipoprotein receptor [Helicoverpa armigera]
Locus_5740_Transcript_1/1_Confidence_1.000	193	0.01	6.36	9.31288	Up	0.828914	-	-	-	-	gi|357603994|gb|EHJ64000.1|/2.77879e-11/Bombyrin [Danaus plexippus]
Locus_6335_Transcript_1/1_Confidence_1.000	114	0.01	6.25333	9.28848	Up	0.826316	-	-	GO:0022892	GO:0015669//gas transport	gi|453073536|gb|AGG22606.1|/4.26176e-15/very-high-density lipoprotein receptor [Helicoverpa armigera]
Locus_18660_Transcript_1/4_Confidence_0.090	101	0.01	6.14	9.26209	Up	0.82355	-	-	-	-	-
Locus_38546_Transcript_1/1_Confidence_1.000	350	0.01	6.13	9.25974	Up	0.823301	-	-	-	-	-
Locus_8400_Transcript_2/11_Confidence_0.520	2854	0.01	6.09333	9.25109	Up	0.822247	K00665|1|9e-73|276|cqu:CpipJ_CPIJ008367|fatty acid synthase, animal type [EC:2.3.1.85]	-	GO:0003824//catalytic activity	-	gi|112984330|ref|NP_001037476.1|/1.16769e-130/p260 [Bombyx mori]
Locus_6480_Transcript_3/3_Confidence_0.233	108	0.01	6.06	9.24317	Up	0.821484	-	-	-	-	-
Locus_729_Transcript_7/7_Confidence_0.684	3655	0.01	5.99667	9.22802	Up	0.819924	K01081|1|0.0|875|nvi:100121482|5'-nucleotidase [EC:3.1.3.5]	-	GO:0008252//nucleotidase activity;GO:0043169//cation binding	-	gi|383848052|ref|XP_003699666.1|/0/PREDICTED: cytosolic purine 5'-nucleotidase-like [Megachile rotundata]
Locus_5192_Transcript_2/6_Confidence_0.273	101	0.01	5.93667	9.21351	Up	0.818267	-	-	-	-	-
Locus_7848_Transcript_1/2_Confidence_1.000	156	0.01	5.88	9.19967	Up	0.816641	-	-	-	-	-
Locus_10251_Transcript_1/1_Confidence_0.107	104	0.01	5.86667	9.1964	Up	0.816402	-	-	-	-	-
Locus_60473_Transcript_1/1_Confidence_1.000	203	0.01	5.86	9.19476	Up	0.816142	-	-	-	-	-
Locus_29528_Transcript_1/1_Confidence_1.000	149	0.01	5.84	9.18982	Up	0.815557	-	-	-	-	gi|453073536|gb|AGG22606.1|/3.87119e-13/very-high-density lipoprotein receptor [Helicoverpa armigera]
Locus_47781_Transcript_1/1_Confidence_1.000	279	0.01	5.83	9.18735	Up	0.815233	-	-	-	-	gi|389568606|gb|AFK85027.1|/2.19316e-24/aminopeptidase N-11 [Bombyx mori]
Locus_17753_Transcript_2/2_Confidence_0.867	125	0.01	5.82	9.18488	Up	0.814962	-	-	-	-	gi|453073536|gb|AGG22606.1|/1.14917e-12/very-high-density lipoprotein receptor [Helicoverpa armigera]
Locus_15274_Transcript_1/1_Confidence_0.410	111	0.01	5.58667	9.12584	Up	0.807944	-	-	-	-	gi|50404096|gb|AAT76805.1|/8.62825e-08/hexamerine [Helicoverpa armigera]
Locus_7335_Transcript_1/6_Confidence_0.533	2042	0.01	5.56667	9.12067	Up	0.807338	K06068|1|4e-09|64.3|nve:NEMVE_v1g245970|novel protein kinase C [EC:2.7.11.13]	-	GO:0043169//cation binding	GO:0007165//signal transduction	gi|357620239|gb|EHJ72505.1|/8.74631e-48/hypothetical protein KGM_13211 [Danaus plexippus]
Locus_25431_Transcript_1/1_Confidence_1.000	103	0.01	5.55333	9.11721	Up	0.806604	-	-	-	-	gi|453073536|gb|AGG22606.1|/1.41862e-07/very-high-density lipoprotein receptor [Helicoverpa armigera]
Locus_171_Transcript_1/10_Confidence_0.679	3136	0.01	5.48667	9.09979	Up	0.804773	K06084|1|5e-10|67.8|bfo:BRAFLDRAFT_117217|F-box protein 20	-	-	-	gi|357625105|gb|EHJ75654.1|/2.66334e-83/transgelin [Danaus plexippus]
Locus_59971_Transcript_1/1_Confidence_1.000	239	0.01	5.46667	9.09452	Up	0.80408	K08779|1|9e-06|48.9|xtr:497006|carboxypeptidase A1 [EC:3.4.17.1]	-	-	-	gi|340728160|ref|XP_003402396.1|/1.16619e-09/PREDICTED: zinc carboxypeptidase A 1-like [Bombus terrestris]
Locus_50662_Transcript_1/1_Confidence_1.000	171	0.01	5.41667	9.08126	Up	0.802483	-	-	-	-	gi|5869983|emb|CAB55602.1|/1.55281e-09/moderately methionine rich storage protein [Spodoptera litura]
Locus_49697_Transcript_1/2_Confidence_1.000	992	0.326667	146.013	8.80407	Up	0.971339	-	-	-	-	gi|327420506|gb|AEA76329.1|/2.26971e-115/chitin binding domain 3 protein [Mamestra configurata]
Locus_873_Transcript_5/10_Confidence_0.310	1059	0.223333	89.75	8.65057	Up	0.962121	-	-	-	-	gi|118350729|ref|XP_001008643.1|/2.70329e-08/Bifunctional endo-1,4-beta-xylanase xylA precursor, putative [Tetrahymena thermophila]
Locus_46720_Transcript_1/1_Confidence_1.000	245	0.196667	59.4533	8.23986	Up	0.948302	-	-	-	-	-
Locus_30760_Transcript_1/1_Confidence_1.000	1095	0.323333	83.1767	8.00701	Up	0.951292	K08076|1|4e-31|135|cel:F09E8.6|astacin [EC:3.4.24.21];K08606|2|1e-29|130|dre:327586|meprin A, beta [EC:3.4.24.18]	-	GO:0046872//metal ion binding;GO:0070011//peptidase activity, acting on L-amino acid peptides	-	gi|357620517|gb|EHJ72675.1|/1.55527e-99/hatching enzyme-like protein [Danaus plexippus]
Locus_1388_Transcript_11/12_Confidence_0.235	1320	0.0333333	7.67333	7.84674	Up	0.835396	K07739|1|1e-26|121|dan:Dana_GF21222|elongator complex protein 3 [EC:2.3.1.48];K00457|3|1e-06|55.1|spu:594130|4-hydroxyphenylpyruvate dioxygenase [EC:1.13.11.27]	GO:0044424//intracellular part	-	-	gi|357629631|gb|EHJ78274.1|/1.04244e-103/hypothetical protein KGM_09028 [Danaus plexippus]
Locus_47833_Transcript_1/1_Confidence_1.000	197	0.253333	44.51	7.45695	Up	0.925478	-	-	-	-	-
Locus_54090_Transcript_1/1_Confidence_1.000	226	0.44	63.8433	7.18089	Up	0.925936	-	-	-	-	gi|156968293|gb|ABU98618.1|/1.94847e-12/protease [Helicoverpa armigera]
Locus_52307_Transcript_1/1_Confidence_1.000	673	0.163333	23.6167	7.17584	Up	0.897967	K01312|1|6e-26|117|dsi:Dsim_GD10793|trypsin [EC:3.4.21.4]	-	-	-	gi|156968293|gb|ABU98618.1|/8.56735e-100/protease [Helicoverpa armigera]
Locus_52971_Transcript_1/1_Confidence_1.000	198	0.726667	102.197	7.13584	Up	0.933385	-	GO:0016020//membrane	GO:0046872//metal ion binding;GO:0070011//peptidase activity, acting on L-amino acid peptides	-	gi|4868147|gb|AAD31184.1|AF126443_1/1.73138e-13/aminopeptidase N 2 [Lymantria dispar]
Locus_40707_Transcript_1/1_Confidence_1.000	605	0.0733333	9.88667	7.07487	Up	0.841419	K01290|1|1e-38|159|dan:Dana_GF14014|carboxypeptidase A, invertebrate [EC:3.4.17.-];K08780|3|6e-36|150|mdo:100017752|carboxypeptidase A3 [EC:3.4.17.1];K01298|4|1e-35|149|aml:100478542|carboxypeptidase A2 [EC:3.4.17.15]	-	GO:0008238//exopeptidase activity	-	gi|158297681|ref|XP_317868.4|/1.43662e-57/AGAP011435-PA [Anopheles gambiae str. PEST]
Locus_25378_Transcript_1/1_Confidence_1.000	321	0.42	50.6267	6.91336	Up	0.913517	-	-	-	-	gi|385271678|gb|AFI57049.1|/5.76149e-09/MG7, partial [Choristoneura fumiferana]
Locus_2298_Transcript_3/3_Confidence_0.789	409	1.21333	138.23	6.83195	Up	0.929793	-	-	GO:0005488//binding;GO:0022892	GO:0007166//cell surface receptor signaling pathway;GO:0051234//establishment of localization;GO:0010876//lipid localization	gi|2498144|sp|Q25490.1|APLP_MANSE/2.79041e-43/RecName: Full=Apolipophorins; Contains: RecName: Full=Apolipophorin-2; AltName: Full=Apolipophorin II; AltName: Full=apoLp-2; Contains: RecName: Full=Apolipophorin-1; AltName: Full=Apolipophorin I; AltName: Full=apoLp-1; Flags: Precursor
Locus_4198_Transcript_2/2_Confidence_1.000	658	0.18	19.43	6.75415	Up	0.879104	-	-	-	-	gi|357608282|gb|EHJ65905.1|/1.99213e-45/hypothetical protein KGM_17409 [Danaus plexippus]
Locus_44310_Transcript_1/1_Confidence_1.000	1009	0.646667	69.5633	6.74916	Up	0.91683	K01187|1|3e-113|408|dpo:Dpse_GA24513|alpha-glucosidase [EC:3.2.1.20]	-	GO:0043167//ion binding	GO:0044238//primary metabolic process	gi|306518660|ref|NP_001182391.1|/3.0124e-163/alpha amylase precursor [Bombyx mori]
Locus_54341_Transcript_1/1_Confidence_1.000	389	0.24	25.79	6.74763	Up	0.890563	K01298|1|2e-10|64.3|cfa:475193|carboxypeptidase A2 [EC:3.4.17.15];K08779|2|1e-09|61.6|oaa:100079460|carboxypeptidase A1 [EC:3.4.17.1]	-	-	-	gi|357631501|gb|EHJ78972.1|/1.2367e-35/carboxypeptidase [Danaus plexippus]
Locus_41704_Transcript_1/1_Confidence_1.000	388	0.906667	96.23	6.72977	Up	0.922065	-	-	-	-	-
Locus_1512_Transcript_2/3_Confidence_0.500	291	0.176667	18.55	6.71425	Up	0.876018	K00288|1|3e-30|130|nvi:100118909|methylenetetrahydrofolate dehydrogenase (NADP+) / methenyltetrahydrofolate cyclohydrolase / formyltetrahydrofolate synthetase [EC:1.5.1.5 3.5.4.9 6.3.4.3]	GO:0044424//intracellular part	GO:0004486//methylenetetrahydrofolate dehydrogenase [NAD(P)+] activity;GO:0019238//cyclohydrolase activity;GO:0016879//ligase activity, forming carbon-nitrogen bonds;GO:0032559	GO:0000097//sulfur amino acid biosynthetic process;GO:0006760//folic acid-containing compound metabolic process;GO:0006547//histidine metabolic process;GO:0006163//purine nucleotide metabolic process	gi|41016826|sp|Q27772.3|C1TC_SPOFR/4.21313e-47/RecName: Full=C-1-tetrahydrofolate synthase, cytoplasmic; Short=C1-THF synthase; Includes: RecName: Full=Methylenetetrahydrofolate dehydrogenase; Includes: RecName: Full=Methenyltetrahydrofolate cyclohydrolase; Includes: RecName: Full=Formyltetrahydrofolate synthetase
Locus_32753_Transcript_1/1_Confidence_1.000	306	0.143333	14.98	6.70752	Up	0.864615	-	-	GO:0008233//peptidase activity	-	gi|327420474|gb|AEA76313.1|/5.8223e-33/astacin [Mamestra configurata]
Locus_29770_Transcript_1/1_Confidence_1.000	851	0.686667	65.9667	6.58598	Up	0.912125	K01187|1|5e-60|231|dan:Dana_GF21607|alpha-glucosidase [EC:3.2.1.20]	-	GO:0043167//ion binding	GO:0044238//primary metabolic process	gi|357620397|gb|EHJ72604.1|/4.06565e-112/alpha amylase [Danaus plexippus]
Locus_423_Transcript_1/4_Confidence_0.333	187	1.52333	145.487	6.57751	Up	0.925087	-	-	-	-	gi|399128031|gb|AFP23116.1|/6.22213e-17/peptidoglycan recognition protein B [Helicoverpa armigera]
Locus_63_Transcript_1/6_Confidence_0.643	2355	0.256667	24.1533	6.55618	Up	0.88381	K11519|1|1e-100|368|tca:662233|Derlin-1	-	-	-	gi|389614577|dbj|BAM20329.1|/2.63168e-133/conserved hypothetical protein [Papilio polytes]
Locus_53201_Transcript_1/1_Confidence_1.000	590	1.83	169.527	6.53352	Up	0.925482	-	GO:0044423	-	-	gi|327420506|gb|AEA76329.1|/1.49283e-32/chitin binding domain 3 protein [Mamestra configurata]
Locus_50922_Transcript_1/1_Confidence_1.000	275	3.43	300.373	6.4524	Up	0.928434	-	-	-	-	-
Locus_48486_Transcript_1/1_Confidence_1.000	574	6.69333	570.167	6.41252	Up	0.93094	-	-	-	-	gi|398359539|gb|AFO83995.1|/1.71219e-06/putative cuticle protein CPH45 [Antheraea yamamai]
Locus_29173_Transcript_1/1_Confidence_1.000	641	6.55	511.987	6.28847	Up	0.925073	K01183|1|1e-07|56.6|api:100169480|chitinase [EC:3.2.1.14]	-	-	-	gi|171740921|gb|ACB54955.1|/1.8193e-48/insect intestinal mucin 4 [Helicoverpa armigera]
Locus_43149_Transcript_1/1_Confidence_1.000	823	3.57	275.613	6.27058	Up	0.92014	-	-	-	-	gi|357601974|gb|EHJ63217.1|/9.38261e-10/hypothetical protein KGM_16446 [Danaus plexippus]
Locus_13834_Transcript_1/2_Confidence_1.000	1061	0.363333	27.9067	6.26317	Up	0.877243	K01176|1|1e-121|436|dmo:Dmoj_GI19946|alpha-amylase [EC:3.2.1.1]	-	GO:0016787//hydrolase activity;GO:0043167//ion binding	GO:0044238//primary metabolic process	gi|156968285|gb|ABU98614.1|/0/alpha-amylase [Helicoverpa armigera]
Locus_3794_Transcript_3/3_Confidence_0.818	167	0.31	23.5967	6.25017	Up	0.871287	-	-	-	-	-
Locus_16070_Transcript_1/1_Confidence_1.000	1051	6.49	485.597	6.2254	Up	0.921972	K01298|1|2e-42|173|mgp:100544216|carboxypeptidase A2 [EC:3.4.17.15];K08781|3|9e-42|171|tgu:100221042|carboxypeptidase A5 [EC:3.4.17.1];K08779|4|1e-41|171|acs:100564029|carboxypeptidase A1 [EC:3.4.17.1]	-	GO:0016787//hydrolase activity	-	gi|49168687|emb|CAF25189.2|/0/carboxypeptidase precursor [Helicoverpa armigera]
Locus_48996_Transcript_1/1_Confidence_1.000	293	0.61	45.1533	6.20988	Up	0.889327	K01312|1|7e-08|55.8|dya:Dyak_GE13537|trypsin [EC:3.4.21.4]	-	GO:0008233//peptidase activity	-	gi|156968293|gb|ABU98618.1|/1.30597e-48/protease [Helicoverpa armigera]
Locus_13929_Transcript_3/5_Confidence_0.692	2951	0.22	15.61	6.14882	Up	0.846806	-	-	-	-	gi|171740913|gb|ACB54951.1|/0/polycalin [Helicoverpa armigera]
Locus_1752_Transcript_5/9_Confidence_0.386	614	0.233333	16.3433	6.13017	Up	0.848492	-	-	-	-	gi|357615946|gb|EHJ69918.1|/4.70957e-11/hypothetical protein KGM_17056 [Danaus plexippus]
Locus_7344_Transcript_4/5_Confidence_0.385	842	0.17	11.2	6.04182	Up	0.818681	-	-	-	-	gi|357620945|gb|EHJ72953.1|/5.32723e-32/hypothetical protein KGM_06509 [Danaus plexippus]
Locus_57663_Transcript_1/1_Confidence_1.000	215	0.66	42.19	5.99829	Up	0.877198	K01290|1|9e-06|48.9|dan:Dana_GF14014|carboxypeptidase A, invertebrate [EC:3.4.17.-]	-	-	-	gi|357620722|gb|EHJ72811.1|/1.66279e-11/zinc carboxypeptidase A 1 [Danaus plexippus]
Locus_54061_Transcript_1/1_Confidence_1.000	219	0.21	13.14	5.96743	Up	0.827016	K01290|1|6e-13|72.8|dya:Dyak_GE18344|carboxypeptidase A, invertebrate [EC:3.4.17.-];K01300|5|6e-12|69.3|ecb:100058534|carboxypeptidase B2 [EC:3.4.17.20]	-	GO:0008238//exopeptidase activity	-	gi|357620722|gb|EHJ72811.1|/6.95125e-18/zinc carboxypeptidase A 1 [Danaus plexippus]
Locus_30282_Transcript_1/1_Confidence_1.000	530	18.47	1152.88	5.96391	Up	0.911678	K09640|1|2e-26|118|tca:662788|transmembrane protease, serine 9 [EC:3.4.21.-];K01312|3|7e-26|116|dvi:Dvir_GJ20852|trypsin [EC:3.4.21.4]	-	-	-	gi|8347658|gb|AAF74743.1|AF261981_1/4.30004e-101/trypsin precursor Hz8 [Helicoverpa zea]
Locus_43311_Transcript_1/1_Confidence_1.000	340	0.29	17.9033	5.94803	Up	0.845	K01183|1|7e-06|49.3|cqu:CpipJ_CPIJ010945|chitinase [EC:3.2.1.14]	-	-	-	gi|186885977|gb|ACC93396.1|/1.4962e-12/chitin-binding protein, partial [Helicoverpa armigera]
Locus_32359_Transcript_1/1_Confidence_1.000	787	3.35667	205.56	5.93639	Up	0.901664	-	-	-	-	gi|357601974|gb|EHJ63217.1|/8.62524e-10/hypothetical protein KGM_16446 [Danaus plexippus]
Locus_54841_Transcript_1/1_Confidence_1.000	379	34.6033	2101.96	5.92468	Up	0.910718	-	-	-	-	gi|262034617|gb|ACY06933.1|/2.706e-14/putative cuticle protein CPH38 [Bombyx mori]
Locus_49697_Transcript_2/2_Confidence_1.000	992	2.14333	129.37	5.9155	Up	0.895421	-	-	-	-	gi|327420506|gb|AEA76329.1|/1.47118e-114/chitin binding domain 3 protein [Mamestra configurata]
Locus_32562_Transcript_2/2_Confidence_1.000	503	25.73	1547	5.90987	Up	0.910316	-	-	-	-	-
Locus_41275_Transcript_1/1_Confidence_1.000	204	0.263333	15.6733	5.89528	Up	0.834971	-	-	-	-	-
Locus_3687_Transcript_2/3_Confidence_0.400	1745	8.33	480.44	5.8499	Up	0.904341	K01873|1|2e-18|94.7|tca:662504|valyl-tRNA synthetase [EC:6.1.1.9];K01183|2|7e-11|69.7|tca:652967|chitinase [EC:3.2.1.14];K05030|3|1e-09|65.5|cin:100175971|calcium-activated chloride channel family member 4	-	-	-	gi|30692103|gb|AAP33177.1|/0/peritrophin 1 [Mamestra configurata]
Locus_49569_Transcript_1/1_Confidence_1.000	278	0.803333	46.08	5.842	Up	0.873189	-	-	-	-	gi|186885977|gb|ACC93396.1|/1.0809e-47/chitin-binding protein, partial [Helicoverpa armigera]
Locus_38774_Transcript_1/2_Confidence_1.000	430	0.223333	12.2733	5.78018	Up	0.815889	-	-	-	-	gi|170047783|ref|XP_001851389.1|/4.23401e-23/phosphatidylethanolamine-binding protein 2 [Culex quinquefasciatus]
Locus_56259_Transcript_1/1_Confidence_1.000	276	1.88333	102.573	5.76722	Up	0.88697	-	-	-	-	gi|389609229|dbj|BAM18226.1|/7.59416e-09/acid phosphatase [Papilio xuthus]
Locus_60524_Transcript_1/1_Confidence_1.000	228	0.2	10.72	5.74416	Up	0.803108	-	-	-	-	-
Locus_25508_Transcript_1/1_Confidence_1.000	344	27.88	1491.27	5.74116	Up	0.904709	-	-	-	-	gi|398359539|gb|AFO83995.1|/9.6405e-12/putative cuticle protein CPH45 [Antheraea yamamai]
Locus_55635_Transcript_1/1_Confidence_1.000	236	22.6	1168.85	5.69263	Up	0.902744	-	-	-	-	gi|398359539|gb|AFO83995.1|/3.39448e-17/putative cuticle protein CPH45 [Antheraea yamamai]
Locus_49154_Transcript_1/1_Confidence_1.000	214	5.49667	275.87	5.64929	Up	0.895306	K01183|1|1e-08|58.5|api:100169480|chitinase [EC:3.2.1.14]	-	-	-	gi|171740921|gb|ACB54955.1|/7.65264e-41/insect intestinal mucin 4 [Helicoverpa armigera]
Locus_3687_Transcript_3/3_Confidence_0.600	886	42.87	2141.75	5.64268	Up	0.902811	K01183|1|3e-07|56.2|ame:551600|chitinase [EC:3.2.1.14]	-	-	-	gi|171740877|gb|ACB54933.1|/1.45353e-123/insect intestinal mucin 2 [Helicoverpa armigera]
Locus_41703_Transcript_1/1_Confidence_1.000	237	0.586667	29.2167	5.63811	Up	0.854758	-	-	-	-	gi|186885977|gb|ACC93396.1|/1.74335e-13/chitin-binding protein, partial [Helicoverpa armigera]
Locus_8125_Transcript_1/1_Confidence_1.000	826	0.5	24.7267	5.628	Up	0.848239	K01046|1|5e-67|254|dme:Dmel_CG8093|triacylglycerol lipase [EC:3.1.1.3];K01052|2|7e-59|227|hmg:100211176|lysosomal acid lipase/cholesteryl ester hydrolase [EC:3.1.1.13];K01066|3|8e-58|224|dme:Dmel_CG7279|esterase / lipase [EC:3.1.1.-]	-	-	-	gi|385655187|gb|AFI64313.1|/4.37632e-132/acidic lipase [Helicoverpa armigera]
Locus_16615_Transcript_1/1_Confidence_1.000	212	1.07667	53.12	5.62461	Up	0.870594	-	-	-	-	gi|385271678|gb|AFI57049.1|/7.46652e-20/MG7, partial [Choristoneura fumiferana]
Locus_3687_Transcript_1/3_Confidence_0.300	1715	5.97667	294.147	5.62105	Up	0.895049	K01873|1|2e-18|94.7|tca:662504|valyl-tRNA synthetase [EC:6.1.1.9];K01183|2|7e-11|69.7|tca:652967|chitinase [EC:3.2.1.14];K05030|3|1e-09|65.5|cin:100175971|calcium-activated chloride channel family member 4	-	-	-	gi|30692103|gb|AAP33177.1|/0/peritrophin 1 [Mamestra configurata]
Locus_28876_Transcript_1/1_Confidence_1.000	266	2.66333	130.107	5.61032	Up	0.886747	-	-	-	-	gi|171740921|gb|ACB54955.1|/8.1821e-11/insect intestinal mucin 4 [Helicoverpa armigera]
Locus_52723_Transcript_1/1_Confidence_1.000	210	3.40333	163.28	5.58426	Up	0.888627	K14410|1|9e-09|58.9|xla:446918|acid phosphatase [EC:3.1.3.2]	-	-	-	gi|389609229|dbj|BAM18226.1|/1.66779e-19/acid phosphatase [Papilio xuthus]
Locus_48471_Transcript_1/1_Confidence_1.000	203	5.82	277.747	5.57661	Up	0.893809	-	-	-	-	gi|283826821|gb|ADB43612.1|/1.66095e-32/chitin deacetylase 5b [Helicoverpa armigera]
Locus_13170_Transcript_1/1_Confidence_1.000	2944	1.24333	59.0867	5.57055	Up	0.871484	K11140|1|4e-133|476|nvi:100124286|aminopeptidase N [EC:3.4.11.2]	GO:0031224//intrinsic to membrane	GO:0046914//transition metal ion binding;GO:0008238//exopeptidase activity	GO:0019538//protein metabolic process	gi|171740893|gb|ACB54941.1|/0/aminopeptidase N5 [Helicoverpa armigera]
Locus_30812_Transcript_1/1_Confidence_1.000	196	0.24	11.03	5.52225	Up	0.80022	K05038|1|3e-11|67.0|phu:Phum_PHUM294590|solute carrier family 6 (neurotransmitter transporter, amino acid) member 5/7/9/14	GO:0016021//integral to membrane	GO:0015291//secondary active transmembrane transporter activity;GO:0005326//neurotransmitter transporter activity	GO:0006810//transport	gi|357605552|gb|EHJ64672.1|/1.01803e-21/putative amino acid transporter [Danaus plexippus]
Locus_54064_Transcript_1/1_Confidence_1.000	258	1.55333	71.3767	5.52201	Up	0.874429	-	-	-	-	gi|357601974|gb|EHJ63217.1|/2.73898e-06/hypothetical protein KGM_16446 [Danaus plexippus]
Locus_56136_Transcript_1/1_Confidence_1.000	229	0.393333	17.9867	5.51503	Up	0.832284	-	-	-	-	gi|389609229|dbj|BAM18226.1|/2.36903e-10/acid phosphatase [Papilio xuthus]
Locus_28372_Transcript_1/1_Confidence_1.000	372	43.6767	1948.44	5.47931	Up	0.898403	-	-	-	-	-
Locus_52209_Transcript_1/1_Confidence_1.000	234	101.573	4488.08	5.46551	Up	0.898835	-	-	-	-	gi|262034617|gb|ACY06933.1|/4.92636e-08/putative cuticle protein CPH38 [Bombyx mori]
Locus_46608_Transcript_1/1_Confidence_1.000	314	162.94	7040.54	5.43327	Up	0.898194	-	-	-	-	-
Locus_44207_Transcript_1/1_Confidence_1.000	401	11.5833	491.13	5.40598	Up	0.89337	-	-	-	-	gi|147953428|gb|ABK29468.1|/3.30174e-60/lipase [Helicoverpa armigera]
Locus_57431_Transcript_1/1_Confidence_1.000	364	0.733333	30.9867	5.40103	Up	0.85099	-	-	-	-	gi|389609229|dbj|BAM18226.1|/5.36362e-15/acid phosphatase [Papilio xuthus]
Locus_50276_Transcript_1/1_Confidence_1.000	200	1.24	51.9833	5.38964	Up	0.865148	-	-	-	-	gi|385655187|gb|AFI64313.1|/1.41308e-23/acidic lipase [Helicoverpa armigera]
Locus_8_Transcript_2/8_Confidence_0.263	788	7.06667	286.24	5.34005	Up	0.888582	K05692|1|1e-129|267|cqu:CpipJ_CPIJ016462|actin beta/gamma 1	GO:0043232	GO:0032559	-	gi|71383976|gb|AAZ31061.1|/8.41873e-129/actin 6 [Aedes aegypti]
Locus_7738_Transcript_1/3_Confidence_0.857	2108	11.4267	458.913	5.32775	Up	0.891706	K01873|1|1e-14|82.4|tca:662504|valyl-tRNA synthetase [EC:6.1.1.9];K01183|3|2e-13|78.6|der:Dere_GG21384|chitinase [EC:3.2.1.14]	-	-	-	gi|161138535|gb|ABX58211.1|/0/intestinal mucin IIM-15 [Helicoverpa armigera]
Locus_25331_Transcript_1/2_Confidence_1.000	1806	1.13667	44.8933	5.30362	Up	0.859322	K01187|1|1e-169|597|dme:Dmel_CG11909|alpha-glucosidase [EC:3.2.1.20];K05546|2|5e-23|110|nvi:100121937|alpha 1,3-glucosidase [EC:3.2.1.84]	-	-	-	gi|357622711|gb|EHJ74125.1|/0/glycosyl hydrolase family 31 protein [Danaus plexippus]
Locus_41982_Transcript_1/1_Confidence_1.000	258	0.396667	15.32	5.27135	Up	0.818003	-	-	-	-	gi|357630537|gb|EHJ78588.1|/6.29975e-11/peritrophin type-A domain protein 2 [Danaus plexippus]
Locus_47611_Transcript_1/1_Confidence_1.000	272	6.17333	232.39	5.23435	Up	0.884901	K09640|1|8e-13|72.4|tca:662788|transmembrane protease, serine 9 [EC:3.4.21.-];K01312|3|2e-12|70.9|dgr:Dgri_GH22926|trypsin [EC:3.4.21.4]	-	-	-	gi|315139328|gb|ADT80822.1|/1.85845e-39/serine protease 52 [Mamestra configurata]
Locus_32180_Transcript_1/1_Confidence_1.000	138	0.776667	29.0733	5.22626	Up	0.84557	K01446|1|4e-07|53.5|tca:658050|N-acetylmuramoyl-L-alanine amidase [EC:3.5.1.28]	-	-	-	gi|399128031|gb|AFP23116.1|/8.71151e-13/peptidoglycan recognition protein B [Helicoverpa armigera]
Locus_30867_Transcript_1/1_Confidence_1.000	270	0.376667	13.9567	5.21152	Up	0.811835	K12385|1|4e-11|66.6|phu:Phum_PHUM472470|Niemann-Pick C1 protein	-	-	GO:0009058//biosynthetic process;GO:0030301//cholesterol transport;GO:0032501//multicellular organismal process;GO:0008202//steroid metabolic process;GO:0044281//small molecule metabolic process	gi|357607730|gb|EHJ65661.1|/1.87232e-23/hypothetical protein KGM_06523 [Danaus plexippus]
Locus_47455_Transcript_1/1_Confidence_1.000	293	79.4767	2932.21	5.20531	Up	0.894077	-	-	-	-	gi|262034617|gb|ACY06933.1|/1.56069e-09/putative cuticle protein CPH38 [Bombyx mori]
Locus_25289_Transcript_1/1_Confidence_1.000	277	22.7633	828.55	5.18581	Up	0.891508	K14075|1|2e-13|74.3|mdo:100027020|pancreatic lipase-related protein 2 [EC:3.1.1.3];K01046|2|2e-12|70.9|ame:727173|triacylglycerol lipase [EC:3.1.1.3];K14073|3|3e-12|70.5|pon:100444635|pancreatic triacylglycerol lipase [EC:3.1.1.3]	-	-	-	gi|147953428|gb|ABK29468.1|/1.84374e-47/lipase [Helicoverpa armigera]
Locus_21379_Transcript_1/1_Confidence_1.000	378	0.366667	13.3367	5.18479	Up	0.808145	K08076|1|2e-20|97.4|cel:C05D11.6|astacin [EC:3.4.24.21];K08606|3|5e-19|92.8|dre:327586|meprin A, beta [EC:3.4.24.18]	-	GO:0008233//peptidase activity	-	gi|327420474|gb|AEA76313.1|/1.01879e-45/astacin [Mamestra configurata]
Locus_19356_Transcript_1/1_Confidence_1.000	300	0.753333	27.23	5.17576	Up	0.842677	-	-	-	-	gi|357601527|gb|EHJ63052.1|/5.88311e-17/hypothetical protein KGM_00339 [Danaus plexippus]
Locus_17416_Transcript_1/1_Confidence_1.000	620	1.58	56.6667	5.1645	Up	0.86265	K11140|1|9e-28|123|aag:AaeL_AAEL012778|aminopeptidase N [EC:3.4.11.2]	-	-	-	gi|170791085|gb|ACA35025.1|/6.53998e-117/aminopeptidase N-6 [Helicoverpa armigera]
Locus_52741_Transcript_1/1_Confidence_1.000	353	12.37	432.427	5.12754	Up	0.888292	-	-	-	-	gi|398359539|gb|AFO83995.1|/2.69247e-06/putative cuticle protein CPH45 [Antheraea yamamai]
Locus_51223_Transcript_1/1_Confidence_1.000	202	1.20333	41.5967	5.11136	Up	0.85424	-	-	-	-	gi|357620495|gb|EHJ72660.1|/6.564e-21/dipeptidyl-peptidase [Danaus plexippus]
Locus_32027_Transcript_1/2_Confidence_1.000	792	0.726667	23.9733	5.04399	Up	0.836334	K01290|1|1e-57|223|dan:Dana_GF14014|carboxypeptidase A, invertebrate [EC:3.4.17.-]	-	-	-	gi|380713850|gb|AFD99126.1|/1.71603e-106/carboxypeptidase [Bombyx mori]
Locus_18988_Transcript_1/1_Confidence_1.000	523	117.947	3841.17	5.02534	Up	0.891508	-	-	-	-	gi|398359539|gb|AFO83995.1|/1.6496e-12/putative cuticle protein CPH45 [Antheraea yamamai]
Locus_16327_Transcript_5/6_Confidence_0.267	876	6.9	223.46	5.01728	Up	0.881788	K09639|1|2e-18|93.2|rno:287106|transmembrane protease, serine 8 [EC:3.4.21.-];K01312|2|4e-18|92.4|acs:100565795|trypsin [EC:3.4.21.4];K01324|5|1e-17|90.5|aml:100468355|plasma kallikrein [EC:3.4.21.34]	-	-	-	gi|223035944|gb|ACL36827.1|/9.12798e-147/trypsin 2 [Helicoverpa armigera]
Locus_7738_Transcript_2/3_Confidence_0.857	2102	13.34	431.657	5.01605	Up	0.886755	K01873|1|8e-15|83.2|tca:662504|valyl-tRNA synthetase [EC:6.1.1.9];K01183|3|2e-13|78.6|der:Dere_GG21384|chitinase [EC:3.2.1.14]	-	-	-	gi|161138535|gb|ABX58211.1|/0/intestinal mucin IIM-15 [Helicoverpa armigera]
Locus_33956_Transcript_1/1_Confidence_1.000	214	5.44	175.907	5.01506	Up	0.879384	-	-	-	-	gi|112983040|ref|NP_001037071.1|/5.33663e-18/chlorophyllide A binding protein precursor [Bombyx mori]
Locus_19924_Transcript_1/1_Confidence_1.000	223	0.616667	19.5633	4.98752	Up	0.826833	K08076|1|4e-06|50.1|cel:C34D4.9|astacin [EC:3.4.24.21]	-	GO:0008233//peptidase activity	-	gi|327420474|gb|AEA76313.1|/9.96073e-25/astacin [Mamestra configurata]
Locus_37317_Transcript_1/1_Confidence_1.000	112	1.1	34.6767	4.97839	Up	0.84777	-	-	-	-	-
Locus_53793_Transcript_1/1_Confidence_1.000	200	1.21333	38.1533	4.97476	Up	0.85045	-	-	-	-	gi|357614892|gb|EHJ69357.1|/3.73592e-08/zinc carboxypeptidase A 1 [Danaus plexippus]
Locus_59474_Transcript_1/1_Confidence_1.000	227	0.46	14.1967	4.94777	Up	0.809433	-	-	-	-	-
Locus_29386_Transcript_1/1_Confidence_1.000	294	0.953333	28.78	4.91594	Up	0.841337	-	-	-	-	gi|357623403|gb|EHJ74572.1|/2.57251e-12/hypothetical protein KGM_11762 [Danaus plexippus]
Locus_3732_Transcript_2/2_Confidence_0.875	3029	17.1767	517.41	4.91279	Up	0.886527	K11140|1|1e-133|478|ame:412808|aminopeptidase N [EC:3.4.11.2]	GO:0031224//intrinsic to membrane	GO:0046914//transition metal ion binding;GO:0008238//exopeptidase activity	GO:0019538//protein metabolic process	gi|17027158|gb|AAL34109.1|AF441377_1/0/aminopeptidase N1 [Helicoverpa armigera]
Locus_31467_Transcript_1/1_Confidence_1.000	265	1.88667	56.82	4.91249	Up	0.860048	-	-	-	-	-
Locus_29152_Transcript_1/1_Confidence_1.000	613	12.9767	388.347	4.90335	Up	0.884551	K01312|1|2e-17|89.4|nvi:100114919|trypsin [EC:3.4.21.4];K11997|4|6e-15|80.9|ame:409206|tripartite motif-containing protein 2/3;K09640|5|7e-14|77.4|tca:662788|transmembrane protease, serine 9 [EC:3.4.21.-]	-	GO:0004175//endopeptidase activity	GO:0019538//protein metabolic process	gi|2463066|emb|CAA72953.1|/2.12763e-104/diverged serine protease [Helicoverpa armigera]
Locus_16071_Transcript_1/1_Confidence_1.000	264	0.553333	16.4533	4.89409	Up	0.816711	-	-	-	-	gi|157133196|ref|XP_001662795.1|/3.11786e-10/phosphatidylethanolamine-binding protein [Aedes aegypti]
Locus_16327_Transcript_1/6_Confidence_0.533	876	5.22667	155.25	4.89256	Up	0.87642	K09639|1|2e-21|103|mmu:30943|transmembrane protease, serine 8 [EC:3.4.21.-];K01324|3|6e-19|95.1|aml:100468355|plasma kallikrein [EC:3.4.21.34];K01312|4|2e-18|93.6|acs:100565795|trypsin [EC:3.4.21.4]	-	GO:0003824//catalytic activity	-	gi|223035944|gb|ACL36827.1|/4.86258e-132/trypsin 2 [Helicoverpa armigera]
Locus_921_Transcript_5/5_Confidence_0.636	1295	0.866667	25.7233	4.89146	Up	0.836993	K15104|1|2e-94|346|tca:663977|solute carrier family 25 (mitochondrial oxoglutarate transporter), member 11	GO:0016020//membrane	-	-	gi|357628644|gb|EHJ77907.1|/1.15049e-131/putative Mitochondrial 2-oxoglutarate/malate carrier protein [Danaus plexippus]
Locus_44079_Transcript_1/1_Confidence_1.000	221	6.5	192.743	4.8901	Up	0.878911	-	-	-	-	gi|171740913|gb|ACB54951.1|/1.65392e-11/polycalin [Helicoverpa armigera]
Locus_51045_Transcript_1/1_Confidence_1.000	260	1.23	36.4533	4.88932	Up	0.848105	-	-	-	-	gi|156968293|gb|ABU98618.1|/4.04567e-42/protease [Helicoverpa armigera]
Locus_23859_Transcript_1/1_Confidence_1.000	1033	0.586667	17.3867	4.8893	Up	0.819868	-	-	-	-	gi|327420494|gb|AEA76323.1|/9.98376e-61/530_224_1 protein [Mamestra configurata]
Locus_17601_Transcript_1/1_Confidence_1.000	354	9.43	274.75	4.86472	Up	0.882038	-	-	-	-	gi|160425401|gb|ABX39544.1|/4.83902e-56/single domain major allergen 1 protein, partial [Helicoverpa armigera]
Locus_39009_Transcript_1/1_Confidence_1.000	533	6.43	186.14	4.85543	Up	0.878434	-	-	-	-	gi|112983040|ref|NP_001037071.1|/4.91358e-52/chlorophyllide A binding protein precursor [Bombyx mori]
Locus_48100_Transcript_1/1_Confidence_1.000	205	0.946667	27.3733	4.85377	Up	0.838612	-	-	-	-	gi|327420474|gb|AEA76313.1|/1.01686e-08/astacin [Mamestra configurata]
Locus_16568_Transcript_1/1_Confidence_1.000	483	5.28333	152.13	4.84771	Up	0.875746	-	-	GO:0016787//hydrolase activity	-	gi|283826821|gb|ADB43612.1|/2.05491e-79/chitin deacetylase 5b [Helicoverpa armigera]
Locus_4807_Transcript_1/1_Confidence_1.000	1141	2.02667	57.4767	4.8258	Up	0.859329	K09604|1|8e-41|168|cfa:488898|adipocyte-derived leucine aminopeptidase [EC:3.4.11.-];K01257|3|2e-39|164|gga:427279|cystinyl aminopeptidase [EC:3.4.11.3]	-	-	-	gi|170791085|gb|ACA35025.1|/0/aminopeptidase N-6 [Helicoverpa armigera]
Locus_20188_Transcript_4/4_Confidence_0.750	712	3.28333	92.52	4.81653	Up	0.868401	-	-	-	-	gi|159792900|gb|ABW98670.1|/3.70537e-51/insect intestinal mucin IIM86 [Helicoverpa armigera]
Locus_40398_Transcript_1/1_Confidence_1.000	266	0.493333	13.9	4.81638	Up	0.806403	-	-	-	-	gi|357613746|gb|EHJ68700.1|/3.80073e-08/hypothetical protein KGM_20694 [Danaus plexippus]
Locus_39112_Transcript_1/1_Confidence_1.000	593	1.01	28.3933	4.81313	Up	0.839826	-	-	-	-	gi|327420492|gb|AEA76322.1|/1.34744e-89/363_100_1 protein [Mamestra configurata]
Locus_50661_Transcript_1/1_Confidence_1.000	212	0.72	20.1033	4.80329	Up	0.825884	K12298|1|7e-08|55.8|api:100163252|bile salt-stimulated lipase [EC:3.1.1.3 3.1.1.13]	-	-	-	gi|294846792|gb|ADF43469.1|/5.51166e-31/carboxyl/choline esterase CCE006a [Helicoverpa armigera]
Locus_33661_Transcript_2/2_Confidence_1.000	434	5.61667	155.997	4.79566	Up	0.875478	-	-	-	-	-
Locus_35762_Transcript_1/1_Confidence_1.000	364	3.22333	88.93	4.78604	Up	0.867147	K01312|1|3e-16|84.0|dvi:Dvir_GJ20852|trypsin [EC:3.4.21.4];K09633|2|3e-16|83.6|gga:418528|transmembrane protease, serine 2;K08670|5|3e-15|80.5|aml:100466959|suppressor of tumorigenicity protein 14 [EC:3.4.21.109]	-	GO:0070011//peptidase activity, acting on L-amino acid peptides	-	gi|315139328|gb|ADT80822.1|/5.30084e-50/serine protease 52 [Mamestra configurata]
Locus_25321_Transcript_1/1_Confidence_1.000	248	29.2233	798.093	4.77136	Up	0.886706	-	-	-	-	gi|385655179|gb|AFI64309.1|/1.90013e-39/neutral lipase [Helicoverpa armigera]
Locus_7454_Transcript_1/1_Confidence_1.000	825	3.17667	85.94	4.75774	Up	0.866533	K09640|1|6e-20|98.2|dse:Dsec_GM14740|transmembrane protease, serine 9 [EC:3.4.21.-];K01310|3|8e-20|97.8|dpo:Dpse_GA19618|chymotrypsin [EC:3.4.21.1];K01362|5|1e-18|94.0|dme:Dmel_CG31039|[EC:3.4.21.-]	-	GO:0003824//catalytic activity	-	gi|304443595|gb|ACR15967.2|/2.17192e-107/serine protease 24 [Mamestra configurata]
Locus_14629_Transcript_1/1_Confidence_1.000	257	14.1367	380.823	4.75161	Up	0.883371	-	GO:0031224//intrinsic to membrane	GO:0046914//transition metal ion binding;GO:0008238//exopeptidase activity	GO:0019538//protein metabolic process	gi|28558818|gb|AAL14117.2|/2.23126e-32/aminopeptidase N [Helicoverpa armigera]
Locus_40685_Transcript_1/1_Confidence_1.000	297	1.28667	34.3567	4.73888	Up	0.844918	-	-	-	-	-
Locus_57239_Transcript_1/1_Confidence_1.000	212	0.653333	17.3233	4.72875	Up	0.818059	-	-	-	-	-
Locus_11663_Transcript_1/1_Confidence_1.000	223	2.63667	69.6	4.7223	Up	0.862177	-	-	-	-	gi|357603232|gb|EHJ63671.1|/3.44064e-17/transferrin [Danaus plexippus]
Locus_49957_Transcript_1/1_Confidence_1.000	394	1.81667	47.8433	4.71895	Up	0.853831	K11141|1|1e-11|68.2|cin:100186666|glutamyl aminopeptidase [EC:3.4.11.7];K11140|2|2e-11|67.4|aag:AaeL_AAEL012783|aminopeptidase N [EC:3.4.11.2]	-	-	-	gi|170791085|gb|ACA35025.1|/1.06423e-71/aminopeptidase N-6 [Helicoverpa armigera]
Locus_4806_Transcript_1/1_Confidence_1.000	202	3.16	83.1533	4.71778	Up	0.865475	K11140|1|2e-15|80.9|dmo:Dmoj_GI22778|aminopeptidase N [EC:3.4.11.2];K13723|4|4e-15|80.1|mcc:700118|endoplasmic reticulum aminopeptidase 2 [EC:3.4.11.-]	-	-	-	gi|170791085|gb|ACA35025.1|/1.89597e-36/aminopeptidase N-6 [Helicoverpa armigera]
Locus_1556_Transcript_1/1_Confidence_1.000	1012	13.62	357.13	4.71265	Up	0.88257	K01307|1|1e-88|327|aag:AaeL_AAEL000271|gamma-glutamyl hydrolase [EC:3.4.19.9]	-	GO:0016787//hydrolase activity	-	gi|357628381|gb|EHJ77729.1|/2.89318e-89/putative gamma-glutamyl hydrolase [Danaus plexippus]
Locus_21380_Transcript_1/1_Confidence_1.000	278	0.803333	20.9867	4.70733	Up	0.827258	-	-	GO:0008233//peptidase activity	-	gi|196121924|gb|ACG69475.1|/1.16022e-33/astacin [Spodoptera frugiperda]
Locus_47399_Transcript_1/1_Confidence_1.000	289	10.4933	273.717	4.70514	Up	0.880556	-	GO:0016020//membrane	GO:0046872//metal ion binding;GO:0070011//peptidase activity, acting on L-amino acid peptides	-	gi|30961823|gb|AAP37952.1|/1.65349e-48/midgut aminopeptidase N3 [Helicoverpa armigera]
Locus_50975_Transcript_1/1_Confidence_1.000	229	0.623333	16.1133	4.69211	Up	0.813506	-	-	-	-	gi|112983040|ref|NP_001037071.1|/4.45744e-17/chlorophyllide A binding protein precursor [Bombyx mori]
Locus_9112_Transcript_1/1_Confidence_1.000	1600	21.0633	543.96	4.69069	Up	0.884383	K03927|1|2e-54|214|bfo:BRAFLDRAFT_92621|carboxylesterase 2 [EC:3.1.1.1 3.1.1.84 3.1.1.56];K01063|3|3e-49|196|aga:AgaP_AGAP005834|juvenile-hormone esterase [EC:3.1.1.59]	-	-	-	gi|294846780|gb|ADF43463.1|/0/carboxyl/choline esterase CCE001g [Helicoverpa armigera]
Locus_26816_Transcript_1/1_Confidence_1.000	460	8.14	209.937	4.68878	Up	0.877809	K11140|1|7e-26|116|ame:412808|aminopeptidase N [EC:3.4.11.2]	GO:0031224//intrinsic to membrane	GO:0046914//transition metal ion binding;GO:0008238//exopeptidase activity	GO:0019538//protein metabolic process	gi|25814968|gb|AAN75694.1|/2.05479e-86/midgut aminopeptidase APN2 [Helicoverpa armigera]
Locus_383_Transcript_1/10_Confidence_0.031	220	3.24667	83.7267	4.68866	Up	0.8652	-	-	-	-	-
Locus_18452_Transcript_1/1_Confidence_1.000	1213	3.62	92.0967	4.66909	Up	0.866823	-	-	-	-	gi|194766772|ref|XP_001965498.1|/3.85022e-33/GF22424 [Drosophila ananassae]
Locus_52411_Transcript_1/1_Confidence_1.000	198	0.696667	17.68	4.66551	Up	0.818521	-	-	-	-	-
Locus_14878_Transcript_2/2_Confidence_1.000	1330	13.8833	350.337	4.65732	Up	0.881989	K01183|1|1e-13|78.6|cqu:CpipJ_CPIJ010945|chitinase [EC:3.2.1.14]	-	-	-	gi|159792900|gb|ABW98670.1|/2.0479e-95/insect intestinal mucin IIM86 [Helicoverpa armigera]
Locus_1752_Transcript_6/9_Confidence_0.477	1078	3.19667	80.2867	4.65052	Up	0.864325	-	-	-	-	gi|357615946|gb|EHJ69918.1|/3.82723e-10/hypothetical protein KGM_17056 [Danaus plexippus]
Locus_11127_Transcript_2/2_Confidence_1.000	139	7.69	192.167	4.64323	Up	0.8769	-	-	-	-	-
Locus_7455_Transcript_1/1_Confidence_1.000	289	3.47	86.5267	4.64014	Up	0.865706	-	-	-	-	gi|304443595|gb|ACR15967.2|/6.35437e-11/serine protease 24 [Mamestra configurata]
Locus_44749_Transcript_1/1_Confidence_1.000	254	0.883333	21.9567	4.63556	Up	0.828699	-	-	-	-	-
Locus_31668_Transcript_1/1_Confidence_1.000	227	0.88	21.82	4.632	Up	0.828055	-	-	-	-	gi|357616655|gb|EHJ70312.1|/6.0407e-14/hypothetical protein KGM_17468 [Danaus plexippus]
Locus_38703_Transcript_1/1_Confidence_1.000	373	12.2233	297.8	4.60663	Up	0.880303	-	-	-	-	-
Locus_41902_Transcript_1/1_Confidence_1.000	305	0.6	14.6033	4.60519	Up	0.807382	-	-	-	-	gi|357616655|gb|EHJ70312.1|/2.53727e-20/hypothetical protein KGM_17468 [Danaus plexippus]
Locus_42498_Transcript_1/1_Confidence_1.000	1188	0.69	16.7733	4.60343	Up	0.815185	-	-	-	-	gi|357618906|gb|EHJ71696.1|/2.15482e-89/putative neutral alpha-glucosidase ab [Danaus plexippus]
Locus_11662_Transcript_1/1_Confidence_1.000	211	1.76	42.7267	4.60149	Up	0.849885	-	-	-	-	gi|357616707|gb|EHJ70353.1|/3.8449e-16/transferrin [Danaus plexippus]
Locus_18180_Transcript_1/2_Confidence_1.000	3203	18.9767	460.427	4.60067	Up	0.883125	K11140|1|2e-122|441|ame:412808|aminopeptidase N [EC:3.4.11.2]	-	GO:0046914//transition metal ion binding;GO:0008238//exopeptidase activity	GO:0019538//protein metabolic process	gi|15212557|gb|AAK85539.1|/0/aminopeptidase N [Helicoverpa armigera]
Locus_48208_Transcript_1/1_Confidence_1.000	348	10.93	261.183	4.5787	Up	0.87916	K11140|1|4e-14|76.6|aag:AaeL_AAEL012783|aminopeptidase N [EC:3.4.11.2];K11141|2|4e-13|73.2|dpe:Dper_GL24466|glutamyl aminopeptidase [EC:3.4.11.7]	GO:0031224//intrinsic to membrane	GO:0046914//transition metal ion binding;GO:0008238//exopeptidase activity	GO:0019538//protein metabolic process	gi|25814968|gb|AAN75694.1|/1.56242e-62/midgut aminopeptidase APN2 [Helicoverpa armigera]
Locus_6671_Transcript_3/5_Confidence_0.333	909	2.1	50.1033	4.57645	Up	0.854102	K06569|1|4e-19|95.9|rno:288038|melanoma-associated antigen p97	-	-	-	gi|307175377|gb|EFN65396.1|/3.32758e-46/Transferrin [Camponotus floridanus]
Locus_16327_Transcript_3/6_Confidence_0.600	998	2.52667	60.1433	4.5731	Up	0.857821	K09639|1|2e-20|100|rno:287106|transmembrane protease, serine 8 [EC:3.4.21.-];K01324|3|2e-18|94.0|aml:100468355|plasma kallikrein [EC:3.4.21.34];K01312|5|4e-17|89.4|acs:100565795|trypsin [EC:3.4.21.4]	-	GO:0003824//catalytic activity	-	gi|215434805|gb|ACJ66841.1|/8.69226e-123/trypsin-like protease [Helicoverpa armigera]
Locus_16509_Transcript_1/1_Confidence_1.000	287	2.21	52.2333	4.56285	Up	0.854668	-	-	-	-	gi|112983040|ref|NP_001037071.1|/2.93907e-21/chlorophyllide A binding protein precursor [Bombyx mori]
Locus_12795_Transcript_1/1_Confidence_1.000	1251	97.1833	2296.43	4.56254	Up	0.886807	-	-	-	-	gi|156968289|gb|ABU98616.1|/0/chitin binding PM protein [Helicoverpa armigera]
Locus_3732_Transcript_1/2_Confidence_0.875	3029	5.95	139.777	4.55409	Up	0.872325	K11140|1|1e-134|481|ame:412808|aminopeptidase N [EC:3.4.11.2]	GO:0031224//intrinsic to membrane	GO:0046914//transition metal ion binding;GO:0008238//exopeptidase activity	GO:0019538//protein metabolic process	gi|17027158|gb|AAL34109.1|AF441377_1/0/aminopeptidase N1 [Helicoverpa armigera]
Locus_20147_Transcript_1/1_Confidence_1.000	851	0.623333	14.6333	4.55311	Up	0.806954	K01077|1|6e-85|314|phu:Phum_PHUM129520|alkaline phosphatase [EC:3.1.3.1]	-	-	-	gi|194295558|gb|ACF40807.1|/4.88988e-166/alkaline phosphatase 2 [Helicoverpa armigera]
Locus_29340_Transcript_1/1_Confidence_1.000	702	0.92	21.5367	4.54902	Up	0.826893	K01081|1|8e-39|160|tca:663694|5'-nucleotidase [EC:3.1.3.5]	-	-	-	gi|357620107|gb|EHJ72414.1|/4.7996e-59/ecto-nucleotidase [Danaus plexippus]
Locus_53713_Transcript_1/1_Confidence_1.000	187	6.98333	163.453	4.54882	Up	0.874041	-	-	-	-	-
Locus_13929_Transcript_4/5_Confidence_0.692	2951	5.04667	117.89	4.54597	Up	0.869954	-	-	-	-	gi|171740913|gb|ACB54951.1|/0/polycalin [Helicoverpa armigera]
Locus_19925_Transcript_1/1_Confidence_1.000	281	1.41333	32.6433	4.52961	Up	0.84184	K08076|1|1e-17|88.2|cel:F09E8.6|astacin [EC:3.4.24.21];K01395|5|3e-16|83.6|cfa:481826|meprin A, alpha [EC:3.4.24.18]	-	GO:0046872//metal ion binding;GO:0070011//peptidase activity, acting on L-amino acid peptides	-	gi|327420474|gb|AEA76313.1|/2.49642e-28/astacin [Mamestra configurata]
Locus_2572_Transcript_4/4_Confidence_0.700	1165	2.96333	67.5167	4.50995	Up	0.859731	-	-	-	-	gi|116833131|gb|ABK29478.1|/8.90331e-64/hypothetical protein Llacc01000286 [Helicoverpa armigera]
Locus_270_Transcript_2/11_Confidence_0.283	1401	1.40667	31.9833	4.50697	Up	0.840805	K06550|1|3e-29|130|gga:396059|L1 cell adhesion molecule	-	-	-	gi|186703383|gb|ACC91898.1|/0/hemolin [Helicoverpa zea]
Locus_51164_Transcript_1/1_Confidence_1.000	632	0.613333	13.8833	4.50054	Up	0.803015	-	-	-	-	gi|357625004|gb|EHJ75566.1|/1.18872e-12/hypothetical protein KGM_16873 [Danaus plexippus]
Locus_37096_Transcript_2/2_Confidence_1.000	1536	1.04667	23.6033	4.49512	Up	0.83008	K12385|1|8e-114|411|aag:AaeL_AAEL009531|Niemann-Pick C1 protein	-	-	GO:0006066//alcohol metabolic process;GO:0030301//cholesterol transport;GO:0006694//steroid biosynthetic process	gi|357607730|gb|EHJ65661.1|/1.40448e-134/hypothetical protein KGM_06523 [Danaus plexippus]
Locus_5996_Transcript_1/1_Confidence_0.600	119	1.42333	32.0267	4.49193	Up	0.840805	-	-	-	-	-
Locus_16327_Transcript_2/6_Confidence_0.533	798	9.68333	216.917	4.48549	Up	0.876577	K09639|1|5e-19|95.1|rno:287106|transmembrane protease, serine 8 [EC:3.4.21.-];K01312|3|3e-18|92.4|dya:Dyak_GE13538|trypsin [EC:3.4.21.4]	-	-	-	gi|215434805|gb|ACJ66841.1|/1.51886e-118/trypsin-like protease [Helicoverpa armigera]
Locus_50827_Transcript_1/1_Confidence_1.000	262	3.99333	89.41	4.48477	Up	0.864805	-	-	-	-	gi|357603232|gb|EHJ63671.1|/6.07356e-22/transferrin [Danaus plexippus]
Locus_13929_Transcript_1/5_Confidence_0.692	2951	9.62667	214.18	4.47564	Up	0.876469	-	-	-	-	gi|171740913|gb|ACB54951.1|/0/polycalin [Helicoverpa armigera]
Locus_9147_Transcript_1/1_Confidence_1.000	1668	1.40333	31.1567	4.47261	Up	0.839878	K05038|1|4e-164|578|phu:Phum_PHUM294590|solute carrier family 6 (neurotransmitter transporter, amino acid) member 5/7/9/14	GO:0016021//integral to membrane	GO:0015171//amino acid transmembrane transporter activity;GO:0015370//solute:sodium symporter activity	GO:0006811//ion transport;GO:0006865//amino acid transport	gi|3252836|gb|AAC24190.1|/0/potassium coupled amino acid transporter [Manduca sexta]
Locus_39189_Transcript_1/1_Confidence_1.000	700	0.673333	14.8733	4.46526	Up	0.807427	-	-	-	-	gi|357603498|gb|EHJ63805.1|/6.89714e-42/hypothetical protein KGM_04310 [Danaus plexippus]
Locus_56354_Transcript_1/1_Confidence_1.000	270	1.50667	33.19	4.46132	Up	0.841832	K01183|1|6e-07|52.8|aag:AaeL_AAEL012268|chitinase [EC:3.2.1.14]	-	GO:0003824//catalytic activity	-	gi|171740919|gb|ACB54954.1|/6.20403e-35/insect intestinal mucin 3 [Helicoverpa armigera]
Locus_26819_Transcript_1/1_Confidence_1.000	258	1.23333	27.0133	4.45304	Up	0.83477	K01049|1|1e-07|55.1|nve:NEMVE_v1g171912|acetylcholinesterase [EC:3.1.1.7];K03927|2|2e-06|50.8|cbr:CBG18921|carboxylesterase 2 [EC:3.1.1.1 3.1.1.84 3.1.1.56];K07378|4|5e-06|49.7|acs:100337526|neuroligin	-	-	-	gi|294846778|gb|ADF43462.1|/1.22095e-30/carboxyl/choline esterase CCE001f [Helicoverpa armigera]
Locus_44217_Transcript_1/1_Confidence_1.000	274	2.62333	56.7267	4.43455	Up	0.855577	-	-	-	-	gi|357616655|gb|EHJ70312.1|/2.28124e-13/hypothetical protein KGM_17468 [Danaus plexippus]
Locus_35550_Transcript_1/1_Confidence_1.000	299	4.48333	96.9067	4.43395	Up	0.865751	-	-	GO:0016787//hydrolase activity	-	gi|390627058|gb|AFM28255.1|/2.2304e-24/chymotrypsin, partial [Heliothis virescens]
Locus_43773_Transcript_1/1_Confidence_1.000	329	1.52667	32.96	4.43226	Up	0.841214	K12298|1|3e-08|57.0|xla:495520|bile salt-stimulated lipase [EC:3.1.1.3 3.1.1.13]	-	-	-	gi|294846792|gb|ADF43469.1|/4.80002e-51/carboxyl/choline esterase CCE006a [Helicoverpa armigera]
Locus_44159_Transcript_1/1_Confidence_1.000	585	6.66	143.49	4.42928	Up	0.871715	K01873|1|7e-07|53.9|tca:662504|valyl-tRNA synthetase [EC:6.1.1.9]	-	-	-	gi|302595185|gb|ADL59581.1|/9.9041e-29/mucin protein [Helicoverpa armigera]
Locus_25546_Transcript_1/1_Confidence_1.000	358	1.37667	29.6567	4.42911	Up	0.83783	K12350|1|4e-06|50.1|phu:Phum_PHUM427830|sphingomyelin phosphodiesterase [EC:3.1.4.12]	-	-	-	gi|357604778|gb|EHJ64317.1|/3.14671e-23/hypothetical protein KGM_13767 [Danaus plexippus]
Locus_16327_Transcript_4/6_Confidence_0.667	876	15.9467	343.113	4.42736	Up	0.879979	K09639|1|1e-20|100|mmu:30943|transmembrane protease, serine 8 [EC:3.4.21.-];K01312|3|2e-19|97.1|acs:100565795|trypsin [EC:3.4.21.4];K01324|4|4e-19|95.9|aml:100468355|plasma kallikrein [EC:3.4.21.34]	-	GO:0003824//catalytic activity	-	gi|223035944|gb|ACL36827.1|/8.56337e-137/trypsin 2 [Helicoverpa armigera]
Locus_14268_Transcript_1/1_Confidence_1.000	611	13.6767	293.867	4.42537	Up	0.878769	K01183|1|6e-08|57.8|dgr:Dgri_GH10759|chitinase [EC:3.2.1.14]	-	-	-	gi|302595185|gb|ADL59581.1|/2.14466e-32/mucin protein [Helicoverpa armigera]
Locus_37952_Transcript_1/1_Confidence_1.000	945	8.59667	184.63	4.42472	Up	0.874484	K11140|1|6e-52|204|nvi:100122611|aminopeptidase N [EC:3.4.11.2]	GO:0031224//intrinsic to membrane	GO:0046914//transition metal ion binding;GO:0008238//exopeptidase activity	GO:0019538//protein metabolic process	gi|30961825|gb|AAP37953.1|/7.11575e-172/midgut aminopeptidase N3 [Helicoverpa armigera]
Locus_16567_Transcript_1/2_Confidence_1.000	791	8.99	191.463	4.4126	Up	0.874901	-	-	-	-	gi|283826821|gb|ADB43612.1|/2.7081e-144/chitin deacetylase 5b [Helicoverpa armigera]
Locus_11980_Transcript_1/1_Confidence_1.000	401	28.77	612.537	4.41216	Up	0.882909	-	-	-	-	gi|383931993|gb|AFH57158.1|/3.00715e-37/REPAT38 [Spodoptera exigua]
Locus_48906_Transcript_1/1_Confidence_1.000	607	1.48	31.1067	4.39355	Up	0.839319	-	-	-	-	gi|357624087|gb|EHJ74991.1|/1.84583e-44/signal peptidase complex subunit 3 [Danaus plexippus]
Locus_36899_Transcript_1/1_Confidence_1.000	411	1.85333	38.69	4.38377	Up	0.845354	K01081|1|8e-21|99.0|dvi:Dvir_GJ20382|5'-nucleotidase [EC:3.1.3.5]	-	-	-	gi|357620107|gb|EHJ72414.1|/1.09287e-31/ecto-nucleotidase [Danaus plexippus]
Locus_6671_Transcript_4/5_Confidence_0.222	1416	2.01333	41.98	4.38204	Up	0.847465	K06569|1|2e-11|70.9|gga:396127|melanoma-associated antigen p97	-	-	-	gi|307196165|gb|EFN77822.1|/1.39755e-24/Transferrin [Harpegnathos saltator]
Locus_9242_Transcript_1/1_Confidence_1.000	1817	1.45667	29.9733	4.36294	Up	0.837678	K00227|1|1e-10|68.9|spu:588561|lathosterol oxidase [EC:1.14.21.6]	-	-	-	gi|357616033|gb|EHJ69975.1|/5.35132e-168/hypothetical protein KGM_04336 [Danaus plexippus]
Locus_53308_Transcript_1/1_Confidence_1.000	194	1.02333	21.0567	4.36293	Up	0.824369	K05038|1|9e-17|85.5|dsi:Dsim_GD16262|solute carrier family 6 (neurotransmitter transporter, amino acid) member 5/7/9/14	GO:0016021//integral to membrane	GO:0015171//amino acid transmembrane transporter activity;GO:0005343//organic acid:sodium symporter activity;GO:0005326//neurotransmitter transporter activity	GO:0006865//amino acid transport;GO:0030001//metal ion transport	gi|357605552|gb|EHJ64672.1|/1.9868e-17/putative amino acid transporter [Danaus plexippus]
Locus_50090_Transcript_1/1_Confidence_1.000	411	2.21333	45.2667	4.35416	Up	0.84946	K10693|1|3e-11|67.0|dpe:Dper_GL26848|E3 ubiquitin-protein ligase MYCBP2 [EC:6.3.2.19]	-	-	-	gi|357617260|gb|EHJ70678.1|/8.09312e-43/hypothetical protein KGM_02059 [Danaus plexippus]
Locus_39734_Transcript_1/1_Confidence_1.000	541	22.81	448.873	4.29857	Up	0.88066	K14073|1|1e-16|85.9|ssc:100157809|pancreatic triacylglycerol lipase [EC:3.1.1.3]	-	-	-	gi|171740903|gb|ACB54946.1|/6.06207e-93/inactive lipase [Helicoverpa armigera]
Locus_49727_Transcript_1/1_Confidence_1.000	294	0.896667	17.58	4.29322	Up	0.815144	-	-	-	-	gi|357612731|gb|EHJ68146.1|/4.67735e-22/hypothetical protein KGM_14979 [Danaus plexippus]
Locus_44538_Transcript_1/1_Confidence_1.000	281	4.45333	86.7633	4.28413	Up	0.862832	-	-	-	-	gi|302595185|gb|ADL59581.1|/4.00413e-10/mucin protein [Helicoverpa armigera]
Locus_10988_Transcript_2/2_Confidence_1.000	949	3.03333	59.06	4.28321	Up	0.855402	-	-	-	-	gi|171740913|gb|ACB54951.1|/1.21643e-86/polycalin [Helicoverpa armigera]
Locus_15539_Transcript_1/1_Confidence_1.000	150	11.8067	226.56	4.26222	Up	0.875516	-	-	-	-	-
Locus_29370_Transcript_1/1_Confidence_1.000	761	0.98	18.7667	4.25925	Up	0.818495	K00698|1|2e-58|225|dya:Dyak_GE25288|chitin synthase [EC:2.4.1.16]	-	GO:0008375//acetylglucosaminyltransferase activity	GO:0016331//morphogenesis of embryonic epithelium;GO:0040003//chitin-based cuticle development;GO:0035151//regulation of tube size, open tracheal system;GO:0006031//chitin biosynthetic process	gi|323434872|gb|ADX66427.1|/3.56833e-114/chitin synthase B [Helicoverpa zea]
Locus_5927_Transcript_1/1_Confidence_1.000	222	3.88667	74.13	4.25345	Up	0.859817	-	-	-	-	-
Locus_38450_Transcript_1/2_Confidence_1.000	1732	3.18667	60.7667	4.25316	Up	0.856008	-	-	-	-	gi|357623530|gb|EHJ74640.1|/3.17633e-162/hypothetical protein KGM_11043 [Danaus plexippus]
Locus_16331_Transcript_1/1_Confidence_1.000	1032	7.24	136.78	4.23972	Up	0.869678	K08649|1|2e-25|116|hsa:3004|granzyme M [EC:3.4.21.-];K09639|2|3e-24|113|mmu:30943|transmembrane protease, serine 8 [EC:3.4.21.-];K01311|3|1e-23|110|xla:443884|chymotrypsin C [EC:3.4.21.2];K01312|4|7e-23|108|ame:413645|trypsin [EC:3.4.21.4]	-	-	-	gi|357605632|gb|EHJ64706.1|/1.88307e-75/trypsin-like protease [Danaus plexippus]
Locus_11854_Transcript_1/1_Confidence_1.000	577	6.48667	120.633	4.21701	Up	0.867921	-	-	GO:0016798//hydrolase activity, acting on glycosyl bonds	GO:0044238//primary metabolic process	gi|171740915|gb|ACB54952.1|/7.21139e-101/putative gram negative bacteria-binding protein precursor [Helicoverpa armigera]
Locus_12190_Transcript_1/1_Confidence_1.000	2928	17.2767	320.46	4.21325	Up	0.878047	K11140|1|3e-125|450|nvi:100124286|aminopeptidase N [EC:3.4.11.2]	-	-	-	gi|22725694|gb|AAN04899.1|/0/aminopeptidase N [Helicoverpa armigera]
Locus_45961_Transcript_1/1_Confidence_1.000	199	5.85667	108.61	4.21293	Up	0.866201	-	-	-	-	gi|112983040|ref|NP_001037071.1|/3.38007e-17/chlorophyllide A binding protein precursor [Bombyx mori]
Locus_14271_Transcript_1/1_Confidence_1.000	2408	2.40667	44.4233	4.20621	Up	0.847852	K05768|1|8e-155|548|cqu:CpipJ_CPIJ004629|gelsolin	-	-	-	gi|170036627|ref|XP_001846164.1|/6.1936e-154/Gelsolin [Culex quinquefasciatus]
Locus_1427_Transcript_1/6_Confidence_0.125	1343	1.99	36.7233	4.20586	Up	0.84286	K06630|1|3e-127|455|nvi:100114066|tyrosine 3-monooxygenase/tryptophan 5-monooxygenase activation protein	-	GO:0005515//protein binding;GO:0016491//oxidoreductase activity	-	gi|300431411|gb|ADK12634.1|/2.28212e-138/14-3-3 epsilon [Plutella xylostella]
Locus_35960_Transcript_1/1_Confidence_1.000	598	3.81667	69.9533	4.19601	Up	0.858328	K01183|1|1e-06|53.5|aag:AaeL_AAEL003066|chitinase [EC:3.2.1.14]	-	-	-	gi|171740919|gb|ACB54954.1|/4.8712e-79/insect intestinal mucin 3 [Helicoverpa armigera]
Locus_7344_Transcript_2/5_Confidence_0.462	842	0.91	16.64	4.19265	Up	0.811336	-	-	-	-	gi|357620945|gb|EHJ72953.1|/6.95758e-32/hypothetical protein KGM_06509 [Danaus plexippus]
Locus_43672_Transcript_1/1_Confidence_1.000	281	4.76667	87	4.18996	Up	0.862337	-	-	-	-	gi|112983040|ref|NP_001037071.1|/2.50222e-20/chlorophyllide A binding protein precursor [Bombyx mori]
Locus_20406_Transcript_2/4_Confidence_0.333	847	3.53333	64.13	4.1819	Up	0.856626	K01312|1|2e-22|106|dpo:Dpse_GA11599|trypsin [EC:3.4.21.4];K08649|5|5e-20|98.6|ssc:100233186|granzyme M [EC:3.4.21.-]	-	-	-	gi|171740901|gb|ACB54945.1|/3.35033e-66/azurocidin-like serine proteinase [Helicoverpa armigera]
Locus_52778_Transcript_1/1_Confidence_1.000	293	1.57333	28.52	4.18008	Up	0.834848	K12385|1|5e-19|92.8|dgr:Dgri_GH13378|Niemann-Pick C1 protein	-	-	GO:0006066//alcohol metabolic process;GO:0030301//cholesterol transport;GO:0006694//steroid biosynthetic process	gi|198461752|ref|XP_002135801.1|/4.09756e-18/GA25612 [Drosophila pseudoobscura pseudoobscura]
Locus_59231_Transcript_1/1_Confidence_1.000	226	1.02667	18.33	4.15817	Up	0.815982	-	-	-	-	-
Locus_30384_Transcript_1/1_Confidence_1.000	307	5.15333	91.88	4.15617	Up	0.862784	-	-	-	-	gi|171740909|gb|ACB54949.1|/1.30009e-24/fatty acid-binding protein 2 [Helicoverpa armigera]
Locus_53640_Transcript_1/1_Confidence_1.000	455	7.35333	130.547	4.15002	Up	0.868342	K13443|1|6e-09|60.1|cqu:CpipJ_CPIJ002737|Niemann-Pick C2 protein	-	-	-	gi|357625814|gb|EHJ76124.1|/1.61284e-27/ecdysteroid-regulated protein [Danaus plexippus]
Locus_34831_Transcript_1/1_Confidence_1.000	334	1.47	26.0633	4.14813	Up	0.831271	-	-	-	-	gi|112983040|ref|NP_001037071.1|/1.95208e-36/chlorophyllide A binding protein precursor [Bombyx mori]
Locus_54225_Transcript_1/1_Confidence_1.000	308	1.2	20.44	4.09029	Up	0.821182	K11997|1|5e-11|66.2|ame:409206|tripartite motif-containing protein 2/3;K01311|2|1e-09|61.6|ssc:100520911|chymotrypsin C [EC:3.4.21.2];K01362|3|2e-09|61.2|dme:Dmel_CG2071|[EC:3.4.21.-];K09640|5|5e-09|59.7|dse:Dsec_GM14740|transmembrane protease, serine 9 [EC:3.4.21.-]	-	GO:0070011//peptidase activity, acting on L-amino acid peptides	-	gi|237700784|gb|ACR15976.1|/1.29333e-32/serine protease 10 [Mamestra configurata]
Locus_35770_Transcript_1/1_Confidence_1.000	742	2.17	36.8967	4.08772	Up	0.842301	-	-	-	-	gi|357623530|gb|EHJ74640.1|/1.35402e-62/hypothetical protein KGM_11043 [Danaus plexippus]
Locus_43665_Transcript_1/1_Confidence_1.000	236	1.00333	16.98	4.08096	Up	0.811433	K11164|1|1e-06|52.0|aml:100477651|dehydrogenase/reductase SDR family member 2 [EC:1.1.-.-];K11147|2|1e-06|51.6|mcc:714145|dehydrogenase/reductase SDR family member 4 [EC:1.1.-.-]	-	GO:0003824//catalytic activity	GO:0008152//metabolic process	gi|390368046|ref|XP_789225.3|/6.62473e-13/PREDICTED: 3-oxoacyl-[acyl-carrier-protein] reductase FabG-like [Strongylocentrotus purpuratus]
Locus_13929_Transcript_2/5_Confidence_0.692	2951	17.1567	289.323	4.07584	Up	0.876156	-	-	-	-	gi|171740913|gb|ACB54951.1|/0/polycalin [Helicoverpa armigera]
Locus_27280_Transcript_1/1_Confidence_1.000	807	2.77667	46.7067	4.0722	Up	0.848109	K12385|1|4e-39|162|aag:AaeL_AAEL009531|Niemann-Pick C1 protein	-	-	-	gi|357607730|gb|EHJ65661.1|/6.01199e-78/hypothetical protein KGM_06523 [Danaus plexippus]
Locus_45159_Transcript_1/1_Confidence_1.000	214	9.02667	149.027	4.04523	Up	0.869578	-	GO:0031224//intrinsic to membrane	GO:0046914//transition metal ion binding;GO:0008238//exopeptidase activity	GO:0019538//protein metabolic process	gi|25814968|gb|AAN75694.1|/6.27479e-35/midgut aminopeptidase APN2 [Helicoverpa armigera]
Locus_39577_Transcript_1/1_Confidence_1.000	240	6.50333	106.877	4.03862	Up	0.864768	-	GO:0016020//membrane	-	-	gi|389613140|dbj|BAM19943.1|/5.57767e-12/tetraspanin 42Ee [Papilio xuthus]
Locus_1661_Transcript_2/3_Confidence_0.467	687	1.18667	19.5	4.03849	Up	0.818454	-	-	-	-	-
Locus_413_Transcript_1/2_Confidence_1.000	363	1.51	24.6767	4.03053	Up	0.82849	K01446|1|7e-20|59.7|tca:658050|N-acetylmuramoyl-L-alanine amidase [EC:3.5.1.28]	-	-	-	gi|154240658|dbj|BAF74637.1|/1.71365e-21/peptidoglycan recognition protein-D [Samia ricini]
Locus_17415_Transcript_1/1_Confidence_1.000	665	1.97	31.9533	4.0197	Up	0.837462	K11140|1|6e-12|71.2|dwi:Dwil_GK11892|aminopeptidase N [EC:3.4.11.2]	-	-	-	gi|170791085|gb|ACA35025.1|/6.37716e-124/aminopeptidase N-6 [Helicoverpa armigera]
Locus_447_Transcript_12/18_Confidence_0.325	2222	2.02333	32.63	4.01139	Up	0.838106	K01435|1|3e-65|250|dme:Dmel_CG32754|biotinidase [EC:3.5.1.12];K08069|4|2e-37|158|tgu:100217969|pantetheine hydrolase [EC:3.5.1.92]	-	-	-	gi|389609005|dbj|BAM18114.1|/1.38012e-176/vanin-like protein 1 precursor [Papilio xuthus]
Locus_44411_Transcript_1/1_Confidence_1.000	111	2.51667	40.5467	4.01	Up	0.844263	-	-	-	-	-
Locus_5589_Transcript_1/1_Confidence_1.000	374	35.22	565.527	4.00513	Up	0.88005	-	-	-	-	-
Locus_50140_Transcript_1/1_Confidence_1.000	519	3.23667	51.85	4.00176	Up	0.850767	-	-	-	-	gi|171740923|gb|ACB54956.1|/2.92011e-46/polycalin [Helicoverpa armigera]
Locus_6706_Transcript_4/4_Confidence_0.636	411	1.21333	19.42	4.0005	Up	0.818159	-	-	-	-	-
Locus_21425_Transcript_1/1_Confidence_1.000	1054	17.2233	275.217	3.99813	Up	0.875635	K11140|1|4e-12|72.8|tca:657312|aminopeptidase N [EC:3.4.11.2]	GO:0031224//intrinsic to membrane	GO:0046914//transition metal ion binding;GO:0008238//exopeptidase activity	GO:0019538//protein metabolic process	gi|30961823|gb|AAP37952.1|/3.049e-137/midgut aminopeptidase N3 [Helicoverpa armigera]
Locus_54449_Transcript_1/1_Confidence_1.000	336	2.64667	42.0833	3.991	Up	0.844896	K12385|1|2e-17|87.4|dya:Dyak_GE17898|Niemann-Pick C1 protein	-	-	-	gi|195482174|ref|XP_002101941.1|/2.2306e-16/GE17898 [Drosophila yakuba]
Locus_61251_Transcript_1/1_Confidence_1.000	213	2.68333	42.31	3.9789	Up	0.844985	-	-	-	-	-
Locus_46157_Transcript_1/1_Confidence_1.000	698	7.29667	115.03	3.97863	Up	0.865602	-	-	-	-	-
Locus_28705_Transcript_1/1_Confidence_1.000	379	1.42333	22.4267	3.97787	Up	0.824332	-	-	-	-	gi|402484937|gb|AFQ60152.1|/1.97908e-57/cadherin [Helicoverpa armigera]
Locus_384_Transcript_31/37_Confidence_0.149	1764	2.87667	45.06	3.96938	Up	0.846612	K06560|1|2e-15|84.7|bfo:BRAFLDRAFT_66146|mannose receptor, C type	-	-	-	gi|385202651|gb|AFI47451.1|/1.11397e-170/C-type lectin 6 [Helicoverpa armigera]
Locus_48329_Transcript_1/1_Confidence_1.000	267	2.77333	43.3433	3.96612	Up	0.84563	-	-	-	-	gi|357628849|gb|EHJ78006.1|/6.46805e-16/hypothetical protein KGM_03837 [Danaus plexippus]
Locus_2343_Transcript_2/3_Confidence_0.714	2761	2.50333	38.8767	3.95698	Up	0.842681	K04725|1|3e-61|238|aga:AgaP_AGAP007294|E3 ubiquitin-protein ligase XIAP;K16060|4|4e-43|177|phu:Phum_PHUM080100|baculoviral IAP repeat-containing protein 2/3	-	-	-	gi|304423112|gb|ADM32901.1|/3.03758e-168/inhibitor of apoptosis protein [Helicoverpa armigera]
Locus_2007_Transcript_1/2_Confidence_1.000	330	7.17667	110.993	3.95102	Up	0.864936	-	-	-	-	-
Locus_24804_Transcript_1/1_Confidence_1.000	636	1.22333	18.84	3.94491	Up	0.816268	K06826|1|5e-09|61.2|xla:495003|nidogen (entactin)	-	-	-	gi|357603498|gb|EHJ63805.1|/3.94954e-56/hypothetical protein KGM_04310 [Danaus plexippus]
Locus_44643_Transcript_1/1_Confidence_1.000	217	1.89667	29.0933	3.93915	Up	0.833877	-	-	-	-	-
Locus_26669_Transcript_1/1_Confidence_1.000	931	4.85	73.7233	3.92606	Up	0.857665	-	-	-	-	gi|291480643|gb|ADE06399.1|/3.03444e-42/peritrophin type-A domain protein 4 [Mamestra configurata]
Locus_28193_Transcript_1/1_Confidence_1.000	205	13.5433	205.837	3.92585	Up	0.872567	-	-	-	-	-
Locus_46084_Transcript_1/1_Confidence_1.000	339	1.03667	15.68	3.9189	Up	0.806206	K01278|1|7e-35|145|cqu:CpipJ_CPIJ005491|dipeptidyl-peptidase 4 [EC:3.4.14.5]	-	GO:0008238//exopeptidase activity	-	gi|357620495|gb|EHJ72660.1|/7.83694e-46/dipeptidyl-peptidase [Danaus plexippus]
Locus_8192_Transcript_2/3_Confidence_0.667	979	1.95	29.4867	3.91852	Up	0.834201	-	-	-	-	gi|357626182|gb|EHJ76362.1|/3.50097e-28/hypothetical protein KGM_19114 [Danaus plexippus]
Locus_39943_Transcript_2/2_Confidence_1.000	463	1.53	23.0367	3.91233	Up	0.825229	K04600|1|9e-10|62.8|tad:TRIADDRAFT_62266|cadherin EGF LAG seven-pass G-type receptor 1 (flamingo);K04601|3|2e-08|58.5|bfo:BRAFLDRAFT_130073|cadherin EGF LAG seven-pass G-type receptor 2 (flamingo)	-	-	-	gi|402484935|gb|AFQ60151.1|/5.59574e-84/cadherin [Helicoverpa armigera]
Locus_13073_Transcript_1/1_Confidence_1.000	908	3.50667	52.2133	3.89625	Up	0.850179	K08059|1|1e-08|60.8|aga:AgaP_AGAP009747|interferon, gamma-inducible protein 30;K03027|5|6e-06|52.0|ame:411510|DNA-directed RNA polymerases I and III subunit RPAC1	-	-	-	gi|357603918|gb|EHJ63971.1|/6.89786e-44/hypothetical protein KGM_17926 [Danaus plexippus]
Locus_32427_Transcript_1/1_Confidence_1.000	322	1.99	29.5233	3.89102	Up	0.833907	-	-	-	-	gi|402484935|gb|AFQ60151.1|/1.65317e-56/cadherin [Helicoverpa armigera]
Locus_19677_Transcript_1/1_Confidence_1.000	325	1.54667	22.9	3.88811	Up	0.824615	-	-	-	-	-
Locus_44645_Transcript_1/1_Confidence_1.000	410	3.33	49.2233	3.88575	Up	0.848503	-	-	-	-	-
Locus_36208_Transcript_1/1_Confidence_1.000	508	1.19333	17.4767	3.87236	Up	0.81176	K06497|1|4e-16|84.3|phu:Phum_PHUM320350|CD63 antigen	-	-	-	gi|357601688|gb|EHJ63117.1|/2.21304e-24/tetraspanin E118 [Danaus plexippus]
Locus_37642_Transcript_1/1_Confidence_1.000	313	2.08	30.4333	3.871	Up	0.834927	-	-	-	-	-
Locus_15277_Transcript_1/1_Confidence_1.000	244	1.55333	22.6967	3.86904	Up	0.824179	-	-	-	-	-
Locus_34133_Transcript_1/1_Confidence_1.000	1022	6.85	99.6033	3.86202	Up	0.862594	-	-	-	-	gi|156968281|gb|ABU98612.1|/1.96461e-93/multi-domain lipocalin [Helicoverpa armigera]
Locus_33359_Transcript_1/1_Confidence_1.000	385	2.35	34.17	3.862	Up	0.838527	K12350|1|1e-17|88.6|dvi:Dvir_GJ21587|sphingomyelin phosphodiesterase [EC:3.1.4.12]	-	-	-	gi|357604778|gb|EHJ64317.1|/1.15935e-49/hypothetical protein KGM_13767 [Danaus plexippus]
Locus_39404_Transcript_1/1_Confidence_1.000	497	2.59333	37.6633	3.86028	Up	0.84136	-	-	-	-	gi|357606922|gb|EHJ65282.1|/4.02295e-44/hypothetical protein KGM_20977 [Danaus plexippus]
Locus_7344_Transcript_3/5_Confidence_0.538	1083	3.6	52.0833	3.85475	Up	0.849937	-	-	-	-	gi|357620945|gb|EHJ72953.1|/7.44909e-46/hypothetical protein KGM_06509 [Danaus plexippus]
Locus_49698_Transcript_1/1_Confidence_1.000	390	5.69667	82.2733	3.85223	Up	0.859244	-	-	-	-	-
Locus_41849_Transcript_1/1_Confidence_1.000	255	1.31	18.9033	3.851	Up	0.815792	K01081|1|4e-17|86.7|dme:Dmel_CG42249|5'-nucleotidase [EC:3.1.3.5]	-	GO:0016787//hydrolase activity;GO:0043169//cation binding	GO:0009117//nucleotide metabolic process	gi|357631621|gb|EHJ79090.1|/1.1486e-20/putative apyrase [Danaus plexippus]
Locus_35730_Transcript_1/1_Confidence_1.000	341	1.18	16.9867	3.84754	Up	0.809958	-	-	-	-	gi|357616655|gb|EHJ70312.1|/8.16659e-19/hypothetical protein KGM_17468 [Danaus plexippus]
Locus_47293_Transcript_1/1_Confidence_1.000	206	3.74667	53.5967	3.83846	Up	0.850622	-	GO:0044424//intracellular part	GO:0004553//hydrolase activity, hydrolyzing O-glycosyl compounds	GO:0044238//primary metabolic process	gi|357603697|gb|EHJ63886.1|/7.00938e-26/beta-fructofuranosidase 2 [Danaus plexippus]
Locus_11444_Transcript_1/1_Confidence_1.000	864	4.38	62.2067	3.82807	Up	0.853905	-	-	-	-	-
Locus_15300_Transcript_1/1_Confidence_1.000	117	13.5467	191.09	3.81824	Up	0.871275	-	-	-	-	-
Locus_12782_Transcript_1/1_Confidence_1.000	220	1.40333	19.7633	3.8159	Up	0.817795	K11140|1|2e-07|54.7|ame:412808|aminopeptidase N [EC:3.4.11.2]	-	GO:0046914//transition metal ion binding;GO:0008238//exopeptidase activity	GO:0019538//protein metabolic process	gi|294846864|gb|ADF43505.1|/9.62894e-36/aminopeptidase [Helicoverpa armigera]
Locus_20855_Transcript_1/1_Confidence_1.000	310	1.75333	24.6167	3.81146	Up	0.827191	K10359|1|3e-29|126|api:100168135|myosin VII	GO:0044448//cell cortex part;GO:0042995//cell projection;GO:0015629//actin cytoskeleton	GO:0042623//ATPase activity, coupled;GO:0017022//myosin binding;GO:0032559	GO:0050954//sensory perception of mechanical stimulus;GO:0007476//imaginal disc-derived wing morphogenesis;GO:0030029//actin filament-based process	gi|357609698|gb|EHJ66585.1|/2.67652e-46/hypothetical protein KGM_02455 [Danaus plexippus]
Locus_59595_Transcript_1/1_Confidence_1.000	213	3.75667	52.7133	3.81064	Up	0.850145	-	-	-	-	gi|357623530|gb|EHJ74640.1|/4.51929e-25/hypothetical protein KGM_11043 [Danaus plexippus]
Locus_20406_Transcript_3/4_Confidence_0.583	649	4.73333	65.9567	3.80059	Up	0.854847	K01317|1|2e-13|76.3|tgu:100230182|acrosin [EC:3.4.21.10];K01311|2|2e-12|72.4|oaa:100082025|chymotrypsin C [EC:3.4.21.2];K01312|3|4e-12|71.6|dgr:Dgri_GH22868|trypsin [EC:3.4.21.4]	-	-	-	gi|171740901|gb|ACB54945.1|/2.61502e-66/azurocidin-like serine proteinase [Helicoverpa armigera]
Locus_56471_Transcript_1/1_Confidence_1.000	245	1.18	16.3067	3.7886	Up	0.807364	-	-	-	-	gi|357618906|gb|EHJ71696.1|/1.08306e-15/putative neutral alpha-glucosidase ab [Danaus plexippus]
Locus_15941_Transcript_1/1_Confidence_1.000	509	22.5967	311.91	3.78695	Up	0.875389	-	-	-	-	gi|357610734|gb|EHJ67125.1|/5.46357e-15/hypothetical protein KGM_22521 [Danaus plexippus]
Locus_3382_Transcript_1/2_Confidence_1.000	197	2.46333	33.62	3.77064	Up	0.837588	-	-	-	-	gi|389610317|dbj|BAM18770.1|/6.15994e-19/unknown secreted protein [Papilio xuthus]
Locus_4332_Transcript_1/1_Confidence_1.000	1075	2.27667	31.0267	3.76851	Up	0.835035	K00698|1|3e-69|262|aga:AgaP_AGAP001748|chitin synthase [EC:2.4.1.16]	-	GO:0016758//transferase activity, transferring hexosyl groups	-	gi|323434872|gb|ADX66427.1|/7.34501e-179/chitin synthase B [Helicoverpa zea]
Locus_10406_Transcript_1/1_Confidence_1.000	909	20.8833	278.337	3.73641	Up	0.874395	K13443|1|2e-14|80.1|aga:AgaP_AGAP002851|Niemann-Pick C2 protein	-	-	-	gi|357625814|gb|EHJ76124.1|/1.76227e-31/ecdysteroid-regulated protein [Danaus plexippus]
Locus_39556_Transcript_1/1_Confidence_1.000	339	2.98	39.2867	3.72066	Up	0.841817	-	-	-	-	gi|402484937|gb|AFQ60152.1|/3.28713e-60/cadherin [Helicoverpa armigera]
Locus_50270_Transcript_1/2_Confidence_1.000	423	2.1	27.56	3.71411	Up	0.830914	-	-	-	-	-
Locus_21576_Transcript_1/1_Confidence_1.000	261	3.28	43.03	3.71358	Up	0.844196	-	-	-	-	gi|26051280|gb|AAM69351.2|AF519180_1/8.7094e-45/cadherin-like protein [Helicoverpa armigera]
Locus_26638_Transcript_1/1_Confidence_1.000	541	1.71	22.3967	3.71122	Up	0.82285	-	-	-	-	gi|357617633|gb|EHJ70903.1|/3.8256e-07/hypothetical protein KGM_22484 [Danaus plexippus]
Locus_12334_Transcript_1/2_Confidence_1.000	555	7.48667	97.9033	3.70896	Up	0.861697	-	-	GO:0016798//hydrolase activity, acting on glycosyl bonds	GO:0044238//primary metabolic process	gi|171740915|gb|ACB54952.1|/1.26172e-104/putative gram negative bacteria-binding protein precursor [Helicoverpa armigera]
Locus_11135_Transcript_1/1_Confidence_1.000	1373	5.28667	68.9033	3.70414	Up	0.855424	K01290|1|2e-45|184|dvi:Dvir_GJ16227|carboxypeptidase A, invertebrate [EC:3.4.17.-];K01298|2|6e-44|179|aml:100478542|carboxypeptidase A2 [EC:3.4.17.15]	-	GO:0016787//hydrolase activity	-	gi|357631501|gb|EHJ78972.1|/5.63254e-124/carboxypeptidase [Danaus plexippus]
Locus_29020_Transcript_1/1_Confidence_1.000	508	3.36333	43.7767	3.7022	Up	0.844613	-	-	-	-	gi|378556198|gb|AFC17899.1|/5.53712e-84/cadherin [Helicoverpa armigera]
Locus_59909_Transcript_1/1_Confidence_1.000	241	2.64667	34.4167	3.70086	Up	0.838024	-	-	-	-	-
Locus_46406_Transcript_1/1_Confidence_1.000	199	15.1967	195.997	3.689	Up	0.870732	-	-	-	-	gi|116833219|gb|ABK29522.1|/2.18513e-16/fasciclin 3 [Helicoverpa armigera]
Locus_44134_Transcript_1/1_Confidence_1.000	458	2.13667	27.36	3.67863	Up	0.83024	-	GO:0031224//intrinsic to membrane	GO:0046872//metal ion binding	GO:0016337//cell-cell adhesion	gi|377657474|gb|AFB74170.1|/1.74866e-82/cadherin [Helicoverpa armigera]
Locus_25399_Transcript_1/1_Confidence_1.000	533	2.93	37.4567	3.67625	Up	0.840243	K14073|1|2e-18|92.0|api:100163959|pancreatic triacylglycerol lipase [EC:3.1.1.3];K14075|2|3e-18|91.7|aml:100471180|pancreatic lipase-related protein 2 [EC:3.1.1.3];K01046|4|3e-18|91.3|xla:447524|triacylglycerol lipase [EC:3.1.1.3]	-	-	-	gi|187884606|gb|ACD37364.1|/9.56722e-56/pancreatic lipase 2 [Mamestra configurata]
Locus_37432_Transcript_1/1_Confidence_1.000	729	14.4933	183.61	3.66318	Up	0.869868	-	-	-	-	gi|262034617|gb|ACY06933.1|/1.07808e-08/putative cuticle protein CPH38 [Bombyx mori]
Locus_32677_Transcript_1/1_Confidence_1.000	234	14.9067	188.403	3.65979	Up	0.870177	-	-	-	-	gi|383931999|gb|AFH57161.1|/9.92627e-09/REPAT41 [Spodoptera exigua]
Locus_14878_Transcript_1/2_Confidence_1.000	1334	1.34333	16.97	3.6591	Up	0.808633	K01183|1|5e-09|49.3|cqu:CpipJ_CPIJ010945|chitinase [EC:3.2.1.14]	-	-	-	gi|302595185|gb|ADL59581.1|/8.7899e-58/mucin protein [Helicoverpa armigera]
Locus_49728_Transcript_1/1_Confidence_1.000	267	1.75333	22.0267	3.65108	Up	0.821562	-	-	-	-	gi|357612731|gb|EHJ68146.1|/3.78314e-24/hypothetical protein KGM_14979 [Danaus plexippus]
Locus_16642_Transcript_1/1_Confidence_1.000	697	5.83	73.2033	3.65034	Up	0.856042	-	-	-	-	gi|357616655|gb|EHJ70312.1|/6.87915e-18/hypothetical protein KGM_17468 [Danaus plexippus]
Locus_15416_Transcript_1/1_Confidence_1.000	640	2	25.0633	3.64751	Up	0.826766	-	-	-	-	gi|357616655|gb|EHJ70312.1|/8.14754e-57/hypothetical protein KGM_17468 [Danaus plexippus]
Locus_20188_Transcript_2/4_Confidence_0.417	117	10.4867	131.41	3.64745	Up	0.865855	-	-	-	-	-
Locus_30405_Transcript_1/1_Confidence_1.000	261	1.83	22.7167	3.63384	Up	0.822872	-	-	-	-	gi|357618906|gb|EHJ71696.1|/8.45146e-24/putative neutral alpha-glucosidase ab [Danaus plexippus]
Locus_43283_Transcript_1/1_Confidence_1.000	338	1.31667	16.2333	3.624	Up	0.806053	-	-	-	-	gi|383931983|gb|AFH57153.1|/5.13046e-21/REPAT33 [Spodoptera exigua]
Locus_48245_Transcript_1/1_Confidence_1.000	483	1.5	18.1067	3.59349	Up	0.811909	-	-	-	-	gi|357625027|gb|EHJ75582.1|/2.15636e-23/hypothetical protein KGM_14260 [Danaus plexippus]
Locus_28968_Transcript_1/1_Confidence_1.000	476	4.90667	59.1567	3.59173	Up	0.851485	K01229|1|6e-44|176|bfo:BRAFLDRAFT_105101|lactase-phlorizin hydrolase [EC:3.2.1.108 3.2.1.62]	-	GO:0016798//hydrolase activity, acting on glycosyl bonds;GO:0043167//ion binding	GO:0044238//primary metabolic process	gi|364023575|gb|AEW46862.1|/3.43327e-84/seminal fluid protein CSSFP012 [Chilo suppressalis]
Locus_28323_Transcript_1/1_Confidence_1.000	820	3.64	43.4567	3.57757	Up	0.843675	-	-	GO:0004553//hydrolase activity, hydrolyzing O-glycosyl compounds	GO:0008152//metabolic process	gi|260765451|gb|ACX49763.1|/1.26587e-115/beta-fructofuranosidase 2 [Manduca sexta]
Locus_1970_Transcript_1/6_Confidence_0.304	312	18.98	226.437	3.57656	Up	0.871689	K01446|1|8e-07|52.4|dmo:Dmoj_GI12108|N-acetylmuramoyl-L-alanine amidase [EC:3.5.1.28]	-	-	-	gi|399128033|gb|AFP23117.1|/8.68849e-24/peptidoglycan recognition protein C [Helicoverpa armigera]
Locus_5269_Transcript_1/1_Confidence_1.000	103	10.6367	126.467	3.57164	Up	0.864854	-	-	-	-	-
Locus_413_Transcript_2/2_Confidence_1.000	197	3.11	36.79	3.56433	Up	0.838947	K01446|1|6e-16|82.8|tca:658050|N-acetylmuramoyl-L-alanine amidase [EC:3.5.1.28]	-	-	-	gi|399128031|gb|AFP23116.1|/2.04113e-30/peptidoglycan recognition protein B [Helicoverpa armigera]
Locus_270_Transcript_3/11_Confidence_0.239	1085	6.33667	74.7267	3.55983	Up	0.85583	K06550|1|4e-19|96.3|gga:396059|L1 cell adhesion molecule;K06757|2|2e-17|90.5|dre:100141490|neurofascin;K06756|3|2e-17|90.5|dre:556537|neuronal cell adhesion molecule	-	-	-	gi|186703383|gb|ACC91898.1|/0/hemolin [Helicoverpa zea]
Locus_2647_Transcript_1/3_Confidence_0.444	237	1.41	16.5767	3.55539	Up	0.806612	-	-	GO:0005543//phospholipid binding;GO:0046872//metal ion binding	-	gi|328670889|gb|AEB26321.1|/7.06152e-23/annexin IX [Helicoverpa armigera]
Locus_1970_Transcript_2/6_Confidence_0.435	926	5.21333	61.0733	3.55026	Up	0.851809	K01446|1|2e-06|48.1|dvi:Dvir_GJ13383|N-acetylmuramoyl-L-alanine amidase [EC:3.5.1.28]	-	-	-	gi|399128033|gb|AFP23117.1|/8.42592e-28/peptidoglycan recognition protein C [Helicoverpa armigera]
Locus_55924_Transcript_1/1_Confidence_1.000	251	3.9	45.5333	3.54538	Up	0.844576	K12385|1|3e-17|87.0|cin:778696|Niemann-Pick C1 protein	GO:0016020//membrane	-	-	gi|357607730|gb|EHJ65661.1|/1.19242e-25/hypothetical protein KGM_06523 [Danaus plexippus]
Locus_13886_Transcript_4/5_Confidence_0.636	1611	3.09333	35.8333	3.53407	Up	0.838084	-	-	-	-	gi|156374990|ref|XP_001629866.1|/3.7981e-13/predicted protein [Nematostella vectensis]
Locus_5751_Transcript_1/1_Confidence_1.000	614	5.58667	64.61	3.5317	Up	0.852937	K04601|1|1e-07|57.0|bfo:BRAFLDRAFT_130073|cadherin EGF LAG seven-pass G-type receptor 2 (flamingo)	-	-	-	gi|26051280|gb|AAM69351.2|AF519180_1/4.72889e-112/cadherin-like protein [Helicoverpa armigera]
Locus_59732_Transcript_1/1_Confidence_1.000	259	1.87667	21.4633	3.51563	Up	0.819567	K12298|1|7e-06|49.3|hsa:1056|bile salt-stimulated lipase [EC:3.1.1.3 3.1.1.13]	-	GO:0003824//catalytic activity	-	gi|294846798|gb|ADF43472.1|/9.62937e-44/carboxyl/choline esterase CCE006c [Helicoverpa armigera]
Locus_33661_Transcript_1/2_Confidence_1.000	441	8.45667	96.5633	3.51331	Up	0.860226	-	-	-	-	-
Locus_315_Transcript_8/10_Confidence_0.062	1220	2.43	27.7467	3.51329	Up	0.829752	K01362|1|3e-21|103|dme:Dmel_CG14780|[EC:3.4.21.-];K01312|2|1e-18|95.1|dvi:Dvir_GJ20852|trypsin [EC:3.4.21.4]	-	-	-	gi|304443635|gb|ADM35107.1|/5.38744e-51/serine protease 30 [Mamestra configurata]
Locus_52385_Transcript_1/1_Confidence_1.000	467	6.59	75.14	3.51123	Up	0.855744	K09640|1|1e-13|75.5|tca:662788|transmembrane protease, serine 9 [EC:3.4.21.-];K01312|3|3e-13|74.3|dvi:Dvir_GJ20849|trypsin [EC:3.4.21.4]	-	GO:0016787//hydrolase activity	-	gi|51094378|gb|AAT95357.1|/1.93716e-36/trypsin-like protein precursor [Sesamia nonagrioides]
Locus_38185_Transcript_1/1_Confidence_1.000	423	1.88667	21.51	3.5111	Up	0.819585	K10169|1|1e-10|65.5|mcc:574342|toll-like receptor 6;K05398|4|9e-10|62.4|tgu:100232395|toll-like receptor 1	GO:0031224//intrinsic to membrane	GO:0004872//receptor activity	-	gi|403183547|gb|EAT34302.2|/1.73213e-21/AAEL013441-PA [Aedes aegypti]
Locus_58536_Transcript_1/1_Confidence_1.000	203	1.37333	15.6267	3.50826	Up	0.803079	-	-	-	-	-
Locus_14813_Transcript_1/1_Confidence_1.000	135	2.83667	32.1733	3.5036	Up	0.834629	-	-	-	-	-
Locus_27129_Transcript_1/1_Confidence_1.000	671	10.8767	123.197	3.50165	Up	0.864172	K01310|1|4e-27|121|dpo:Dpse_GA19618|chymotrypsin [EC:3.4.21.1];K04346|2|4e-23|108|tca:661072|guanine nucleotide-binding protein subunit alpha-12;K09640|3|1e-21|103|dse:Dsec_GM14740|transmembrane protease, serine 9 [EC:3.4.21.-]	-	GO:0070011//peptidase activity, acting on L-amino acid peptides	-	gi|390627058|gb|AFM28255.1|/3.74219e-79/chymotrypsin, partial [Heliothis virescens]
Locus_41168_Transcript_1/1_Confidence_1.000	328	5.30667	59.7567	3.49322	Up	0.85108	-	-	-	-	-
Locus_9656_Transcript_1/1_Confidence_1.000	1039	2.18333	24.4933	3.48778	Up	0.824894	-	-	-	-	-
Locus_20465_Transcript_2/2_Confidence_0.500	466	9.67	107.59	3.47588	Up	0.861812	K06084|1|1e-10|65.5|xla:100037140|F-box protein 20	-	-	-	gi|304651502|gb|ADM47613.1|/3.61495e-83/calponin [Helicoverpa armigera]
Locus_2601_Transcript_3/3_Confidence_0.750	1006	3.34	37.1467	3.47531	Up	0.838806	K15734|1|9e-54|211|dre:406799|all-trans-retinol dehydrogenase (NAD+) [EC:1.1.1.105]	GO:0044444//cytoplasmic part	GO:0003824//catalytic activity	GO:0008152//metabolic process	gi|357602501|gb|EHJ63420.1|/7.97775e-108/short-chain dehydrogenase [Danaus plexippus]
Locus_17505_Transcript_1/2_Confidence_1.000	1335	10.71	118.563	3.46863	Up	0.863447	K01066|1|9e-77|288|dme:Dmel_CG7279|esterase / lipase [EC:3.1.1.-];K01046|2|8e-68|258|dme:Dmel_CG8093|triacylglycerol lipase [EC:3.1.1.3];K01052|4|8e-65|248|xtr:548564|lysosomal acid lipase/cholesteryl ester hydrolase [EC:3.1.1.13]	-	-	-	gi|385655185|gb|AFI64312.1|/0/acidic lipase [Helicoverpa armigera]
Locus_36962_Transcript_1/1_Confidence_1.000	297	1.52667	16.8533	3.46458	Up	0.806917	-	-	-	-	gi|91090270|ref|XP_970541.1|/9.09742e-10/PREDICTED: similar to CG3706 CG3706-PA [Tribolium castaneum]
Locus_5750_Transcript_1/1_Confidence_1.000	602	3.40667	37.5633	3.46289	Up	0.839063	K06813|1|1e-06|53.1|bfo:BRAFLDRAFT_72456|cadherin 23	-	-	-	gi|26051280|gb|AAM69351.2|AF519180_1/7.41216e-107/cadherin-like protein [Helicoverpa armigera]
Locus_11314_Transcript_1/1_Confidence_1.000	1682	2.68333	29.5467	3.4609	Up	0.831569	K06497|1|1e-20|102|nvi:100121424|CD63 antigen	-	-	-	gi|357617085|gb|EHJ70576.1|/2.55639e-84/tetraspanin 29fb [Danaus plexippus]
Locus_31390_Transcript_1/1_Confidence_1.000	291	1.62	17.7	3.44968	Up	0.809389	-	-	-	-	-
Locus_33833_Transcript_1/1_Confidence_1.000	109	3.22667	35.2267	3.44855	Up	0.836956	-	-	-	-	-
Locus_2976_Transcript_1/2_Confidence_1.000	150	7.97667	86.36	3.43651	Up	0.85774	-	-	-	-	gi|399128033|gb|AFP23117.1|/5.97239e-14/peptidoglycan recognition protein C [Helicoverpa armigera]
Locus_33490_Transcript_1/1_Confidence_1.000	204	1.63667	17.71	3.43573	Up	0.809333	K13618|1|7e-11|65.9|bta:515900|phospholipase A1 member A [EC:3.1.1.-]	-	-	-	gi|385655183|gb|AFI64311.1|/4.53282e-33/neutral lipase [Helicoverpa armigera]
Locus_36954_Transcript_1/1_Confidence_1.000	355	1.89	20.4467	3.43541	Up	0.816708	-	-	-	-	-
Locus_1521_Transcript_2/7_Confidence_0.185	878	17.9767	193.9	3.43112	Up	0.869153	K06252|1|4e-09|62.4|ssc:100737237|tenascin	-	-	-	gi|379045803|gb|AFC87714.1|/6.51009e-68/Heli-5-tox protein [Helicoverpa armigera]
Locus_8072_Transcript_1/1_Confidence_1.000	1161	2.19667	23.6933	3.43109	Up	0.823148	K06839|1|3e-14|80.1|ame:408960|slit 2;K04660|4|5e-14|79.3|mdo:100011570|decorin	-	-	-	gi|357616018|gb|EHJ69962.1|/3.694e-78/hypothetical protein KGM_10371 [Danaus plexippus]
Locus_60468_Transcript_1/1_Confidence_1.000	265	2.39	25.69	3.42612	Up	0.826253	-	-	-	-	gi|357630761|gb|EHJ78675.1|/6.05391e-14/hypothetical protein KGM_03928 [Danaus plexippus]
Locus_4590_Transcript_1/1_Confidence_1.000	798	5.10667	54.5767	3.41783	Up	0.848578	K11997|1|1e-24|113|ame:409206|tripartite motif-containing protein 2/3;K01312|2|2e-23|110|dvi:Dvir_GJ20850|trypsin [EC:3.4.21.4]	-	-	-	gi|171740887|gb|ACB54938.1|/2.40251e-148/trypsin [Helicoverpa armigera]
Locus_39124_Transcript_1/1_Confidence_1.000	239	5.81	61.7233	3.40921	Up	0.851188	-	-	-	-	gi|402484937|gb|AFQ60152.1|/1.72656e-37/cadherin [Helicoverpa armigera]
Locus_1347_Transcript_3/3_Confidence_0.800	866	2.21667	23.42	3.40128	Up	0.822415	-	-	-	-	-
Locus_20153_Transcript_3/3_Confidence_0.600	670	2.48667	26.22	3.39838	Up	0.826826	K01194|1|1e-68|259|tca:662746|alpha,alpha-trehalase [EC:3.2.1.28]	GO:0005886//plasma membrane	GO:0015927//trehalase activity	GO:0005984//disaccharide metabolic process	gi|91177952|gb|ABE27189.1|/5.02265e-100/trehalase [Spodoptera frugiperda]
Locus_35518_Transcript_1/1_Confidence_1.000	449	4.04	42.44	3.393	Up	0.841803	-	-	-	-	-
Locus_28311_Transcript_1/1_Confidence_1.000	307	6.74	70.5933	3.38871	Up	0.853883	-	-	-	-	gi|291244035|ref|XP_002741905.1|/7.63517e-09/PREDICTED: predicted protein-like [Saccoglossus kowalevskii]
Locus_497_Transcript_2/2_Confidence_1.000	840	142.23	1488.83	3.38788	Up	0.879607	K01312|1|4e-38|158|dpe:Dper_GL26238|trypsin [EC:3.4.21.4]	-	GO:0004175//endopeptidase activity	GO:0019538//protein metabolic process	gi|2463060|emb|CAA72950.1|/3.11488e-133/trypsin-like protease [Helicoverpa armigera]
Locus_28610_Transcript_1/1_Confidence_1.000	939	5.7	59.58	3.38579	Up	0.85035	K01310|1|3e-26|119|dpo:Dpse_GA19618|chymotrypsin [EC:3.4.21.1];K01362|3|1e-22|107|dme:Dmel_CG31039|[EC:3.4.21.-];K09640|4|1e-21|104|dse:Dsec_GM14740|transmembrane protease, serine 9 [EC:3.4.21.-]	-	GO:0008233//peptidase activity	-	gi|390627050|gb|AFM28251.1|/4.51554e-110/chymotrypsin [Heliothis virescens]
Locus_395_Transcript_3/4_Confidence_0.840	483	2.45667	25.6767	3.38568	Up	0.82597	K02930|1|1e-32|138|ame:408526|large subunit ribosomal protein L4e	GO:0030529//ribonucleoprotein complex	GO:0005198//structural molecule activity	GO:0010467//gene expression	gi|170280411|gb|ACB12079.1|/8.99663e-51/ribosomal protein L4 [Heliothis virescens]
Locus_49466_Transcript_1/1_Confidence_1.000	236	1.81667	18.8867	3.378	Up	0.812304	K00680|1|3e-06|50.4|dme:Dmel_CG33337|[EC:2.3.1.-]	-	-	-	gi|357611829|gb|EHJ67667.1|/6.40171e-16/hypothetical protein KGM_07311 [Danaus plexippus]
Locus_38386_Transcript_1/1_Confidence_1.000	902	2.69	27.9533	3.37734	Up	0.829048	K06460|1|9e-71|267|dpo:Dpse_GA10989|CD9 antigen;K06537|4|5e-16|85.5|dre:402948|CD151 antigen	GO:0016020//membrane	-	-	gi|357611512|gb|EHJ67522.1|/3.19425e-126/putative EG:8D8.7 [Danaus plexippus]
Locus_31935_Transcript_1/1_Confidence_1.000	283	1.55	16	3.36773	Up	0.803235	-	-	GO:0005488//binding	-	gi|270016900|gb|EFA13346.1|/6.14575e-19/hypothetical protein TcasGA2_TC002325 [Tribolium castaneum]
Locus_29195_Transcript_1/1_Confidence_1.000	255	4.04333	41.6567	3.36493	Up	0.84101	-	-	-	-	gi|378556198|gb|AFC17899.1|/4.34448e-36/cadherin [Helicoverpa armigera]
Locus_9502_Transcript_1/1_Confidence_1.000	113	1.74333	17.93	3.36246	Up	0.809359	-	-	-	-	-
Locus_41290_Transcript_1/1_Confidence_1.000	539	5.29	54.3233	3.36023	Up	0.84799	K12385|1|4e-16|84.3|nvi:100115267|Niemann-Pick C1 protein	-	-	-	gi|345492930|ref|XP_001600038.2|/2.92237e-15/PREDICTED: niemann-Pick C1 protein-like [Nasonia vitripennis]
Locus_38268_Transcript_1/1_Confidence_1.000	214	1.76667	18.1167	3.35822	Up	0.809969	-	-	-	-	-
Locus_5358_Transcript_1/1_Confidence_1.000	727	9.10333	92.3233	3.34223	Up	0.858283	-	-	-	-	gi|33860310|gb|AAQ54935.1|/5.16753e-128/E-cadherin [Helicoverpa armigera]
Locus_23314_Transcript_1/2_Confidence_1.000	990	7.57667	76.83	3.34203	Up	0.854948	-	-	-	-	gi|357612895|gb|EHJ68222.1|/3.9349e-59/hypothetical protein KGM_22385 [Danaus plexippus]
Locus_42541_Transcript_1/1_Confidence_1.000	199	9.64667	97.4733	3.33691	Up	0.859206	-	-	-	-	gi|116833219|gb|ABK29522.1|/2.18513e-16/fasciclin 3 [Helicoverpa armigera]
Locus_270_Transcript_9/11_Confidence_0.087	512	37.3933	375.72	3.3288	Up	0.874205	K06760|1|6e-08|57.0|pon:100171864|contactin 2;K06550|5|2e-07|55.1|gga:396059|L1 cell adhesion molecule	-	-	-	gi|186703383|gb|ACC91898.1|/1.43869e-87/hemolin [Helicoverpa zea]
Locus_30431_Transcript_1/1_Confidence_1.000	595	6.51667	65.0567	3.31949	Up	0.851679	K08371|1|2e-16|85.9|aag:AaeL_AAEL001814|cytochrome b-561 domain containing 2	-	-	-	gi|357624148|gb|EHJ75027.1|/4.05012e-25/hypothetical protein KGM_19159 [Danaus plexippus]
Locus_52471_Transcript_1/1_Confidence_1.000	509	1.62	16.0367	3.30731	Up	0.802684	-	-	-	-	gi|357601972|gb|EHJ63215.1|/8.44865e-08/hypothetical protein KGM_16449 [Danaus plexippus]
Locus_10801_Transcript_1/1_Confidence_1.000	1267	3.12667	30.9333	3.30646	Up	0.831733	K01046|1|6e-89|328|dme:Dmel_CG8093|triacylglycerol lipase [EC:3.1.1.3];K01066|2|5e-82|305|dme:Dmel_CG7279|esterase / lipase [EC:3.1.1.-];K01052|4|1e-71|271|hmg:100211176|lysosomal acid lipase/cholesteryl ester hydrolase [EC:3.1.1.13]	-	-	-	gi|385655187|gb|AFI64313.1|/0/acidic lipase [Helicoverpa armigera]
Locus_18348_Transcript_1/1_Confidence_1.000	979	52.1367	515.743	3.30628	Up	0.875705	K01310|1|1e-25|117|dpo:Dpse_GA19618|chymotrypsin [EC:3.4.21.1];K09640|2|2e-25|117|dse:Dsec_GM14740|transmembrane protease, serine 9 [EC:3.4.21.-];K01362|5|7e-25|115|dme:Dmel_CG31039|[EC:3.4.21.-]	-	GO:0016787//hydrolase activity	-	gi|156968303|gb|ABU98623.1|/1.98229e-148/protease [Helicoverpa armigera]
Locus_42607_Transcript_1/1_Confidence_1.000	222	4.31667	42.3533	3.29449	Up	0.840842	K01176|1|8e-31|132|aag:AaeL_AAEL013421|alpha-amylase [EC:3.2.1.1]	-	GO:0016787//hydrolase activity;GO:0043167//ion binding	GO:0044238//primary metabolic process	gi|156968285|gb|ABU98614.1|/2.60912e-41/alpha-amylase [Helicoverpa armigera]
Locus_48143_Transcript_1/2_Confidence_1.000	600	2.30667	22.53	3.28797	Up	0.819723	-	-	-	-	gi|224495116|gb|ACN52067.1|/4.21996e-46/insect intestinal mucin 3 [Mamestra configurata]
Locus_13834_Transcript_2/2_Confidence_1.000	1061	3.40333	33.2233	3.28718	Up	0.833892	K01176|1|1e-121|436|dmo:Dmoj_GI19946|alpha-amylase [EC:3.2.1.1]	-	GO:0016787//hydrolase activity;GO:0043167//ion binding	GO:0044238//primary metabolic process	gi|156968285|gb|ABU98614.1|/0/alpha-amylase [Helicoverpa armigera]
Locus_13855_Transcript_1/1_Confidence_1.000	690	1.97333	19.2467	3.2859	Up	0.812296	-	-	-	-	-
Locus_29383_Transcript_1/1_Confidence_1.000	217	10.0233	96.68	3.26986	Up	0.858465	-	-	-	-	-
Locus_48315_Transcript_1/1_Confidence_1.000	224	2.85	27.0967	3.24908	Up	0.826826	-	-	-	-	-
Locus_4933_Transcript_2/2_Confidence_1.000	934	33.0233	309.14	3.2267	Up	0.871934	K01312|1|2e-42|173|aga:AgaP_AGAP008296|trypsin [EC:3.4.21.4]	-	GO:0070011//peptidase activity, acting on L-amino acid peptides	-	gi|156968295|gb|ABU98619.1|/6.59609e-146/protease [Helicoverpa armigera]
Locus_384_Transcript_32/37_Confidence_0.191	1939	27.3833	255.347	3.22109	Up	0.87027	K10062|1|3e-11|71.2|oaa:100077158|collectin sub-family member 12;K06560|5|3e-09|64.7|cin:100186027|mannose receptor, C type	-	-	-	gi|385202651|gb|AFI47451.1|/1.31827e-111/C-type lectin 6 [Helicoverpa armigera]
Locus_78_Transcript_1/1_Confidence_1.000	457	5.95	55.4433	3.22005	Up	0.847349	K01046|1|4e-29|127|dme:Dmel_CG8093|triacylglycerol lipase [EC:3.1.1.3];K01052|2|6e-19|93.2|smm:Smp_011000|lysosomal acid lipase/cholesteryl ester hydrolase [EC:3.1.1.13]	-	-	-	gi|385655187|gb|AFI64313.1|/8.49273e-53/acidic lipase [Helicoverpa armigera]
Locus_4561_Transcript_1/4_Confidence_0.263	591	2.26	20.9767	3.21439	Up	0.81584	-	-	-	-	gi|238915954|gb|ACR78446.1|/3.25582e-07/gloverin-like antibacterial protein [Heliothis virescens]
Locus_41729_Transcript_2/2_Confidence_1.000	102	4.90667	45.4867	3.21263	Up	0.842026	-	-	-	-	-
Locus_15654_Transcript_1/1_Confidence_1.000	830	1.8	16.5267	3.19873	Up	0.803254	K01059|1|6e-34|144|dpo:Dpse_GA18274|lipoprotein lipase [EC:3.1.1.34];K14075|3|1e-31|137|bta:510772|pancreatic lipase-related protein 2 [EC:3.1.1.3];K14073|4|4e-31|135|mcc:706689|pancreatic triacylglycerol lipase [EC:3.1.1.3]	-	-	-	gi|187884606|gb|ACD37364.1|/1.79326e-125/pancreatic lipase 2 [Mamestra configurata]
Locus_31515_Transcript_1/1_Confidence_1.000	244	8.86667	80.3133	3.17918	Up	0.854363	-	-	-	-	gi|156329431|ref|XP_001619021.1|/5.40241e-07/hypothetical protein NEMVEDRAFT_v1g224595 [Nematostella vectensis]
Locus_40573_Transcript_1/1_Confidence_1.000	229	6.16667	55.82	3.17822	Up	0.847115	-	-	-	-	-
Locus_17358_Transcript_1/2_Confidence_1.000	1206	3.12	28.1033	3.17112	Up	0.82734	K07739|1|2e-20|100|dan:Dana_GF21222|elongator complex protein 3 [EC:2.3.1.48]	-	-	-	gi|357619912|gb|EHJ72302.1|/6.93236e-51/hypothetical protein KGM_17460 [Danaus plexippus]
Locus_1155_Transcript_11/14_Confidence_0.130	1325	20.8533	187.8	3.17085	Up	0.866801	K06560|1|3e-11|70.5|mgp:100545114|mannose receptor, C type	-	-	-	gi|385202655|gb|AFI47453.1|/2.3e-159/C-type lectin 8, partial [Helicoverpa armigera]
Locus_20406_Transcript_4/4_Confidence_0.167	988	13.56	121.607	3.16479	Up	0.861231	K01312|1|9e-20|98.2|dgr:Dgri_GH22868|trypsin [EC:3.4.21.4];K07178|4|9e-19|94.7|cqu:CpipJ_CPIJ012150|RIO kinase 1 [EC:2.7.11.1];K01352|5|1e-18|94.4|xtr:100135014|granzyme A [EC:3.4.21.78]	-	-	-	gi|171740901|gb|ACB54945.1|/3.07334e-88/azurocidin-like serine proteinase [Helicoverpa armigera]
Locus_39943_Transcript_1/2_Confidence_1.000	618	3.19	28.5533	3.16203	Up	0.827645	K04600|1|4e-11|68.2|tad:TRIADDRAFT_62266|cadherin EGF LAG seven-pass G-type receptor 1 (flamingo);K04601|3|3e-09|62.0|bfo:BRAFLDRAFT_130073|cadherin EGF LAG seven-pass G-type receptor 2 (flamingo);K06813|4|3e-09|62.0|aml:100472653|cadherin 23	-	-	-	gi|402484935|gb|AFQ60151.1|/8.16969e-112/cadherin [Helicoverpa armigera]
Locus_57955_Transcript_1/1_Confidence_1.000	462	49.1467	439.147	3.15954	Up	0.873628	K01312|1|1e-23|108|dmo:Dmoj_GI18414|trypsin [EC:3.4.21.4]	-	GO:0004175//endopeptidase activity	GO:0019538//protein metabolic process	gi|2463058|emb|CAA72949.1|/1.67532e-88/trypsin-like protease [Helicoverpa armigera]
Locus_13554_Transcript_1/1_Confidence_1.000	1546	4.74667	42.2433	3.15374	Up	0.839461	K05401|1|3e-16|87.4|dme:Dmel_CG5195|toll-like receptor 3	-	-	-	gi|357608791|gb|EHJ66148.1|/2.24535e-164/leucine-rich transmembrane protein [Danaus plexippus]
Locus_2588_Transcript_1/1_Confidence_1.000	1026	76.96	678.72	3.14064	Up	0.875456	K01324|1|5e-11|69.3|xla:446603|plasma kallikrein [EC:3.4.21.34];K09641|3|5e-10|65.9|ptr:471225|transmembrane protease, serine 11D [EC:3.4.21.-]	-	-	-	gi|145843820|gb|ABP96917.1|/3.23139e-120/serine protease 4 [Helicoverpa armigera]
Locus_34847_Transcript_1/1_Confidence_1.000	789	2.53	22.3067	3.14027	Up	0.817765	-	-	-	-	-
Locus_5853_Transcript_1/1_Confidence_1.000	416	13.29	116.823	3.13592	Up	0.860472	K06210|1|6e-10|62.8|mdo:100016705|nicotinamide mononucleotide adenylyltransferase [EC:2.7.7.1 2.7.7.18];K08755|2|2e-08|57.8|ecb:100059749|fatty acid-binding protein 6, ileal (gastrotropin);K08753|3|2e-08|57.8|mmu:11770|fatty acid-binding protein 4, adipocyte	GO:0015630//microtubule cytoskeleton	GO:0005488//binding	-	gi|171740909|gb|ACB54949.1|/3.46404e-70/fatty acid-binding protein 2 [Helicoverpa armigera]
Locus_55760_Transcript_1/1_Confidence_1.000	275	2.82667	24.44	3.11207	Up	0.82135	-	-	-	-	gi|357611689|gb|EHJ67609.1|/8.66871e-13/hypothetical protein KGM_13231 [Danaus plexippus]
Locus_11021_Transcript_2/2_Confidence_0.571	613	105.177	904.17	3.10378	Up	0.876074	K01310|1|7e-22|103|dpo:Dpse_GA19618|chymotrypsin [EC:3.4.21.1];K01312|2|9e-19|93.6|dya:Dyak_GE12353|trypsin [EC:3.4.21.4];K04346|4|2e-17|89.4|tca:661072|guanine nucleotide-binding protein subunit alpha-12	-	GO:0004175//endopeptidase activity	GO:0019538//protein metabolic process	gi|2463064|emb|CAA72952.1|/7.31258e-105/chymotrypsin-like protease [Helicoverpa armigera]
Locus_33888_Transcript_1/1_Confidence_1.000	798	1.89	16.1267	3.09299	Up	0.800611	-	-	-	-	gi|357616655|gb|EHJ70312.1|/3.33872e-49/hypothetical protein KGM_17468 [Danaus plexippus]
Locus_1970_Transcript_4/6_Confidence_0.261	110	8.85333	74.55	3.07392	Up	0.851932	-	-	-	-	-
Locus_59416_Transcript_1/1_Confidence_1.000	293	3.29667	27.68	3.06976	Up	0.82562	-	-	-	-	gi|357615047|gb|EHJ69443.1|/2.9297e-24/hypothetical protein KGM_09440 [Danaus plexippus]
Locus_2611_Transcript_1/2_Confidence_1.000	867	25.0833	208.023	3.05194	Up	0.866696	K01312|1|2e-37|156|dsi:Dsim_GD25907|trypsin [EC:3.4.21.4]	-	GO:0004175//endopeptidase activity	GO:0019538//protein metabolic process	gi|2463084|emb|CAA72962.1|/1.10957e-120/trypsin-like protease [Helicoverpa armigera]
Locus_32026_Transcript_1/1_Confidence_1.000	104	6.12	50.73	3.05124	Up	0.843146	-	-	-	-	-
Locus_37681_Transcript_1/1_Confidence_1.000	476	6.74333	55.7967	3.04865	Up	0.845719	-	-	-	-	gi|26051280|gb|AAM69351.2|AF519180_1/4.65098e-73/cadherin-like protein [Helicoverpa armigera]
Locus_300_Transcript_1/3_Confidence_0.692	510	13.9667	114.977	3.04128	Up	0.859165	K14753|1|3e-67|254|api:100163081|guanine nucleotide-binding protein subunit beta-2-like 1 protein	-	GO:0004871//signal transducer activity;GO:0016772//transferase activity, transferring phosphorus-containing groups	GO:0006796//phosphate-containing compound metabolic process	gi|328670883|gb|AEB26318.1|/1.5114e-73/receptor for activated protein kinase C [Helicoverpa armigera]
Locus_60560_Transcript_1/1_Confidence_1.000	199	2.23667	18.3867	3.03924	Up	0.80714	-	-	-	-	gi|357617260|gb|EHJ70678.1|/1.19624e-22/hypothetical protein KGM_02059 [Danaus plexippus]
Locus_26712_Transcript_1/1_Confidence_1.000	302	3.85667	31.6867	3.03845	Up	0.829841	-	-	-	-	gi|187884606|gb|ACD37364.1|/2.07678e-30/pancreatic lipase 2 [Mamestra configurata]
Locus_45356_Transcript_1/1_Confidence_1.000	228	7.46333	61	3.03092	Up	0.847424	K01176|1|7e-32|135|aag:AaeL_AAEL013421|alpha-amylase [EC:3.2.1.1]	-	GO:0016787//hydrolase activity;GO:0043167//ion binding	GO:0044238//primary metabolic process	gi|156968285|gb|ABU98614.1|/2.34715e-42/alpha-amylase [Helicoverpa armigera]
Locus_384_Transcript_30/37_Confidence_0.229	2821	18.46	150.58	3.02806	Up	0.862836	K06560|1|2e-14|82.4|bfo:BRAFLDRAFT_66146|mannose receptor, C type	-	-	-	gi|385202651|gb|AFI47451.1|/3.01078e-171/C-type lectin 6 [Helicoverpa armigera]
Locus_2298_Transcript_2/3_Confidence_0.316	286	29.1167	234.28	3.00832	Up	0.867311	-	-	GO:0005488//binding;GO:0022892	GO:0007166//cell surface receptor signaling pathway;GO:0051234//establishment of localization;GO:0010876//lipid localization	gi|347543546|dbj|BAK82317.1|/4.69474e-27/apolipophorin precursor protein [Bombyx mori]
Locus_53554_Transcript_1/1_Confidence_1.000	330	2.03333	16.3467	3.00708	Up	0.800197	-	-	-	-	-
Locus_27448_Transcript_1/1_Confidence_1.000	237	2.99333	23.9733	3.00161	Up	0.819183	-	-	-	-	-
Locus_137_Transcript_3/3_Confidence_0.818	1542	3.91	31.2633	2.99923	Up	0.828814	-	-	-	-	gi|307207458|gb|EFN85169.1|/0/Vacuolar protein sorting-associated protein 35 [Harpegnathos saltator]
Locus_47351_Transcript_1/1_Confidence_1.000	545	7.35333	58.65	2.99566	Up	0.846173	-	-	-	-	-
Locus_12276_Transcript_1/1_Confidence_1.000	560	3.16333	24.9867	2.98164	Up	0.820442	-	-	-	-	-
Locus_9714_Transcript_1/1_Confidence_1.000	968	2.88333	22.6667	2.97476	Up	0.816231	K01007|1|2e-12|73.6|bfo:BRAFLDRAFT_121021|pyruvate, water dikinase [EC:2.7.9.2]	-	-	-	gi|357601640|gb|EHJ63105.1|/7.31288e-111/hypothetical protein KGM_20592 [Danaus plexippus]
Locus_7344_Transcript_1/5_Confidence_0.385	766	5.55	43.6233	2.97454	Up	0.838162	-	-	-	-	gi|357620945|gb|EHJ72953.1|/2.20795e-31/hypothetical protein KGM_06509 [Danaus plexippus]
Locus_21324_Transcript_1/1_Confidence_1.000	174	3.8	29.8167	2.97205	Up	0.82683	K15001|1|7e-22|102|api:100164072|cytochrome P450, family 4 [EC:1.14.-.-]	-	GO:0016491//oxidoreductase activity;GO:0005506//iron ion binding	GO:0008152//metabolic process	gi|4927313|gb|AAD33078.1|U86003_1/1.18344e-25/cytochrome p450, partial [Helicoverpa armigera]
Locus_6198_Transcript_1/2_Confidence_1.000	901	10.05	78.8267	2.97149	Up	0.851623	K06497|1|5e-16|85.5|aga:AgaP_AGAP007209|CD63 antigen	-	-	-	gi|389613140|dbj|BAM19943.1|/3.82991e-55/tetraspanin 42Ee [Papilio xuthus]
Locus_18180_Transcript_2/2_Confidence_1.000	2723	18.4167	143.18	2.95875	Up	0.861265	K11140|1|6e-116|419|ame:412808|aminopeptidase N [EC:3.4.11.2]	-	GO:0046914//transition metal ion binding;GO:0008238//exopeptidase activity	GO:0019538//protein metabolic process	gi|15212557|gb|AAK85539.1|/0/aminopeptidase N [Helicoverpa armigera]
Locus_2897_Transcript_1/1_Confidence_1.000	1045	27.95	215.96	2.94984	Up	0.86581	K01310|1|7e-28|125|dpo:Dpse_GA19618|chymotrypsin [EC:3.4.21.1];K01312|3|1e-26|120|aag:AaeL_AAEL013712|trypsin [EC:3.4.21.4]	-	GO:0004175//endopeptidase activity	GO:0019538//protein metabolic process	gi|151199964|gb|ABR88239.1|/1.53722e-149/chymotrypsin-like protease C9 [Heliothis virescens]
Locus_13630_Transcript_1/1_Confidence_0.074	102	8.14	62.6	2.94306	Up	0.846776	-	-	-	-	-
Locus_17358_Transcript_2/2_Confidence_1.000	1080	4.46333	34.24	2.93949	Up	0.830902	K07739|1|5e-21|102|dan:Dana_GF21222|elongator complex protein 3 [EC:2.3.1.48]	-	-	-	gi|357619912|gb|EHJ72302.1|/6.95599e-52/hypothetical protein KGM_17460 [Danaus plexippus]
Locus_34235_Transcript_1/1_Confidence_1.000	504	3.4	25.99	2.93435	Up	0.821309	-	-	-	-	-
Locus_270_Transcript_8/11_Confidence_0.217	1043	13.3533	101.933	2.93235	Up	0.855737	K06550|1|2e-18|94.0|gga:396059|L1 cell adhesion molecule;K06757|3|2e-16|87.4|dre:100141490|neurofascin;K06756|4|2e-16|87.0|dre:556537|neuronal cell adhesion molecule	-	-	-	gi|186703383|gb|ACC91898.1|/9.19693e-179/hemolin [Helicoverpa zea]
Locus_17834_Transcript_1/1_Confidence_1.000	626	6.81667	52.0033	2.93147	Up	0.842197	-	-	-	-	gi|357608599|gb|EHJ66063.1|/4.21078e-55/hypothetical protein KGM_17464 [Danaus plexippus]
Locus_652_Transcript_3/3_Confidence_0.556	439	14.0033	106.66	2.92918	Up	0.856448	K14648|1|1e-12|72.4|dan:Dana_GF20477|poly(U)-specific endoribonuclease [EC:3.1.-.-]	-	-	-	gi|334683151|emb|CBY85302.1|/1.79365e-74/P102 protein [Heliothis virescens]
Locus_44382_Transcript_2/2_Confidence_1.000	640	3.45	25.7967	2.90252	Up	0.82049	-	-	-	-	-
Locus_9765_Transcript_1/1_Confidence_1.000	291	5.16333	38.1867	2.88669	Up	0.833341	-	-	-	-	-
Locus_36112_Transcript_1/2_Confidence_1.000	970	6.79333	50.1167	2.8831	Up	0.840466	-	-	-	-	gi|357627287|gb|EHJ77023.1|/5.1952e-24/hypothetical protein KGM_21507 [Danaus plexippus]
Locus_38610_Transcript_1/1_Confidence_1.000	234	14.9267	110.113	2.88303	Up	0.856098	-	-	-	-	-
Locus_29403_Transcript_1/1_Confidence_1.000	288	5.40667	39.7167	2.87693	Up	0.83432	-	-	-	-	gi|357612895|gb|EHJ68222.1|/8.26349e-24/hypothetical protein KGM_22385 [Danaus plexippus]
Locus_1125_Transcript_2/3_Confidence_0.625	1526	2.69333	19.6433	2.86658	Up	0.807781	-	-	-	GO:0048878//chemical homeostasis;GO:0000278//mitotic cell cycle;GO:0007292//female gamete generation;GO:0031667//response to nutrient levels;GO:0051726//regulation of cell cycle	gi|357628099|gb|EHJ77542.1|/6.03262e-29/putative alpha-endosulfine [Danaus plexippus]
Locus_2611_Transcript_2/2_Confidence_1.000	850	4.94333	35.9233	2.86137	Up	0.831148	K01312|1|3e-43|175|dsi:Dsim_GD25907|trypsin [EC:3.4.21.4]	-	GO:0004175//endopeptidase activity	GO:0019538//protein metabolic process	gi|397910042|gb|AFO68321.1|/1.34405e-131/trypsin [Heliothis virescens]
Locus_9224_Transcript_1/1_Confidence_1.000	576	81.2733	589.497	2.85863	Up	0.87157	K01310|1|1e-21|102|dpo:Dpse_GA19618|chymotrypsin [EC:3.4.21.1];K09634|2|6e-20|97.4|xtr:100490444|transmembrane protease, serine 3 [EC:3.4.21.-];K04346|3|1e-19|96.3|tca:661072|guanine nucleotide-binding protein subunit alpha-12;K09640|4|3e-18|91.7|dse:Dsec_GM14740|transmembrane protease, serine 9 [EC:3.4.21.-]	-	-	-	gi|297340768|gb|ADI32882.1|/4.68514e-92/chymotrypsin [Helicoverpa armigera]
Locus_8413_Transcript_1/1_Confidence_1.000	1320	2.94667	21.1533	2.84373	Up	0.811053	K07936|1|2e-07|57.8|phu:Phum_PHUM095420|GTP-binding nuclear protein Ran	-	-	-	gi|364023679|gb|AEW46914.1|/4.5428e-91/seminal fluid protein CSSFP066 [Chilo suppressalis]
Locus_60693_Transcript_1/1_Confidence_1.000	228	2.75667	19.7633	2.84183	Up	0.80765	K00669|1|4e-07|53.5|dme:Dmel_CG3318|arylalkylamine N-acetyltransferase [EC:2.3.1.87]	-	GO:0008144//drug binding;GO:0008504//monoamine transmembrane transporter activity;GO:0008080//N-acetyltransferase activity	GO:0051937;GO:0019439//aromatic compound catabolic process;GO:0046164//alcohol catabolic process;GO:0042749//regulation of circadian sleep/wake cycle;GO:0032502//developmental process;GO:0006584//catecholamine metabolic process	gi|290965842|gb|ADD70324.1|/1.59335e-06/arylalkylamine N-acetyltransferase type 2 protein [Bombyx mori]
Locus_1959_Transcript_1/4_Confidence_0.667	1669	4.01333	28.4833	2.82725	Up	0.823174	K01251|1|0.0|722|aag:AaeL_AAEL008341|adenosylhomocysteinase [EC:3.3.1.1]	GO:0044424//intracellular part	GO:0016802	GO:0044237//cellular metabolic process	gi|357605214|gb|EHJ64517.1|/0/S-adenosyl-L-homocysteine hydrolase [Danaus plexippus]
Locus_20465_Transcript_1/2_Confidence_0.500	447	3.53667	25.08	2.82608	Up	0.818279	K06084|1|1e-10|65.5|xla:100037140|F-box protein 20	-	-	-	gi|304651502|gb|ADM47613.1|/8.23123e-80/calponin [Helicoverpa armigera]
Locus_10692_Transcript_1/1_Confidence_1.000	537	132.973	937.86	2.81824	Up	0.872779	K01312|1|1e-23|109|cqu:CpipJ_CPIJ007079|trypsin [EC:3.4.21.4]	-	GO:0004175//endopeptidase activity	GO:0019538//protein metabolic process	gi|297340776|gb|ADI32886.1|/2.2987e-89/serine protease [Helicoverpa armigera]
Locus_13839_Transcript_1/1_Confidence_1.000	197	2.50333	17.4667	2.80268	Up	0.800346	-	-	-	-	-
Locus_49829_Transcript_1/1_Confidence_0.133	106	2.95333	20.6033	2.80246	Up	0.809117	-	-	-	-	-
Locus_384_Transcript_33/37_Confidence_0.144	1764	2.75667	19.14	2.79559	Up	0.805324	K06560|1|1e-14|82.0|bfo:BRAFLDRAFT_66146|mannose receptor, C type	-	-	-	gi|385202651|gb|AFI47451.1|/1.11397e-170/C-type lectin 6 [Helicoverpa armigera]
Locus_32624_Transcript_1/1_Confidence_1.000	294	10.28	71.16	2.79123	Up	0.847186	-	-	-	-	-
Locus_10617_Transcript_1/1_Confidence_1.000	136	25.6667	177.37	2.78879	Up	0.86141	K01446|1|8e-07|52.4|dvi:Dvir_GJ20505|N-acetylmuramoyl-L-alanine amidase [EC:3.5.1.28]	-	-	-	gi|399128033|gb|AFP23117.1|/5.64664e-12/peptidoglycan recognition protein C [Helicoverpa armigera]
Locus_13341_Transcript_1/1_Confidence_1.000	531	155.45	1062.8	2.77335	Up	0.87231	K01310|1|7e-16|83.6|dpo:Dpse_GA19618|chymotrypsin [EC:3.4.21.1];K01312|2|2e-15|82.4|dya:Dyak_GE12353|trypsin [EC:3.4.21.4];K09640|3|2e-14|79.0|tca:662788|transmembrane protease, serine 9 [EC:3.4.21.-]	-	GO:0004175//endopeptidase activity	GO:0019538//protein metabolic process	gi|2463064|emb|CAA72952.1|/6.01414e-95/chymotrypsin-like protease [Helicoverpa armigera]
Locus_9175_Transcript_3/3_Confidence_0.400	1120	4.39667	30.0567	2.7732	Up	0.82403	-	-	-	-	gi|357615791|gb|EHJ69832.1|/1.54455e-25/hypothetical protein KGM_10931 [Danaus plexippus]
Locus_30036_Transcript_1/1_Confidence_1.000	220	236.467	1614.97	2.7718	Up	0.873208	-	-	-	-	-
Locus_3660_Transcript_2/3_Confidence_0.750	1611	9.39333	63.28	2.75204	Up	0.844174	K14686|1|2e-30|134|nvi:100122867|solute carrier family 31 (copper transporter), member 1	-	-	GO:0006825//copper ion transport	gi|114052274|ref|NP_001040467.1|/1.91923e-65/copper transporter [Bombyx mori]
Locus_39123_Transcript_1/1_Confidence_1.000	351	4.11667	27.5367	2.74181	Up	0.820453	-	-	-	-	-
Locus_17996_Transcript_1/1_Confidence_1.000	304	33.8	224.19	2.72963	Up	0.863138	-	-	-	-	-
Locus_39858_Transcript_1/1_Confidence_1.000	196	18.3567	120.357	2.71294	Up	0.855171	-	-	-	-	-
Locus_19729_Transcript_1/1_Confidence_1.000	301	6.99667	45.8467	2.71208	Up	0.835507	-	-	-	-	-
Locus_643_Transcript_7/7_Confidence_0.727	3396	3.51667	22.9967	2.70914	Up	0.812613	-	-	-	-	gi|357626885|gb|EHJ76790.1|/0/hypothetical protein KGM_01253 [Danaus plexippus]
Locus_5931_Transcript_1/1_Confidence_1.000	1034	31.6533	204.69	2.69301	Up	0.861179	-	-	-	-	-
Locus_15864_Transcript_1/1_Confidence_1.000	944	8.98333	58.0233	2.69131	Up	0.840991	K01310|1|3e-24|112|dpo:Dpse_GA19618|chymotrypsin [EC:3.4.21.1];K09640|2|2e-22|106|dse:Dsec_GM14740|transmembrane protease, serine 9 [EC:3.4.21.-]	-	GO:0008233//peptidase activity	-	gi|390627050|gb|AFM28251.1|/7.00497e-111/chymotrypsin [Heliothis virescens]
Locus_17326_Transcript_1/1_Confidence_1.000	821	19.8567	124.91	2.65319	Up	0.854088	K01310|1|2e-27|123|dpo:Dpse_GA19618|chymotrypsin [EC:3.4.21.1];K11997|2|1e-22|107|ame:409206|tripartite motif-containing protein 2/3;K09640|3|6e-21|101|dse:Dsec_GM14740|transmembrane protease, serine 9 [EC:3.4.21.-]	-	-	-	gi|151199962|gb|ABR88238.1|/3.71766e-107/chymotrypsin-like protease C8 [Heliothis virescens]
Locus_45813_Transcript_1/1_Confidence_1.000	264	7.41	45.7567	2.62644	Up	0.833486	-	-	-	-	-
Locus_823_Transcript_3/3_Confidence_0.800	1645	8.83	54.3067	2.62064	Up	0.837678	K10093|1|4e-36|153|ecb:100058771|galectin-9	-	-	GO:0007165//signal transduction	gi|149724080|ref|XP_001504125.1|/3.63671e-35/PREDICTED: galectin-9C-like isoform 1 [Equus caballus]
Locus_6994_Transcript_1/1_Confidence_1.000	511	71.6	436.577	2.6082	Up	0.86571	K01310|1|5e-14|77.4|dpo:Dpse_GA19618|chymotrypsin [EC:3.4.21.1];K09640|3|5e-11|67.4|dse:Dsec_GM14740|transmembrane protease, serine 9 [EC:3.4.21.-]	-	GO:0004175//endopeptidase activity	GO:0019538//protein metabolic process	gi|2463064|emb|CAA72952.1|/1.31948e-40/chymotrypsin-like protease [Helicoverpa armigera]
Locus_11215_Transcript_1/2_Confidence_1.000	537	375.097	2254.11	2.58722	Up	0.870356	K13443|1|2e-17|89.0|cqu:CpipJ_CPIJ002737|Niemann-Pick C2 protein	-	-	-	gi|116833203|gb|ABK29514.1|/2.83616e-55/ecdysteroid-regulated protein [Helicoverpa armigera]
Locus_270_Transcript_7/11_Confidence_0.283	1349	4.83667	29.02	2.58496	Up	0.818967	K06550|1|4e-30|133|gga:396059|L1 cell adhesion molecule	-	-	-	gi|186703383|gb|ACC91898.1|/0/hemolin [Helicoverpa zea]
Locus_17950_Transcript_1/2_Confidence_1.000	749	7.14333	42.83	2.58395	Up	0.830873	K01053|1|1e-47|189|nvi:100113493|gluconolactonase [EC:3.1.1.17]	-	-	-	gi|389610187|dbj|BAM18705.1|/1.18961e-106/regucalcin [Papilio xuthus]
Locus_9622_Transcript_3/3_Confidence_0.333	917	11.72	70.2067	2.58264	Up	0.842942	K06560|1|1e-11|70.9|bfo:BRAFLDRAFT_80311|mannose receptor, C type	-	-	-	gi|385202647|gb|AFI47449.1|/1.55296e-67/C-type lectin 4, partial [Helicoverpa armigera]
Locus_6659_Transcript_1/1_Confidence_1.000	120	5.16	30.4033	2.55879	Up	0.820006	-	-	-	-	-
Locus_29249_Transcript_1/1_Confidence_1.000	349	3.85667	22.5033	2.54471	Up	0.807628	-	-	-	-	-
Locus_11477_Transcript_1/1_Confidence_1.000	793	7.33	42.4767	2.53479	Up	0.829398	K00699|1|2e-63|243|aag:AaeL_AAEL002688|glucuronosyltransferase [EC:2.4.1.17]	-	-	GO:0002118//aggressive behavior	gi|363896104|gb|AEW43136.1|/1.88514e-153/UDP-glycosyltransferase UGT42C1 [Helicoverpa armigera]
Locus_21313_Transcript_1/1_Confidence_1.000	430	4.51	26.1233	2.53414	Up	0.813621	K00079|1|2e-34|144|acs:100567688|carbonyl reductase 1 [EC:1.1.1.184 1.1.1.189 1.1.1.197]	-	-	-	gi|340719469|ref|XP_003398176.1|/1.35135e-37/PREDICTED: carbonyl reductase [NADPH] 1-like [Bombus terrestris]
Locus_112_Transcript_1/10_Confidence_0.389	946	4.2	24.13	2.52237	Up	0.809943	K01446|1|1e-51|198|tca:658050|N-acetylmuramoyl-L-alanine amidase [EC:3.5.1.28]	-	-	-	gi|154240658|dbj|BAF74637.1|/1.98617e-78/peptidoglycan recognition protein-D [Samia ricini]
Locus_8061_Transcript_1/1_Confidence_1.000	928	22.35	128.24	2.5205	Up	0.851802	K01310|1|9e-42|171|dpo:Dpse_GA19618|chymotrypsin [EC:3.4.21.1];K09640|2|1e-38|160|dse:Dsec_GM14740|transmembrane protease, serine 9 [EC:3.4.21.-];K04346|5|1e-37|157|tca:661072|guanine nucleotide-binding protein subunit alpha-12	-	-	-	gi|304443601|gb|ADM35105.1|/2.65421e-139/serine protease 36 [Mamestra configurata]
Locus_2024_Transcript_1/1_Confidence_1.000	497	18.71	107.293	2.51968	Up	0.848865	-	-	-	-	-
Locus_3001_Transcript_1/3_Confidence_0.600	529	22.2333	127.213	2.51645	Up	0.851631	-	-	GO:0005198//structural molecule activity	-	gi|3913261|sp|O02443.1|CULP1_HELAM/1.27889e-36/RecName: Full=Larval cuticle protein 1; Flags: Precursor
Locus_3393_Transcript_1/1_Confidence_1.000	755	16.2067	89.36	2.46304	Up	0.844051	K07936|1|8e-08|57.8|phu:Phum_PHUM095420|GTP-binding nuclear protein Ran	-	-	-	gi|364023679|gb|AEW46914.1|/8.4341e-84/seminal fluid protein CSSFP066 [Chilo suppressalis]
Locus_48646_Transcript_1/1_Confidence_1.000	195	8.81667	48.3433	2.45501	Up	0.830627	-	-	-	-	-
Locus_2625_Transcript_2/4_Confidence_0.357	295	74.6767	407.073	2.44656	Up	0.861272	-	-	-	-	gi|146345325|gb|ABQ23674.1|/1.71266e-24/very high density lipoprotein [Helicoverpa zea]
Locus_739_Transcript_2/2_Confidence_1.000	1864	7.50667	40.09	2.417	Up	0.824079	K00819|1|1e-139|497|aag:AaeL_AAEL005289|ornithine--oxo-acid transaminase [EC:2.6.1.13]	GO:0044429//mitochondrial part	GO:0008483//transaminase activity;GO:0048037//cofactor binding	GO:0006520//cellular amino acid metabolic process	gi|317419517|emb|CBN81554.1|/1.08777e-139/Ornithine aminotransferase, mitochondrial [Dicentrarchus labrax]
Locus_2447_Transcript_1/5_Confidence_0.308	371	4.88333	25.9467	2.40961	Up	0.809039	-	-	-	-	gi|313247976|gb|ADR51151.1|/2.38147e-26/gallerimycin [Helicoverpa armigera]
Locus_26491_Transcript_1/1_Confidence_1.000	230	5.80333	30.1933	2.37928	Up	0.814083	-	-	-	-	-
Locus_34269_Transcript_1/1_Confidence_1.000	308	13.96	72.51	2.37688	Up	0.837547	-	-	-	-	gi|357628504|gb|EHJ77814.1|/1.02715e-21/hypothetical protein KGM_07888 [Danaus plexippus]
Locus_10701_Transcript_1/1_Confidence_1.000	229	4.63667	23.9533	2.36907	Up	0.804598	-	-	-	-	gi|379045803|gb|AFC87714.1|/1.38295e-34/Heli-5-tox protein [Helicoverpa armigera]
Locus_44346_Transcript_1/1_Confidence_1.000	196	7.96667	40.4067	2.34255	Up	0.822046	-	-	-	-	gi|357624719|gb|EHJ75383.1|/3.50704e-14/hypothetical protein KGM_00429 [Danaus plexippus]
Locus_29276_Transcript_1/1_Confidence_1.000	394	7.64	38.4467	2.33121	Up	0.820345	-	-	-	-	gi|357628504|gb|EHJ77814.1|/3.35736e-33/hypothetical protein KGM_07888 [Danaus plexippus]
Locus_4665_Transcript_1/1_Confidence_1.000	724	5.51333	27.4633	2.31651	Up	0.808789	-	-	-	-	-
Locus_873_Transcript_2/10_Confidence_0.190	666	33.1233	162.61	2.2955	Up	0.848392	-	-	-	-	-
Locus_9986_Transcript_1/2_Confidence_1.000	365	18.59	91.06	2.29229	Up	0.839234	-	-	-	-	-
Locus_32404_Transcript_1/1_Confidence_1.000	514	4.68	22.8967	2.29056	Up	0.800264	K01046|1|6e-22|103|dme:Dmel_CG17191|triacylglycerol lipase [EC:3.1.1.3] K01058 phospholipase A1 [EC:3.1.1.32];K14073|2|1e-18|92.8|aml:100471594|pancreatic triacylglycerol lipase [EC:3.1.1.3]	-	-	-	gi|187884606|gb|ACD37364.1|/9.54586e-79/pancreatic lipase 2 [Mamestra configurata]
Locus_13268_Transcript_1/1_Confidence_1.000	309	6.04333	29.4733	2.28599	Up	0.810606	-	-	-	-	gi|357624148|gb|EHJ75027.1|/9.97184e-09/hypothetical protein KGM_19159 [Danaus plexippus]
Locus_304_Transcript_2/9_Confidence_0.448	1853	5.57333	27.1267	2.2831	Up	0.807189	K03265|1|7e-60|232|nvi:100118208|peptide chain release factor subunit 1	GO:0043234//protein complex;GO:0044444//cytoplasmic part	GO:0003747//translation release factor activity	GO:0006412//translation;GO:0048102//autophagic cell death;GO:0006886//intracellular protein transport;GO:0007166//cell surface receptor signaling pathway	gi|389611599|dbj|BAM19396.1|/3.20488e-67/eukaryotic release factor 1 [Papilio xuthus]
Locus_5303_Transcript_9/10_Confidence_0.291	243	5.43333	26.3067	2.27552	Up	0.805938	-	-	-	-	-
Locus_912_Transcript_6/6_Confidence_0.647	2494	7.95	38.4633	2.27446	Up	0.818617	K01344|1|5e-22|107|aml:100474662|protein C (activated) [EC:3.4.21.69]	-	GO:0016787//hydrolase activity	-	gi|208972549|gb|ACI32835.1|/4.51912e-123/serine proteinase-like protein 1 [Helicoverpa armigera]
Locus_32063_Transcript_1/1_Confidence_1.000	181	123.943	595.003	2.26322	Up	0.857628	-	-	-	GO:0006952//defense response	gi|313247970|gb|ADR51148.1|/1.48892e-12/cecropin 3 [Helicoverpa armigera]
Locus_834_Transcript_8/11_Confidence_0.412	1528	6.02333	28.85	2.25994	Up	0.80873	K09640|1|8e-42|172|api:100166365|transmembrane protease, serine 9 [EC:3.4.21.-];K01323|3|2e-31|137|cfa:475623|coagulation factor XI [EC:3.4.21.27];K01312|4|4e-31|136|dpo:Dpse_GA19543|trypsin [EC:3.4.21.4]	-	GO:0003824//catalytic activity	-	gi|56418417|gb|AAV91016.1|/5.01491e-100/hemolymph proteinase 18 [Manduca sexta]
Locus_11021_Transcript_1/2_Confidence_0.571	613	40.34	192.983	2.25819	Up	0.849054	K01310|1|7e-22|103|dpo:Dpse_GA19618|chymotrypsin [EC:3.4.21.1];K01312|2|9e-19|93.6|dya:Dyak_GE12353|trypsin [EC:3.4.21.4];K04346|4|2e-17|89.4|tca:661072|guanine nucleotide-binding protein subunit alpha-12	-	GO:0004175//endopeptidase activity	GO:0019538//protein metabolic process	gi|2463064|emb|CAA72952.1|/7.31258e-105/chymotrypsin-like protease [Helicoverpa armigera]
Locus_9622_Transcript_1/3_Confidence_0.333	632	23.9067	114.23	2.25646	Up	0.842015	K06560|1|4e-09|61.6|nve:NEMVE_v1g238062|mannose receptor, C type	-	-	-	gi|385202647|gb|AFI47449.1|/8.42075e-51/C-type lectin 4, partial [Helicoverpa armigera]
Locus_9862_Transcript_1/1_Confidence_1.000	1497	6.78667	32.29	2.25031	Up	0.81249	K08129|1|6e-19|96.3|tgu:100230787|nyctalopin;K13023|4|2e-17|91.3|mcc:707574|carboxypeptidase N regulatory subunit	-	-	-	gi|308512737|gb|ADO33022.1|/1.69984e-169/leucine-rich transmembrane protein [Biston betularia]
Locus_30141_Transcript_1/1_Confidence_1.000	195	9.68	45.8967	2.24531	Up	0.822724	-	-	-	-	-
Locus_11215_Transcript_2/2_Confidence_1.000	555	73.1167	345.707	2.24128	Up	0.853827	K13443|1|2e-17|89.0|cqu:CpipJ_CPIJ002737|Niemann-Pick C2 protein	-	-	-	gi|116833203|gb|ABK29514.1|/3.15128e-55/ecdysteroid-regulated protein [Helicoverpa armigera]
Locus_30315_Transcript_3/3_Confidence_0.368	110	6.45333	30.3667	2.23437	Up	0.809813	-	-	-	-	-
Locus_8150_Transcript_1/3_Confidence_0.375	576	9.09	42.5367	2.22635	Up	0.820196	K10356|1|3e-73|274|ame:410960|myosin I	GO:0031528//microvillus membrane;GO:0015629//actin cytoskeleton	GO:0008092//cytoskeletal protein binding;GO:0017111//nucleoside-triphosphatase activity;GO:0032559	-	gi|307212631|gb|EFN88334.1|/4.33979e-74/Myosin-IB [Harpegnathos saltator]
Locus_8150_Transcript_2/3_Confidence_0.250	814	15.1033	69.15	2.19486	Up	0.829432	K10356|1|8e-57|220|cqu:CpipJ_CPIJ015035|myosin I	GO:0042995//cell projection;GO:0044424//intracellular part	GO:0017111//nucleoside-triphosphatase activity	GO:0006952//defense response;GO:0009888//tissue development;GO:0030030//cell projection organization;GO:0009855//determination of bilateral symmetry	gi|170059686|ref|XP_001865469.1|/6.51464e-56/myosin-IB [Culex quinquefasciatus]
Locus_33097_Transcript_1/1_Confidence_1.000	374	9.14667	41.6633	2.18746	Up	0.81689	K10356|1|5e-23|106|ame:410960|myosin I	-	GO:0000166//nucleotide binding	-	gi|357611594|gb|EHJ67561.1|/1.17557e-33/myosin i [Danaus plexippus]
Locus_19691_Transcript_1/1_Confidence_1.000	393	35.5367	161.187	2.18135	Up	0.842893	K00079|1|2e-32|137|tca:661972|carbonyl reductase 1 [EC:1.1.1.184 1.1.1.189 1.1.1.197]	-	GO:0003824//catalytic activity	-	gi|357623900|gb|EHJ74871.1|/1.61015e-35/hypothetical protein KGM_06427 [Danaus plexippus]
Locus_10700_Transcript_1/1_Confidence_1.000	226	7.28	32.97	2.17914	Up	0.80927	-	-	-	-	gi|379045803|gb|AFC87714.1|/2.2857e-37/Heli-5-tox protein [Helicoverpa armigera]
Locus_270_Transcript_4/11_Confidence_0.478	1874	8.60667	38.79	2.17216	Up	0.814009	K06550|1|1e-29|132|gga:396059|L1 cell adhesion molecule	-	-	-	gi|186703383|gb|ACC91898.1|/0/hemolin [Helicoverpa zea]
Locus_6401_Transcript_1/4_Confidence_0.625	1468	7.16	32.26	2.17171	Up	0.808194	K09699|1|1e-131|470|tgu:100229215|2-oxoisovalerate dehydrogenase E2 component (dihydrolipoyl transacylase) [EC:2.3.1.168]	GO:0043232;GO:0005739//mitochondrion	GO:0016747//transferase activity, transferring acyl groups other than amino-acyl groups	GO:0008152//metabolic process	gi|301770795|ref|XP_002920823.1|/8.86659e-131/PREDICTED: lipoamide acyltransferase component of branched-chain alpha-keto acid dehydrogenase complex, mitochondrial-like [Ailuropoda melanoleuca]
Locus_265_Transcript_1/1_Confidence_1.000	733	310.917	1389.12	2.15957	Up	0.855595	-	-	-	-	gi|117935408|gb|ABK57033.1|/5.75371e-18/P325-like protein [Glyptapanteles indiensis]
Locus_1728_Transcript_1/2_Confidence_0.625	1252	79.1467	353.267	2.15816	Up	0.849792	-	-	-	-	-
Locus_29144_Transcript_1/1_Confidence_1.000	248	5.98	26.5567	2.15086	Up	0.800387	-	-	-	-	-
Locus_18525_Transcript_1/1_Confidence_1.000	372	6.05	26.7667	2.14543	Up	0.800678	-	-	-	-	gi|357623001|gb|EHJ74328.1|/1.09857e-47/hypothetical protein KGM_13305 [Danaus plexippus]
Locus_153_Transcript_4/5_Confidence_0.600	1682	9.6	42.3333	2.14069	Up	0.815721	K10049|1|2e-19|98.2|tca:656953|CCAAT/enhancer binding protein (C/EBP), gamma	GO:0043231//intracellular membrane-bounded organelle	GO:0003677//DNA binding;GO:0001071//nucleic acid binding transcription factor activity;GO:0005515//protein binding	GO:0006351//transcription, DNA-dependent	gi|357611584|gb|EHJ67558.1|/4.90005e-27/ovary C/EBPg transcription factor [Danaus plexippus]
Locus_241_Transcript_4/4_Confidence_0.444	172	18.4967	80.62	2.12387	Up	0.829942	-	-	-	-	-
Locus_4561_Transcript_4/4_Confidence_0.386	105	7.33333	31.9567	2.12358	Up	0.80612	-	-	-	-	-
Locus_1401_Transcript_1/1_Confidence_1.000	110	7.73	33.5067	2.11591	Up	0.807658	K03231|1|9e-14|75.5|tca:655495|elongation factor 1-alpha	-	-	-	gi|40645694|dbj|BAD06423.1|/6.1691e-14/elongation factor-1 alpha [Metallarcha aureodiscalis]
Locus_11858_Transcript_1/1_Confidence_1.000	356	7.6	32.62	2.10169	Up	0.805324	-	-	-	-	-
Locus_48210_Transcript_1/1_Confidence_1.000	204	12.1733	52.1667	2.0994	Up	0.818573	K10356|1|2e-15|80.9|dwi:Dwil_GK13346|myosin I	GO:0042995//cell projection;GO:0044424//intracellular part	GO:0017111//nucleoside-triphosphatase activity	GO:0006952//defense response;GO:0009888//tissue development;GO:0030030//cell projection organization;GO:0009855//determination of bilateral symmetry	gi|270014945|gb|EFA11393.1|/3.14699e-15/hypothetical protein TcasGA2_TC011553 [Tribolium castaneum]
Locus_24865_Transcript_1/2_Confidence_1.000	978	191.4	817.557	2.09473	Up	0.850525	-	-	-	-	-
Locus_21412_Transcript_1/1_Confidence_1.000	213	68.86	284.64	2.0474	Up	0.84248	K01310|1|9e-06|48.9|dme:Dmel_CG6298|chymotrypsin [EC:3.4.21.1]	-	GO:0004175//endopeptidase activity	GO:0019538//protein metabolic process	gi|2463078|emb|CAA72959.1|/1.82568e-34/chymotrypsin-like protease [Helicoverpa armigera]
Locus_44962_Transcript_1/1_Confidence_1.000	495	9.29667	38.34	2.04406	Up	0.807315	-	-	-	-	-
Locus_21307_Transcript_1/1_Confidence_1.000	540	9.33	37.9933	2.0258	Up	0.806321	K01489|1|1e-35|149|aag:AaeL_AAEL006518|cytidine deaminase [EC:3.5.4.5]	-	GO:0046914//transition metal ion binding;GO:0016787//hydrolase activity	GO:0046087//cytidine metabolic process	gi|114051311|ref|NP_001040110.1|/6.87553e-57/cytidine deaminase [Bombyx mori]
Locus_3340_Transcript_1/1_Confidence_1.000	336	373.913	1510.51	2.01426	Up	0.848347	-	-	GO:0005198//structural molecule activity	-	gi|189031280|gb|ACD74813.1|/8.79762e-13/cuticle protein 4 [Helicoverpa armigera]
Locus_4093_Transcript_1/1_Confidence_1.000	1559	14.28	57.0867	1.99916	Up	0.815911	K06497|1|7e-42|172|ame:552721|CD63 antigen	-	-	-	gi|9624381|gb|AAF90148.1|AF274022_1/3.20321e-126/tetraspanin D76 [Manduca sexta]
Locus_30755_Transcript_1/1_Confidence_1.000	168	30.53	120.72	1.98337	Up	0.829577	-	-	-	-	-
Locus_28815_Transcript_1/1_Confidence_1.000	369	8.92	35.1167	1.97704	Up	0.801828	-	-	-	-	-
Locus_24865_Transcript_2/2_Confidence_1.000	856	143.25	561.603	1.97102	Up	0.843843	-	-	-	-	-
Locus_17901_Transcript_1/1_Confidence_1.000	223	19.8633	77.72	1.96818	Up	0.821782	-	-	-	-	-
Locus_19_Transcript_3/8_Confidence_0.714	2176	28.38	110.88	1.96605	Up	0.827891	K00615|1|0.0|875|aag:AaeL_AAEL004434|transketolase [EC:2.2.1.1]	-	-	-	gi|114050833|ref|NP_001040158.1|/0/transketolase [Bombyx mori]
Locus_38229_Transcript_2/2_Confidence_1.000	114	17.83	69.3233	1.95903	Up	0.818949	-	-	-	-	-
Locus_7995_Transcript_1/3_Confidence_0.667	1495	11.59	44.6967	1.94729	Up	0.807494	K10356|1|3e-180|632|cqu:CpipJ_CPIJ015035|myosin I	GO:0015629//actin cytoskeleton;GO:0042995//cell projection	GO:0016887//ATPase activity;GO:0000166//nucleotide binding	GO:0006952//defense response;GO:0009888//tissue development;GO:0030030//cell projection organization;GO:0009855//determination of bilateral symmetry	gi|170059686|ref|XP_001865469.1|/2.35337e-179/myosin-IB [Culex quinquefasciatus]
Locus_1155_Transcript_7/14_Confidence_0.074	541	84.39	325.093	1.94571	Up	0.839156	-	-	-	-	gi|385202655|gb|AFI47453.1|/1.81776e-41/C-type lectin 8, partial [Helicoverpa armigera]
Locus_34611_Transcript_1/2_Confidence_1.000	163	41.0933	157.72	1.94039	Up	0.831409	-	-	-	-	gi|302347126|gb|ADL27731.1|/3.85522e-16/gloverin [Spodoptera exigua]
Locus_14944_Transcript_1/1_Confidence_1.000	232	9.37667	35.94	1.93844	Up	0.800491	-	-	-	-	gi|385202647|gb|AFI47449.1|/2.60613e-17/C-type lectin 4, partial [Helicoverpa armigera]
Locus_4221_Transcript_2/4_Confidence_0.500	1954	9.29333	35.5733	1.93653	Up	0.800179	K01077|1|7e-114|412|ame:410530|alkaline phosphatase [EC:3.1.3.1]	-	GO:0016787//hydrolase activity	-	gi|385845194|gb|AFI81419.1|/1.36809e-132/alkaline phosphatase 3 [Diatraea saccharalis]
Locus_10627_Transcript_1/1_Confidence_1.000	108	35.5067	135.587	1.93305	Up	0.828874	-	-	-	-	gi|313247966|gb|ADR51146.1|/2.76918e-14/gloverin [Helicoverpa armigera]
Locus_4664_Transcript_1/2_Confidence_1.000	157	29.2133	110.02	1.91307	Up	0.824697	-	-	-	-	-
Locus_28240_Transcript_1/1_Confidence_1.000	350	17.8367	66.9333	1.90788	Up	0.815528	K01312|1|1e-12|71.6|dgr:Dgri_GH22926|trypsin [EC:3.4.21.4]	-	GO:0004175//endopeptidase activity	GO:0019538//protein metabolic process	gi|2463072|emb|CAA72956.1|/2.03447e-62/trypsin-like protease [Helicoverpa armigera]
Locus_12459_Transcript_1/1_Confidence_1.000	300	327.33	1225.08	1.90406	Up	0.842141	-	-	-	-	-
Locus_438_Transcript_5/8_Confidence_0.625	2032	11.05	41.0767	1.89427	Up	0.800838	K12385|1|1e-75|285|isc:IscW_ISCW020300|Niemann-Pick C1 protein	-	-	-	gi|7576710|gb|AAF63957.1|/0/CALNUC [Spodoptera frugiperda]
Locus_270_Transcript_10/11_Confidence_0.130	536	24.12	89.28	1.88811	Up	0.818859	K06764|1|7e-08|57.0|ecb:100053098|contactin 6;K06760|2|7e-08|57.0|pon:100171864|contactin 2;K06784|4|2e-07|55.8|acs:100552089|roundabout, axon guidance receptor 4	-	-	-	gi|186703383|gb|ACC91898.1|/9.03935e-86/hemolin [Helicoverpa zea]
Locus_3176_Transcript_2/2_Confidence_1.000	517	16.21	59.7267	1.88149	Up	0.809746	-	-	-	-	gi|238915954|gb|ACR78446.1|/4.45613e-15/gloverin-like antibacterial protein [Heliothis virescens]
Locus_445_Transcript_2/5_Confidence_0.417	716	53.7333	196.68	1.87196	Up	0.829011	-	-	-	-	gi|260766694|gb|ACX50392.1|/2.46373e-26/fibroin light chain [Corcyra cephalonica]
Locus_24428_Transcript_1/1_Confidence_1.000	285	15.6833	57.0933	1.86409	Up	0.807062	K02272|1|6e-07|52.8|tca:658950|cytochrome c oxidase subunit 7c	-	-	-	gi|389608731|dbj|BAM17975.1|/5.03922e-13/unknown unsecreted protein [Papilio xuthus]
Locus_33825_Transcript_1/1_Confidence_1.000	437	417.987	1517.83	1.86048	Up	0.839308	-	-	-	-	-
Locus_19945_Transcript_1/1_Confidence_1.000	263	12.2167	44.2567	1.85704	Up	0.800618	K01931|1|1e-20|98.2|nvi:100116798|protein neuralized [EC:6.3.2.19]	-	GO:0046914//transition metal ion binding	-	gi|357617455|gb|EHJ70802.1|/6.23872e-35/putative neuralized [Danaus plexippus]
Locus_1893_Transcript_5/5_Confidence_0.714	3773	24.3033	87.7867	1.85285	Up	0.815721	K12856|1|0.0|2505|tca:655310|pre-mRNA-processing factor 8	GO:0005681//spliceosomal complex;GO:0030532//small nuclear ribonucleoprotein complex	-	GO:0000377	gi|357624830|gb|EHJ75457.1|/0/hypothetical protein KGM_01542 [Danaus plexippus]
Locus_1687_Transcript_4/8_Confidence_0.216	191	33.1633	119.593	1.85048	Up	0.820713	K08770|1|1e-28|125|ssc:396966|ubiquitin C	GO:0043231//intracellular membrane-bounded organelle	-	-	gi|470594802|ref|XP_004310480.1|/9.53135e-28/PREDICTED: polyubiquitin-C, partial [Tursiops truncatus]
Locus_505_Transcript_3/3_Confidence_0.750	1892	15.3467	55.05	1.84282	Up	0.804847	K13963|1|1e-54|215|cqu:CpipJ_CPIJ014719|serpin B	-	GO:0004866//endopeptidase inhibitor activity	-	gi|156254836|gb|ABU62829.1|/1.88573e-147/serpin-2 [Spodoptera exigua]
Locus_110_Transcript_5/8_Confidence_0.591	2438	19.8733	70.8267	1.83346	Up	0.810509	K09640|1|1e-52|208|api:100166365|transmembrane protease, serine 9 [EC:3.4.21.-];K01312|3|1e-35|152|dpo:Dpse_GA19543|trypsin [EC:3.4.21.4];K01323|4|4e-35|150|mdo:100013939|coagulation factor XI [EC:3.4.21.27];K01324|5|1e-33|145|pon:100172926|plasma kallikrein [EC:3.4.21.34]	-	GO:0008233//peptidase activity	-	gi|379699022|ref|NP_001243984.1|/6.31654e-138/serine protease HP21 precursor [Bombyx mori]
Locus_20194_Transcript_1/1_Confidence_1.000	349	290.297	1034.54	1.83339	Up	0.836714	-	-	-	-	-
Locus_679_Transcript_2/2_Confidence_1.000	179	14.2633	50.68	1.82911	Up	0.80242	-	-	GO:0005506//iron ion binding	GO:0006875//cellular metal ion homeostasis;GO:0000041//transition metal ion transport	gi|112983240|ref|NP_001037014.1|/9.32861e-23/transferrin precursor [Bombyx mori]
Locus_4463_Transcript_1/1_Confidence_1.000	215	15.4533	54.4567	1.81719	Up	0.803667	-	-	-	-	gi|383932019|gb|AFH57171.1|/7.97453e-14/REPAT32 [Spodoptera littoralis]
Locus_3784_Transcript_1/1_Confidence_1.000	198	71.5367	251.21	1.81214	Up	0.827898	K00799|1|1e-17|88.2|aag:AaeL_AAEL011752|glutathione S-transferase [EC:2.5.1.18]	-	GO:0003824//catalytic activity	-	gi|334303368|gb|AEG75846.1|/2.04587e-22/glutathione S-transferase u1 protein [Spodoptera litura]
Locus_2118_Transcript_4/7_Confidence_0.391	382	123.357	428.757	1.79732	Up	0.831535	-	-	-	-	-
Locus_2152_Transcript_1/3_Confidence_0.692	1453	84.89	293.343	1.78892	Up	0.827571	-	-	-	-	gi|156374990|ref|XP_001629866.1|/4.32779e-13/predicted protein [Nematostella vectensis]
Locus_9622_Transcript_2/3_Confidence_0.500	482	33.9967	117.277	1.78645	Up	0.816778	-	-	-	-	gi|148298818|ref|NP_001091784.1|/1.03653e-22/C-type lectin 10 precursor [Bombyx mori]
Locus_16997_Transcript_1/1_Confidence_1.000	200	17.59	60.6767	1.78639	Up	0.804177	-	-	-	-	-
Locus_1155_Transcript_4/14_Confidence_0.019	170	50.65	171.807	1.76215	Up	0.819701	-	-	-	-	-
Locus_967_Transcript_24/31_Confidence_0.176	1686	34.6667	117.203	1.75739	Up	0.814251	-	-	-	-	-
Locus_26074_Transcript_1/1_Confidence_1.000	237	18.9133	63.5967	1.74955	Up	0.802208	-	-	GO:0046872//metal ion binding	-	gi|373503136|gb|AEY75585.1|/8.0607e-27/cytochrome P450 [Helicoverpa armigera]
Locus_49833_Transcript_1/6_Confidence_0.431	139	26.4933	88.8033	1.74498	Up	0.808823	-	-	-	-	gi|302347126|gb|ADL27731.1|/5.28509e-10/gloverin [Spodoptera exigua]
Locus_1656_Transcript_4/4_Confidence_0.611	321	57.69	192.943	1.74178	Up	0.8202	K00814|1|1e-07|55.5|dpo:Dpse_GA22670|alanine transaminase [EC:2.6.1.2]	-	GO:0003824//catalytic activity	-	gi|348019727|gb|AEP43805.1|/6.17369e-11/alanine aminotransferase [Biston betularia]
Locus_52177_Transcript_1/2_Confidence_1.000	1164	18.5133	61.5433	1.73304	Up	0.800551	K01319|1|3e-08|60.5|ecb:100053921|cathepsin G [EC:3.4.21.20];K08668|2|7e-08|58.9|hsa:5650|kallikrein 7 (chymotryptic, stratum corneum) [EC:3.4.21.117];K01362|3|1e-06|55.1|mmu:14942|[EC:3.4.21.-];K01325|5|2e-06|54.3|rno:24841|tissue kallikrein [EC:3.4.21.35]	-	GO:0003824//catalytic activity	-	gi|357625372|gb|EHJ75838.1|/2.74849e-89/putative serine protease [Danaus plexippus]
Locus_555_Transcript_8/9_Confidence_0.258	202	28.28	93.88	1.73104	Up	0.809266	-	-	-	-	gi|347543546|dbj|BAK82317.1|/1.97572e-09/apolipophorin precursor protein [Bombyx mori]
Locus_43340_Transcript_1/1_Confidence_1.000	366	71.0433	235.607	1.72961	Up	0.821596	K06258|1|2e-28|124|api:100161467|MFS transporter, VNT family, synaptic vesicle glycoprotein 2	-	-	-	gi|357611405|gb|EHJ67462.1|/4.7833e-59/hypothetical protein KGM_03534 [Danaus plexippus]
Locus_2702_Transcript_3/6_Confidence_0.667	1334	154.773	512.353	1.72698	Up	0.827463	-	-	-	-	-
Locus_9523_Transcript_1/1_Confidence_1.000	701	57.9667	190.797	1.71874	Up	0.818982	-	-	-	-	-
Locus_36471_Transcript_1/2_Confidence_1.000	553	27.0033	88.42	1.71124	Up	0.806615	K01310|1|2e-14|78.6|dpo:Dpse_GA19618|chymotrypsin [EC:3.4.21.1];K09640|2|7e-12|70.5|dse:Dsec_GM14740|transmembrane protease, serine 9 [EC:3.4.21.-]	-	GO:0004175//endopeptidase activity	GO:0019538//protein metabolic process	gi|2463064|emb|CAA72952.1|/5.31026e-39/chymotrypsin-like protease [Helicoverpa armigera]
Locus_27463_Transcript_1/1_Confidence_1.000	991	33.1667	108.553	1.7106	Up	0.809992	-	-	-	-	-
Locus_967_Transcript_22/31_Confidence_0.081	1074	227.767	742.56	1.70495	Up	0.826327	-	-	-	-	-
Locus_35372_Transcript_1/1_Confidence_1.000	218	28.4033	92.1133	1.69735	Up	0.806146	K01312|1|4e-07|53.5|aag:AaeL_AAEL010203|trypsin [EC:3.4.21.4]	-	GO:0008233//peptidase activity	-	gi|8347656|gb|AAF74742.1|AF261980_1/4.07521e-18/trypsin precursor HzT15 [Helicoverpa zea]
Locus_20210_Transcript_2/2_Confidence_0.077	107	28.2233	91.4767	1.69652	Up	0.80602	-	-	-	-	-
Locus_2118_Transcript_3/7_Confidence_0.348	339	51.0467	163.967	1.68351	Up	0.812188	-	-	-	-	-
Locus_28271_Transcript_2/2_Confidence_1.000	106	63.06	200.937	1.67194	Up	0.813015	-	-	-	-	-
Locus_5765_Transcript_2/2_Confidence_1.000	317	97.8867	311.907	1.67193	Up	0.817076	-	-	-	-	-
Locus_10790_Transcript_1/2_Confidence_1.000	1384	227.663	724.38	1.66984	Up	0.821998	K06560|1|6e-21|102|spu:757247|mannose receptor, C type	-	-	-	gi|385202647|gb|AFI47449.1|/2.06148e-65/C-type lectin 4, partial [Helicoverpa armigera]
Locus_3851_Transcript_3/4_Confidence_0.500	165	325.373	1018.03	1.64561	Up	0.821316	K02930|1|4e-20|96.7|tca:660298|large subunit ribosomal protein L4e	GO:0015934//large ribosomal subunit	GO:0005198//structural molecule activity	GO:0010467//gene expression	gi|170280411|gb|ACB12079.1|/1.72211e-24/ribosomal protein L4 [Heliothis virescens]
Locus_967_Transcript_26/31_Confidence_0.176	1699	333.817	1043.01	1.64363	Up	0.820791	-	-	-	-	-
Locus_7272_Transcript_1/1_Confidence_1.000	171	154.023	481.023	1.64296	Up	0.817787	-	-	-	-	-
Locus_39744_Transcript_1/1_Confidence_1.000	200	168.62	522.813	1.63252	Up	0.817415	-	-	-	-	-
Locus_1207_Transcript_5/5_Confidence_0.714	2165	64.5433	195.81	1.60111	Up	0.806496	K12309|1|2e-158|560|nvi:100119373|beta-galactosidase [EC:3.2.1.23]	-	GO:0004553//hydrolase activity, hydrolyzing O-glycosyl compounds	GO:0048102//autophagic cell death;GO:0008152//metabolic process	gi|255652865|ref|NP_001157373.1|/0/beta-galactosidase [Bombyx mori]
Locus_7139_Transcript_1/1_Confidence_1.000	507	76.4267	231.257	1.59735	Up	0.808134	K09640|1|9e-29|126|dse:Dsec_GM14740|transmembrane protease, serine 9 [EC:3.4.21.-];K01310|4|7e-28|123|dpo:Dpse_GA19618|chymotrypsin [EC:3.4.21.1];K01362|5|1e-25|115|dme:Dmel_CG31034|[EC:3.4.21.-]	-	GO:0004175//endopeptidase activity	GO:0019538//protein metabolic process	gi|54310836|gb|AAV33654.1|/1.84328e-79/chymotrypsinogen [Helicoverpa punctigera]
Locus_2702_Transcript_5/6_Confidence_0.600	1332	83.4967	248.097	1.57111	Up	0.80644	-	-	-	-	-
Locus_384_Transcript_10/37_Confidence_0.005	273	126.987	375.05	1.56241	Up	0.809102	-	-	-	-	gi|385202651|gb|AFI47451.1|/1.37506e-42/C-type lectin 6 [Helicoverpa armigera]
Locus_5328_Transcript_1/1_Confidence_1.000	629	71.42	209.853	1.55498	Up	0.803473	K01310|1|6e-32|137|dpo:Dpse_GA19618|chymotrypsin [EC:3.4.21.1];K09640|2|2e-29|129|dse:Dsec_GM14740|transmembrane protease, serine 9 [EC:3.4.21.-];K09632|5|6e-29|127|mcc:701625|chymotrypsin-like protease [EC:3.4.21.-]	-	GO:0004175//endopeptidase activity	GO:0019538//protein metabolic process	gi|54310838|gb|AAV33655.1|/1.70674e-104/chymotrypsinogen [Helicoverpa punctigera]
Locus_384_Transcript_22/37_Confidence_0.005	273	180.487	514.507	1.5113	Up	0.805938	-	-	-	-	gi|385202651|gb|AFI47451.1|/1.37506e-42/C-type lectin 6 [Helicoverpa armigera]
Locus_11145_Transcript_1/1_Confidence_1.000	593	500.24	1408.81	1.49378	Up	0.807118	K04550|1|6e-10|64.3|gga:396170|low density lipoprotein-related protein 1 (alpha-2-macroglobulin receptor)	GO:0016020//membrane	-	-	gi|443609457|dbj|BAM76813.1|/5.4104e-14/Drosophila cueball like protein, partial [Mythimna separata]
Locus_1113_Transcript_1/7_Confidence_0.238	274	2895.3	1045.62	-1.46935	Down	0.804203	K00507|1|7e-29|125|aag:AaeL_AAEL003203|stearoyl-CoA desaturase (delta-9 desaturase) [EC:1.14.19.1]	GO:0043231//intracellular membrane-bounded organelle;GO:0031224//intrinsic to membrane	GO:0016215;GO:0046914//transition metal ion binding	GO:0006631//fatty acid metabolic process	gi|8926314|gb|AAF81788.1|AF272343_1/1.20123e-38/acyl-CoA delta-9 desaturase [Helicoverpa zea]
Locus_11532_Transcript_1/1_Confidence_1.000	108	1597.06	575.587	-1.47231	Down	0.803373	-	-	-	-	gi|389612798|dbj|BAM19807.1|/3.27873e-07/unknown unsecreted protein, partial [Papilio xuthus]
Locus_28786_Transcript_1/1_Confidence_1.000	148	303.37	107.367	-1.49853	Down	0.801508	-	-	-	-	-
Locus_407_Transcript_4/7_Confidence_0.720	6320	747.533	263.463	-1.50454	Down	0.806731	K10352|1|0.0|2943|tca:659358|myosin heavy chain	GO:0005859//muscle myosin complex;GO:0030017//sarcomere	GO:0008092//cytoskeletal protein binding;GO:0016628//oxidoreductase activity, acting on the CH-CH group of donors, NAD or NADP as acceptor;GO:0042802//identical protein binding;GO:0003774//motor activity;GO:0016887//ATPase activity;GO:0005198//structural molecule activity;GO:0032559	GO:0003012//muscle system process;GO:0014866//skeletal myofibril assembly;GO:0008152//metabolic process;GO:0007424//open tracheal system development	gi|183979376|dbj|BAG30740.1|/0/muscle myosin heavy chain [Papilio xuthus]
Locus_552_Transcript_3/6_Confidence_0.200	193	8297.79	2908.4	-1.5125	Down	0.810829	K00507|1|2e-29|127|dya:Dyak_GE26197|stearoyl-CoA desaturase (delta-9 desaturase) [EC:1.14.19.1]	-	-	-	gi|20799475|gb|AAM28511.1|AF482936_1/9.81477e-33/acyl-CoA desaturase SexiKPSE [Spodoptera exigua]
Locus_28280_Transcript_1/1_Confidence_1.000	136	608.797	212.813	-1.51637	Down	0.807483	-	-	-	-	-
Locus_50830_Transcript_1/1_Confidence_1.000	245	1282.14	442.35	-1.53529	Down	0.812449	-	-	-	-	gi|146345325|gb|ABQ23674.1|/3.48407e-14/very high density lipoprotein [Helicoverpa zea]
Locus_13346_Transcript_1/1_Confidence_1.000	105	209.507	72.1767	-1.53739	Down	0.802237	-	-	-	-	-
Locus_16938_Transcript_1/2_Confidence_1.000	101	210	71.7433	-1.54947	Down	0.803458	-	-	-	-	-
Locus_746_Transcript_6/8_Confidence_0.364	1497	1408.59	477.967	-1.55927	Down	0.814537	-	-	-	-	gi|146345325|gb|ABQ23674.1|/0/very high density lipoprotein [Helicoverpa zea]
Locus_47478_Transcript_1/2_Confidence_1.000	651	1400.29	470.883	-1.57228	Down	0.8153	-	-	-	-	gi|146345325|gb|ABQ23674.1|/6.68088e-54/very high density lipoprotein [Helicoverpa zea]
Locus_41_Transcript_1/2_Confidence_1.000	2736	354.793	119.11	-1.57468	Down	0.809508	K10719|1|4e-132|473|tca:659446|juvenile hormone epoxide hydrolase	GO:0043231//intracellular membrane-bounded organelle;GO:0044425//membrane part	GO:0016803	GO:0042221//response to chemical stimulus;GO:0008152//metabolic process	gi|440355988|gb|AGC00788.1|/0/microsomal epoxide hydrolase [Heliothis virescens]
Locus_164_Transcript_2/2_Confidence_0.387	170	646.213	213.14	-1.60021	Down	0.815364	-	-	-	-	-
Locus_816_Transcript_5/7_Confidence_0.413	336	1734.77	569.113	-1.60796	Down	0.818748	-	-	-	-	gi|146345325|gb|ABQ23674.1|/1.10518e-31/very high density lipoprotein [Helicoverpa zea]
Locus_35184_Transcript_1/1_Confidence_1.000	155	436.847	143.253	-1.60856	Down	0.813945	-	-	-	-	-
Locus_862_Transcript_2/2_Confidence_1.000	160	311.117	101.42	-1.61711	Down	0.812739	-	-	-	-	gi|146345325|gb|ABQ23674.1|/2.86638e-11/very high density lipoprotein [Helicoverpa zea]
Locus_1365_Transcript_1/1_Confidence_1.000	254	1512.93	488.927	-1.62966	Down	0.820925	K00507|1|3e-32|117|cqu:CpipJ_CPIJ013748|stearoyl-CoA desaturase (delta-9 desaturase) [EC:1.14.19.1]	GO:0043231//intracellular membrane-bounded organelle;GO:0031224//intrinsic to membrane	GO:0016215;GO:0046914//transition metal ion binding	GO:0006631//fatty acid metabolic process	gi|8926314|gb|AAF81788.1|AF272343_1/7.10528e-41/acyl-CoA delta-9 desaturase [Helicoverpa zea]
Locus_584_Transcript_9/9_Confidence_0.310	292	423.513	136.797	-1.63037	Down	0.816168	-	-	-	-	gi|146345325|gb|ABQ23674.1|/9.77551e-12/very high density lipoprotein [Helicoverpa zea]
Locus_1266_Transcript_1/12_Confidence_0.029	186	143.07	46.13	-1.63294	Down	0.805513	K09645|1|6e-20|95.9|aga:AgaP_AGAP007505|vitellogenic carboxypeptidase-like protein [EC:3.4.16.-]	-	GO:0004180//carboxypeptidase activity	GO:0019538//protein metabolic process	gi|357631511|gb|EHJ78981.1|/9.58129e-28/vitellogenic carboxypeptidase [Danaus plexippus]
Locus_2365_Transcript_1/1_Confidence_1.000	150	561.773	180.957	-1.63434	Down	0.817821	K00507|1|8e-13|72.4|isc:IscW_ISCW021567|stearoyl-CoA desaturase (delta-9 desaturase) [EC:1.14.19.1]	GO:0043231//intracellular membrane-bounded organelle;GO:0031224//intrinsic to membrane	GO:0016215;GO:0046914//transition metal ion binding	GO:0006631//fatty acid metabolic process	gi|27151870|gb|AAM28484.2|AF482909_1/1.9168e-20/acyl-CoA desaturase HassNPVE [Helicoverpa assulta]
Locus_3405_Transcript_1/1_Confidence_1.000	421	519.963	166.887	-1.63954	Down	0.818141	-	-	-	-	-
Locus_11739_Transcript_1/1_Confidence_1.000	104	2115.7	678.263	-1.64122	Down	0.822232	-	-	-	-	-
Locus_30_Transcript_6/6_Confidence_0.368	598	436.3	138.737	-1.65297	Down	0.817735	-	-	-	-	gi|146345325|gb|ABQ23674.1|/1.83049e-49/very high density lipoprotein [Helicoverpa zea]
Locus_41360_Transcript_1/1_Confidence_1.000	103	552.94	175.743	-1.65365	Down	0.819083	-	-	-	-	-
Locus_11_Transcript_1/2_Confidence_1.000	592	3137.27	996.297	-1.65486	Down	0.823271	K00507|1|4e-46|184|dan:Dana_GF17961|stearoyl-CoA desaturase (delta-9 desaturase) [EC:1.14.19.1]	GO:0043231//intracellular membrane-bounded organelle;GO:0031224//intrinsic to membrane	GO:0016215;GO:0046914//transition metal ion binding	GO:0006631//fatty acid metabolic process	gi|8926314|gb|AAF81788.1|AF272343_1/1.22722e-66/acyl-CoA delta-9 desaturase [Helicoverpa zea]
Locus_268_Transcript_8/10_Confidence_0.600	4721	124.23	39.43	-1.65565	Down	0.805409	K01958|1|0.0|1866|aga:AgaP_AGAP004742|pyruvate carboxylase [EC:6.4.1.1]	GO:0015630//microtubule cytoskeleton;GO:0044429//mitochondrial part	GO:0016885;GO:0016879//ligase activity, forming carbon-nitrogen bonds;GO:0032559	GO:0032787//monocarboxylic acid metabolic process;GO:0006006//glucose metabolic process	gi|357621357|gb|EHJ73215.1|/0/hypothetical protein KGM_16796 [Danaus plexippus]
Locus_34395_Transcript_1/1_Confidence_1.000	509	986.387	312.217	-1.65961	Down	0.821767	-	-	-	-	gi|146345325|gb|ABQ23674.1|/2.67407e-62/very high density lipoprotein [Helicoverpa zea]
Locus_22943_Transcript_1/1_Confidence_1.000	146	300.383	94.39	-1.6701	Down	0.816804	-	-	-	-	-
Locus_450_Transcript_1/1_Confidence_1.000	187	2948.11	924.357	-1.67327	Down	0.824916	-	-	-	-	gi|389612798|dbj|BAM19807.1|/1.17131e-14/unknown unsecreted protein, partial [Papilio xuthus]
Locus_1621_Transcript_1/1_Confidence_1.000	150	419.627	131.253	-1.67675	Down	0.820747	-	-	-	-	gi|55977180|gb|AAV68384.1|/1.42483e-07/ommochrome binding protein 1 [Ostrinia nubilalis]
Locus_37995_Transcript_1/1_Confidence_1.000	260	296.197	92.17	-1.68419	Down	0.81826	-	-	-	-	gi|146345325|gb|ABQ23674.1|/8.20866e-19/very high density lipoprotein [Helicoverpa zea]
Locus_5528_Transcript_1/1_Confidence_0.769	129	232.253	71.8533	-1.69257	Down	0.817076	-	-	-	-	-
Locus_1483_Transcript_18/19_Confidence_0.243	2917	104.023	32.0833	-1.69701	Down	0.808015	K12259|1|3e-52|207|tad:TRIADDRAFT_51683|spermine oxidase [EC:1.5.3.16]	-	-	-	gi|357617462|gb|EHJ70806.1|/4.36351e-157/hypothetical protein KGM_22605 [Danaus plexippus]
Locus_21458_Transcript_1/1_Confidence_1.000	108	537.78	165.36	-1.70141	Down	0.824916	-	-	-	-	-
Locus_30_Transcript_3/6_Confidence_0.316	398	341.68	104.973	-1.70262	Down	0.822027	-	-	-	-	gi|146345325|gb|ABQ23674.1|/2.92183e-32/very high density lipoprotein [Helicoverpa zea]
Locus_1717_Transcript_1/1_Confidence_1.000	147	392.387	120.11	-1.70792	Down	0.824213	-	-	-	-	gi|146345325|gb|ABQ23674.1|/1.20925e-06/very high density lipoprotein [Helicoverpa zea]
Locus_500_Transcript_1/2_Confidence_1.000	206	178.15	54.5133	-1.70841	Down	0.817069	-	-	-	-	gi|389610021|dbj|BAM18622.1|/8.88747e-13/unknown unsecreted protein [Papilio xuthus]
Locus_1331_Transcript_1/2_Confidence_1.000	287	5872.81	1789.69	-1.71434	Down	0.830675	-	-	-	-	gi|389612798|dbj|BAM19807.1|/1.41523e-10/unknown unsecreted protein, partial [Papilio xuthus]
Locus_9325_Transcript_1/1_Confidence_1.000	152	205.847	62.6533	-1.71611	Down	0.819745	-	-	-	-	-
Locus_8622_Transcript_1/1_Confidence_1.000	118	662.74	201.67	-1.71645	Down	0.828189	-	-	-	-	-
Locus_552_Transcript_6/6_Confidence_0.640	420	837.537	254.063	-1.72096	Down	0.828974	K00507|1|5e-67|252|cqu:CpipJ_CPIJ013748|stearoyl-CoA desaturase (delta-9 desaturase) [EC:1.14.19.1]	-	-	-	gi|307695442|gb|ADN84936.1|/2.15087e-80/acyl-CoA delta-9 desaturase, partial [Helicoverpa armigera]
Locus_19181_Transcript_1/1_Confidence_1.000	113	145.153	43.9233	-1.72452	Down	0.815501	-	-	-	-	-
Locus_43145_Transcript_1/1_Confidence_1.000	120	414.11	125.133	-1.72655	Down	0.826178	-	-	-	-	-
Locus_584_Transcript_8/9_Confidence_0.310	292	456.18	137.82	-1.72682	Down	0.826856	-	-	-	-	gi|146345325|gb|ABQ23674.1|/3.46879e-17/very high density lipoprotein [Helicoverpa zea]
Locus_11759_Transcript_1/2_Confidence_1.000	967	527.517	159.35	-1.72702	Down	0.8276	-	-	-	-	gi|389608117|dbj|BAM17670.1|/2.04769e-12/hypothetical protein [Papilio xuthus]
Locus_33086_Transcript_1/1_Confidence_1.000	201	93.5733	28.1967	-1.73057	Down	0.809214	-	-	-	-	-
Locus_6308_Transcript_1/1_Confidence_1.000	102	1438.72	432.6	-1.73368	Down	0.830951	-	-	-	-	-
Locus_20726_Transcript_1/1_Confidence_1.000	455	196.223	58.85	-1.73738	Down	0.820356	-	-	-	-	gi|290563458|ref|NP_001166714.1|/1.50957e-25/cuticular protein RR-1 motif 39 precursor [Bombyx mori]
Locus_3001_Transcript_3/3_Confidence_0.600	594	258.85	77.0067	-1.74906	Down	0.823472	-	-	GO:0005198//structural molecule activity	-	gi|3913261|sp|O02443.1|CULP1_HELAM/1.7284e-36/RecName: Full=Larval cuticle protein 1; Flags: Precursor
Locus_7618_Transcript_1/1_Confidence_1.000	1290	255.51	75.0733	-1.76701	Down	0.824522	K01052|1|5e-55|215|smm:Smp_011000|lysosomal acid lipase/cholesteryl ester hydrolase [EC:3.1.1.13];K01046|3|5e-54|212|nve:NEMVE_v1g171796|triacylglycerol lipase [EC:3.1.1.3];K14452|5|9e-53|208|cfa:403867|gastric triacylglycerol lipase [EC:3.1.1.3]	-	-	-	gi|91081421|ref|XP_973187.1|/1.8542e-73/PREDICTED: similar to AGAP003501-PA [Tribolium castaneum]
Locus_4998_Transcript_1/1_Confidence_1.000	125	294.617	86.46	-1.76873	Down	0.825817	-	-	-	-	-
Locus_50676_Transcript_1/2_Confidence_1.000	255	426.523	125.11	-1.76943	Down	0.828579	-	-	-	-	gi|146345325|gb|ABQ23674.1|/9.77301e-12/very high density lipoprotein [Helicoverpa zea]
Locus_51247_Transcript_1/1_Confidence_1.000	210	171.87	50.2667	-1.77364	Down	0.82043	-	-	-	-	-
Locus_15683_Transcript_1/1_Confidence_1.000	137	810.27	236.397	-1.77719	Down	0.832287	-	-	-	-	-
Locus_584_Transcript_1/9_Confidence_0.143	199	212.56	61.4267	-1.79093	Down	0.824566	-	-	GO:0022892	GO:0010876//lipid localization	gi|146345325|gb|ABQ23674.1|/5.39466e-07/very high density lipoprotein [Helicoverpa zea]
Locus_11759_Transcript_2/2_Confidence_1.000	1127	253.037	72.7833	-1.79767	Down	0.827347	K09880|1|5e-06|52.8|cqu:CpipJ_CPIJ009638|enolase-phosphatase E1 [EC:3.1.3.77];K03626|2|5e-06|52.8|dre:195823|nascent polypeptide-associated complex subunit alpha	-	-	-	gi|389608117|dbj|BAM17670.1|/4.25126e-15/hypothetical protein [Papilio xuthus]
Locus_52151_Transcript_3/3_Confidence_0.588	199	672.897	192.483	-1.80565	Down	0.83442	-	-	-	-	-
Locus_37407_Transcript_1/1_Confidence_1.000	324	127.897	36.3767	-1.81389	Down	0.819861	-	GO:0044421//extracellular region part	GO:0004866//endopeptidase inhibitor activity	GO:0009611//response to wounding;GO:0043062//extracellular structure organization;GO:0032502//developmental process	gi|33860163|sp|P82176.2|IMPI_GALME/2.29828e-16/RecName: Full=Inducible metalloproteinase inhibitor protein; Contains: RecName: Full=IMPI alpha; Flags: Precursor
Locus_53933_Transcript_1/1_Confidence_1.000	201	65.33	18.4967	-1.82048	Down	0.808093	K11787|1|1e-20|98.6|tca:661737|phosphoribosylamine--glycine ligase / phosphoribosylglycinamide formyltransferase / phosphoribosylformylglycinamidine cyclo-ligase [EC:6.3.4.13 2.1.2.2 6.3.3.1]	GO:0044424//intracellular part	GO:0016882//cyclo-ligase activity;GO:0016742//hydroxymethyl-, formyl- and related transferase activity;GO:0032559	GO:0006144//purine nucleobase metabolic process;GO:0006188//IMP biosynthetic process;GO:0006730//one-carbon metabolic process	gi|357620958|gb|EHJ72961.1|/2.18007e-24/hypothetical protein KGM_11326 [Danaus plexippus]
Locus_30_Transcript_5/6_Confidence_0.184	338	340.297	95.7933	-1.8288	Down	0.831338	-	-	-	-	gi|146345325|gb|ABQ23674.1|/5.68556e-12/very high density lipoprotein [Helicoverpa zea]
Locus_28883_Transcript_1/1_Confidence_1.000	130	111.42	31.3633	-1.82886	Down	0.818599	-	-	-	-	-
Locus_1607_Transcript_5/5_Confidence_0.692	1630	1370.87	385.66	-1.82969	Down	0.83738	K00108|1|7e-100|365|dme:Dmel_CG9518|choline dehydrogenase [EC:1.1.99.1]	-	-	-	gi|395805236|gb|AFN71166.1|/0/GMCbeta2 [Bombyx mori]
Locus_552_Transcript_1/6_Confidence_0.280	126	1255.77	350.227	-1.84221	Down	0.837637	K00507|1|4e-17|86.7|cqu:CpipJ_CPIJ013748|stearoyl-CoA desaturase (delta-9 desaturase) [EC:1.14.19.1]	-	-	-	gi|20799487|gb|AAM28517.1|AF482942_1/1.82589e-18/acyl-CoA desaturase SlitKPSE [Spodoptera litura]
Locus_5747_Transcript_1/2_Confidence_1.000	277	82.2933	22.9067	-1.84501	Down	0.81444	-	-	-	-	-
Locus_1573_Transcript_2/2_Confidence_1.000	160	442.207	122.763	-1.84884	Down	0.834216	-	-	-	-	gi|56462166|gb|AAV91366.1|/1.91777e-07/hypothetical protein 13 [Lonomia obliqua]
Locus_4862_Transcript_1/3_Confidence_0.714	1126	144.59	39.96	-1.85534	Down	0.824298	K00029|1|1e-112|407|tca:657686|malate dehydrogenase (oxaloacetate-decarboxylating)(NADP+) [EC:1.1.1.40]	-	GO:0016615//malate dehydrogenase activity;GO:0000166//nucleotide binding;GO:0043169//cation binding	GO:0043648//dicarboxylic acid metabolic process	gi|153792270|ref|NP_001093280.1|/4.52078e-134/malate dehydrogenase [Bombyx mori]
Locus_2867_Transcript_4/4_Confidence_0.667	841	100.237	27.5767	-1.86189	Down	0.818528	K01737|1|5e-57|221|aag:AaeL_AAEL001642|6-pyruvoyl tetrahydrobiopterin synthase [EC:4.2.3.12]	-	GO:0016838//carbon-oxygen lyase activity, acting on phosphates;GO:0043169//cation binding	GO:0009108//coenzyme biosynthetic process	gi|389615062|dbj|BAM20528.1|/8.10516e-81/6-pyruvoyltetrahydropterin synthase purple [Papilio polytes]
Locus_25875_Transcript_1/1_Confidence_1.000	203	122.07	33.58	-1.86203	Down	0.821767	-	-	-	-	gi|146345325|gb|ABQ23674.1|/8.30078e-08/very high density lipoprotein [Helicoverpa zea]
Locus_43575_Transcript_1/1_Confidence_1.000	118	502.983	138.343	-1.86226	Down	0.835578	-	-	-	-	-
Locus_19993_Transcript_1/1_Confidence_1.000	248	340.847	93.6333	-1.86403	Down	0.833058	-	-	-	-	-
Locus_28679_Transcript_1/1_Confidence_1.000	106	128.723	35.23	-1.8694	Down	0.823416	-	-	-	-	-
Locus_279_Transcript_1/1_Confidence_1.000	257	6933.95	1876.07	-1.88596	Down	0.842711	-	-	-	-	gi|56462166|gb|AAV91366.1|/3.34967e-12/hypothetical protein 13 [Lonomia obliqua]
Locus_4862_Transcript_2/3_Confidence_0.714	1126	159.03	42.7167	-1.89643	Down	0.8289	K00029|1|1e-112|407|tca:657686|malate dehydrogenase (oxaloacetate-decarboxylating)(NADP+) [EC:1.1.1.40]	-	GO:0016615//malate dehydrogenase activity;GO:0000166//nucleotide binding;GO:0043169//cation binding	GO:0043648//dicarboxylic acid metabolic process	gi|153792270|ref|NP_001093280.1|/4.52078e-134/malate dehydrogenase [Bombyx mori]
Locus_651_Transcript_14/15_Confidence_0.490	3334	492.487	131.603	-1.90389	Down	0.838791	K01648|1|0.0|1237|dsi:Dsim_GD25577|ATP citrate (pro-S)-lyase [EC:2.3.3.8]	-	GO:0016874//ligase activity;GO:0005488//binding;GO:0046912//transferase activity, transferring acyl groups, acyl groups converted into alkyl on transfer	GO:0008152//metabolic process	gi|270008566|gb|EFA05014.1|/0/hypothetical protein TcasGA2_TC015096 [Tribolium castaneum]
Locus_682_Transcript_1/1_Confidence_1.000	455	49.98	13.3333	-1.90631	Down	0.80835	-	-	-	-	gi|146345325|gb|ABQ23674.1|/7.75295e-22/very high density lipoprotein [Helicoverpa zea]
Locus_915_Transcript_6/7_Confidence_0.625	3255	38.52	10.2667	-1.90764	Down	0.801169	K08635|1|9e-162|572|cqu:CpipJ_CPIJ002051|membrane metallo-endopeptidase-like 1	-	GO:0004175//endopeptidase activity	GO:0019538//protein metabolic process	gi|27733413|gb|AAO21504.1|AF413063_1/0/zinc metalloprotease [Manduca sexta]
Locus_25353_Transcript_1/2_Confidence_1.000	273	74.7733	19.87	-1.91193	Down	0.81788	-	-	-	-	-
Locus_4135_Transcript_3/3_Confidence_0.600	616	40.3867	10.6333	-1.92529	Down	0.803678	K02437|1|4e-42|171|phu:Phum_PHUM564560|glycine cleavage system H protein	GO:0043234//protein complex	-	GO:0006546//glycine catabolic process	gi|357605397|gb|EHJ64585.1|/9.70684e-49/glycine cleavage system h protein [Danaus plexippus]
Locus_6325_Transcript_3/6_Confidence_0.625	2188	44.03	11.58	-1.92685	Down	0.806154	K00665|1|0.0|689|api:100166426|fatty acid synthase, animal type [EC:2.3.1.85]	-	GO:0046914//transition metal ion binding;GO:0016491//oxidoreductase activity;GO:0016297//acyl-[acyl-carrier-protein] hydrolase activity;GO:0022892	GO:0008152//metabolic process	gi|112984340|ref|NP_001037478.1|/0/p270 [Bombyx mori]
Locus_1573_Transcript_1/2_Confidence_1.000	157	8928.22	2347.26	-1.9274	Down	0.846058	K00010|1|5e-06|49.7|nvi:100120331|myo-inositol 2-dehydrogenase [EC:1.1.1.18]	-	-	-	gi|56462166|gb|AAV91366.1|/6.59279e-16/hypothetical protein 13 [Lonomia obliqua]
Locus_252_Transcript_3/3_Confidence_0.789	388	1718.64	451.513	-1.92843	Down	0.84503	K00010|1|1e-41|168|ame:552024|myo-inositol 2-dehydrogenase [EC:1.1.1.18];K00078|5|8e-07|52.4|der:Dere_GG24525|dihydrodiol dehydrogenase / D-xylose 1-dehydrogenase (NADP) [EC:1.3.1.20 1.1.1.179]	-	GO:0003824//catalytic activity	GO:0008152//metabolic process	gi|389612798|dbj|BAM19807.1|/2.09487e-59/unknown unsecreted protein, partial [Papilio xuthus]
Locus_28827_Transcript_1/2_Confidence_1.000	131	46.27	12.1433	-1.92991	Down	0.807427	-	-	-	-	-
Locus_27630_Transcript_1/1_Confidence_1.000	101	1536.61	394.26	-1.96253	Down	0.846527	-	-	-	-	gi|259493819|gb|ACW82749.1|/7.28674e-12/hemocyte aggregation inhibitor protein precursor [Manduca sexta]
Locus_1113_Transcript_4/7_Confidence_0.714	1991	238.573	61.2067	-1.96267	Down	0.837194	K00507|1|4e-29|130|aag:AaeL_AAEL003203|stearoyl-CoA desaturase (delta-9 desaturase) [EC:1.14.19.1]	GO:0043231//intracellular membrane-bounded organelle;GO:0031224//intrinsic to membrane	GO:0016215;GO:0046914//transition metal ion binding	GO:0006631//fatty acid metabolic process	gi|8926314|gb|AAF81788.1|AF272343_1/2.28056e-42/acyl-CoA delta-9 desaturase [Helicoverpa zea]
Locus_1082_Transcript_2/5_Confidence_0.667	1939	184.283	46.6167	-1.98301	Down	0.835351	K01044|1|1e-61|238|dme:Dmel_CG2505|carboxylesterase 1 [EC:3.1.1.1];K01066|2|2e-60|234|dme:Dmel_CG1121|esterase / lipase [EC:3.1.1.-];K01050|4|3e-58|227|dpo:Dpse_GA10907|cholinesterase [EC:3.1.1.8]	-	-	-	gi|294846818|gb|ADF43482.1|/0/carboxyl/choline esterase CCE016d [Helicoverpa armigera]
Locus_143_Transcript_3/4_Confidence_0.567	220	321.917	80.1667	-2.00561	Down	0.841624	-	-	-	-	-
Locus_48680_Transcript_1/1_Confidence_1.000	191	4947.94	1230.9	-2.00711	Down	0.849475	K00010|1|1e-10|65.1|nvi:100120331|myo-inositol 2-dehydrogenase [EC:1.1.1.18]	-	-	-	gi|389612798|dbj|BAM19807.1|/8.94179e-18/unknown unsecreted protein, partial [Papilio xuthus]
Locus_19_Transcript_6/8_Confidence_0.571	2176	301.213	73.9133	-2.02688	Down	0.841992	K00615|1|0.0|875|aag:AaeL_AAEL004434|transketolase [EC:2.2.1.1]	-	-	-	gi|114050833|ref|NP_001040158.1|/0/transketolase [Bombyx mori]
Locus_15357_Transcript_1/1_Confidence_1.000	255	39.03	9.51667	-2.03606	Down	0.807784	-	-	-	-	-
Locus_3382_Transcript_2/2_Confidence_1.000	211	36.7267	8.94333	-2.03794	Down	0.805919	-	-	-	-	gi|389610317|dbj|BAM18770.1|/6.75319e-21/unknown secreted protein [Papilio xuthus]
Locus_700_Transcript_3/5_Confidence_0.553	721	151.08	36.25	-2.05926	Down	0.836233	K09580|1|1e-40|166|tca:664074|protein disulfide-isomerase A1 [EC:5.3.4.1]	-	GO:0016740//transferase activity	-	gi|389608367|dbj|BAM17793.1|/1.72145e-59/protein disulfide isomerase [Papilio xuthus]
Locus_46466_Transcript_1/1_Confidence_1.000	204	29.89	6.92	-2.11082	Down	0.802867	K01830|1|2e-10|64.3|api:100159421|prostaglandin-H2 D-isomerase [EC:5.3.99.2];K00799|2|1e-09|62.0|nvi:100115049|glutathione S-transferase [EC:2.5.1.18]	-	GO:0016740//transferase activity	-	gi|389609161|dbj|BAM18192.1|/1.97115e-17/glutathione S transferase S1 [Papilio xuthus]
Locus_39_Transcript_1/6_Confidence_0.360	453	104.37	24.1333	-2.11261	Down	0.833635	-	-	-	-	gi|124513752|ref|XP_001350232.1|/5.98365e-06/conserved Plasmodium protein, unknown function [Plasmodium falciparum 3D7]
Locus_6409_Transcript_1/1_Confidence_1.000	146	97.9633	22.5233	-2.12082	Down	0.833289	-	-	-	-	-
Locus_53138_Transcript_1/1_Confidence_1.000	315	84.8867	19.3833	-2.13072	Down	0.831487	K12309|1|2e-21|100|isc:IscW_ISCW019676|beta-galactosidase [EC:3.2.1.23]	-	GO:0015925;GO:0043167//ion binding	GO:0044238//primary metabolic process	gi|255652865|ref|NP_001157373.1|/1.12385e-36/beta-galactosidase [Bombyx mori]
Locus_6547_Transcript_1/1_Confidence_1.000	552	39.5267	9.01	-2.13323	Down	0.813517	K00108|1|6e-13|73.9|dme:Dmel_CG9519|choline dehydrogenase [EC:1.1.99.1];K00115|2|3e-12|71.6|dme:Dmel_CG12398|glucose dehydrogenase (acceptor) [EC:1.1.99.10];K10724|4|7e-11|67.0|dan:Dana_GF19423|ecdysone oxidase [EC:1.1.3.16]	-	-	-	gi|219815604|gb|ACL36977.1|/4.20023e-100/putative ecdysone oxidase [Helicoverpa zea]
Locus_15673_Transcript_1/1_Confidence_1.000	873	31.8433	7.18667	-2.1476	Down	0.807222	K14286|1|4e-96|351|nvi:100122119|alanine-glyoxylate aminotransferase 2-like [EC:2.6.1.-]	-	GO:0048037//cofactor binding;GO:0008483//transaminase activity	-	gi|357613848|gb|EHJ68746.1|/3.23374e-136/hypothetical protein KGM_02268 [Danaus plexippus]
Locus_915_Transcript_5/7_Confidence_0.625	3255	28	6.28	-2.15659	Down	0.802755	K08635|1|9e-162|572|cqu:CpipJ_CPIJ002051|membrane metallo-endopeptidase-like 1	-	GO:0004175//endopeptidase activity	GO:0019538//protein metabolic process	gi|27733413|gb|AAO21504.1|AF413063_1/0/zinc metalloprotease [Manduca sexta]
Locus_1086_Transcript_1/4_Confidence_0.182	194	2319.98	519.463	-2.15902	Down	0.856422	-	-	GO:0005198//structural molecule activity	-	gi|189031280|gb|ACD74813.1|/5.38555e-31/cuticle protein 4 [Helicoverpa armigera]
Locus_30485_Transcript_1/1_Confidence_0.340	120	27.2667	6.08667	-2.16341	Down	0.801735	-	-	-	-	gi|346987767|gb|AEO51737.1|/2.10436e-06/arylphorin [Helicoverpa armigera]
Locus_924_Transcript_2/2_Confidence_1.000	208	28.0367	6.15	-2.18866	Down	0.80395	-	-	GO:0005506//iron ion binding	GO:0006875//cellular metal ion homeostasis;GO:0000041//transition metal ion transport	gi|117970176|dbj|BAF36818.1|/2.84577e-27/pxTransferrin [Plutella xylostella]
Locus_44550_Transcript_1/1_Confidence_1.000	249	51.0333	11.0433	-2.20826	Down	0.82342	-	-	-	-	-
Locus_14444_Transcript_1/1_Confidence_1.000	104	116.833	25.1533	-2.21563	Down	0.840786	-	-	-	-	-
Locus_45324_Transcript_1/1_Confidence_1.000	265	25.99	5.55667	-2.22567	Down	0.803738	-	-	-	-	gi|357606242|gb|EHJ64970.1|/1.17603e-25/AMP dependent coa ligase [Danaus plexippus]
Locus_2601_Transcript_1/3_Confidence_0.750	990	36.4133	7.69333	-2.24279	Down	0.81606	K15734|1|9e-54|211|dre:406799|all-trans-retinol dehydrogenase (NAD+) [EC:1.1.1.105]	GO:0044444//cytoplasmic part	GO:0003824//catalytic activity	GO:0008152//metabolic process	gi|357602501|gb|EHJ63420.1|/7.7793e-108/short-chain dehydrogenase [Danaus plexippus]
Locus_16088_Transcript_1/1_Confidence_1.000	485	31.91	6.62667	-2.26765	Down	0.812646	-	-	-	-	-
Locus_45290_Transcript_1/1_Confidence_1.000	248	26.69	5.53333	-2.27008	Down	0.806087	-	-	-	-	-
Locus_28774_Transcript_1/1_Confidence_1.000	186	183.303	36.1633	-2.34163	Down	0.850707	-	-	-	-	-
Locus_13628_Transcript_2/3_Confidence_0.333	130	1719.98	337.713	-2.34852	Down	0.863041	-	-	GO:0004553//hydrolase activity, hydrolyzing O-glycosyl compounds;GO:0043167//ion binding	GO:0006026	gi|259493819|gb|ACW82749.1|/1.35073e-13/hemocyte aggregation inhibitor protein precursor [Manduca sexta]
Locus_24943_Transcript_1/1_Confidence_1.000	314	39.77	7.80333	-2.34952	Down	0.821711	K00699|1|1e-06|51.6|aga:AgaP_AGAP007374|glucuronosyltransferase [EC:2.4.1.17]	-	GO:0016740//transferase activity	-	gi|363896062|gb|AEW43115.1|/5.93159e-54/UDP-glycosyltransferase UGT33F1 [Helicoverpa armigera]
Locus_1207_Transcript_1/5_Confidence_0.714	2165	56.09	10.8167	-2.37449	Down	0.831431	K12309|1|6e-158|558|nvi:100119373|beta-galactosidase [EC:3.2.1.23]	-	GO:0004553//hydrolase activity, hydrolyzing O-glycosyl compounds	GO:0048102//autophagic cell death;GO:0008152//metabolic process	gi|255652865|ref|NP_001157373.1|/0/beta-galactosidase [Bombyx mori]
Locus_252_Transcript_2/3_Confidence_0.684	401	2271.19	434.573	-2.38578	Down	0.864563	K00010|1|5e-47|186|ame:552024|myo-inositol 2-dehydrogenase [EC:1.1.1.18];K00078|5|8e-07|52.4|der:Dere_GG24525|dihydrodiol dehydrogenase / D-xylose 1-dehydrogenase (NADP) [EC:1.3.1.20 1.1.1.179]	-	GO:0003824//catalytic activity	GO:0008152//metabolic process	gi|389612798|dbj|BAM19807.1|/6.01718e-62/unknown unsecreted protein, partial [Papilio xuthus]
Locus_1082_Transcript_1/5_Confidence_0.250	853	388.507	71.8033	-2.43582	Down	0.860528	K01066|1|2e-58|226|dme:Dmel_CG1121|esterase / lipase [EC:3.1.1.-];K01044|3|1e-56|220|dme:Dmel_CG2505|carboxylesterase 1 [EC:3.1.1.1];K01063|5|1e-54|213|tca:658208|juvenile-hormone esterase [EC:3.1.1.59]	-	-	-	gi|294846818|gb|ADF43482.1|/1.80395e-152/carboxyl/choline esterase CCE016d [Helicoverpa armigera]
Locus_1552_Transcript_2/7_Confidence_0.545	267	215.46	39.2567	-2.45641	Down	0.856303	-	-	-	-	-
Locus_2712_Transcript_4/5_Confidence_0.625	2150	42.41	7.61667	-2.47717	Down	0.827876	K12405|1|0.0|664|cqu:CpipJ_CPIJ001576|3-hydroxyacyl-CoA dehydrogenase / 3a,7a,12a-trihydroxy-5b-cholest-24-enoyl-CoA hydratase [EC:1.1.1.35 4.2.1.107]	-	GO:0003824//catalytic activity	GO:0008152//metabolic process	gi|170030366|ref|XP_001843060.1|/0/peroxisomal multifunctional enzyme type 2 [Culex quinquefasciatus]
Locus_44438_Transcript_1/1_Confidence_1.000	128	1310.75	234.61	-2.48206	Down	0.866715	-	-	-	-	gi|389612798|dbj|BAM19807.1|/2.82348e-11/unknown unsecreted protein, partial [Papilio xuthus]
Locus_416_Transcript_7/8_Confidence_0.167	332	35.7267	6.29333	-2.50511	Down	0.823811	-	-	-	-	gi|357626578|gb|EHJ76626.1|/2.15828e-35/putative plasma membrane associated protein, S3-12-like protein [Danaus plexippus]
Locus_28935_Transcript_1/1_Confidence_1.000	110	1130.98	195.78	-2.53026	Down	0.867847	-	-	-	-	-
Locus_14451_Transcript_1/4_Confidence_0.188	106	20.5367	3.51333	-2.54729	Down	0.803384	-	-	-	-	-
Locus_9012_Transcript_4/4_Confidence_0.420	114	36.3867	6.17667	-2.55851	Down	0.825813	-	-	-	-	gi|346987767|gb|AEO51737.1|/7.78479e-09/arylphorin [Helicoverpa armigera]
Locus_27_Transcript_3/10_Confidence_0.370	1533	24.15	4.03	-2.58317	Down	0.811708	K14462|1|7e-10|66.2|acs:100559232|apolipoprotein B	-	GO:0005488//binding;GO:0022892	GO:0007166//cell surface receptor signaling pathway;GO:0051234//establishment of localization;GO:0010876//lipid localization	gi|2498144|sp|Q25490.1|APLP_MANSE/0/RecName: Full=Apolipophorins; Contains: RecName: Full=Apolipophorin-2; AltName: Full=Apolipophorin II; AltName: Full=apoLp-2; Contains: RecName: Full=Apolipophorin-1; AltName: Full=Apolipophorin I; AltName: Full=apoLp-1; Flags: Precursor
Locus_25424_Transcript_1/1_Confidence_1.000	145	1167.57	194.683	-2.58431	Down	0.869153	-	-	-	-	gi|389612798|dbj|BAM19807.1|/6.8506e-10/unknown unsecreted protein, partial [Papilio xuthus]
Locus_30489_Transcript_1/4_Confidence_0.278	101	43.4067	7.03333	-2.62564	Down	0.832053	-	-	-	-	-
Locus_416_Transcript_8/8_Confidence_0.458	1568	25.67	4.13333	-2.63471	Down	0.815181	-	-	-	-	gi|357626578|gb|EHJ76626.1|/1.07032e-20/putative plasma membrane associated protein, S3-12-like protein [Danaus plexippus]
Locus_7224_Transcript_3/10_Confidence_0.607	2432	19.04	3.06333	-2.63586	Down	0.801377	K05724|1|8e-06|53.5|mgp:100546464|FYVE, RhoGEF and PH domain containing 5/6	-	-	-	gi|357605156|gb|EHJ64492.1|/5.46612e-166/hypothetical protein KGM_09916 [Danaus plexippus]
Locus_20557_Transcript_2/2_Confidence_0.118	107	93.6267	14.5933	-2.68161	Down	0.849948	-	-	-	-	-
Locus_35634_Transcript_4/4_Confidence_0.388	107	27.6633	4.31	-2.68222	Down	0.819079	-	-	-	-	gi|346987767|gb|AEO51737.1|/1.04707e-10/arylphorin [Helicoverpa armigera]
Locus_41772_Transcript_1/1_Confidence_1.000	223	37.0933	5.73667	-2.69288	Down	0.829104	-	-	-	-	gi|392464558|gb|AFM73645.1|/1.39688e-18/heat shock protein 20, partial [Bicyclus anynana]
Locus_53934_Transcript_1/1_Confidence_1.000	329	36.0233	5.56333	-2.69491	Down	0.828274	K11787|1|6e-39|159|aga:AgaP_AGAP009786|phosphoribosylamine--glycine ligase / phosphoribosylglycinamide formyltransferase / phosphoribosylformylglycinamidine cyclo-ligase [EC:6.3.4.13 2.1.2.2 6.3.3.1]	GO:0044424//intracellular part	GO:0043169//cation binding;GO:0016882//cyclo-ligase activity;GO:0016742//hydroxymethyl-, formyl- and related transferase activity;GO:0032559	GO:0006144//purine nucleobase metabolic process;GO:0006188//IMP biosynthetic process;GO:0006730//one-carbon metabolic process	gi|357620958|gb|EHJ72961.1|/6.48742e-48/hypothetical protein KGM_11326 [Danaus plexippus]
Locus_677_Transcript_2/5_Confidence_0.579	1783	26.5333	4.08667	-2.69881	Down	0.818111	K00289|1|0.0|742|tca:658435|formyltetrahydrofolate dehydrogenase [EC:1.5.1.6]	-	GO:0016491//oxidoreductase activity;GO:0016741	GO:0006730//one-carbon metabolic process	gi|357631685|gb|EHJ79154.1|/0/putative aldehyde dehydrogenase [Danaus plexippus]
Locus_616_Transcript_1/2_Confidence_1.000	971	48.57	7.47333	-2.70024	Down	0.83668	K12046|1|4e-121|434|aga:AgaP_AGAP002350|troponin T, fast skeletal muscle	-	-	-	gi|357614665|gb|EHJ69203.1|/2.17388e-139/troponin T transcript variant B [Danaus plexippus]
Locus_7513_Transcript_1/1_Confidence_0.130	109	22.95	3.52	-2.70485	Down	0.81217	-	GO:0044421//extracellular region part	GO:0022892	GO:0015669//gas transport	gi|346987767|gb|AEO51737.1|/2.12029e-14/arylphorin [Helicoverpa armigera]
Locus_48218_Transcript_1/1_Confidence_1.000	472	36.1	5.51333	-2.711	Down	0.828955	K00699|1|2e-35|147|dpe:Dper_GL19446|glucuronosyltransferase [EC:2.4.1.17]	-	GO:0016757//transferase activity, transferring glycosyl groups	-	gi|363896062|gb|AEW43115.1|/6.99153e-87/UDP-glycosyltransferase UGT33F1 [Helicoverpa armigera]
Locus_1274_Transcript_4/4_Confidence_0.667	1802	73.7033	11.2133	-2.71651	Down	0.846865	K03251|1|0.0|806|tca:657510|translation initiation factor 3 subunit D	GO:0043234//protein complex;GO:0044424//intracellular part	GO:0008135//translation factor activity, nucleic acid binding	GO:0006413//translational initiation	gi|357610274|gb|EHJ66910.1|/0/eukaryotic translation initiation factor 3 subunit D [Danaus plexippus]
Locus_26834_Transcript_1/1_Confidence_1.000	276	36.54	5.51667	-2.72761	Down	0.82967	K02737|1|6e-34|142|tca:658739|20S proteasome subunit beta 5 [EC:3.4.25.1]	GO:0043231//intracellular membrane-bounded organelle;GO:0000502//proteasome complex	GO:0004175//endopeptidase activity	GO:0006508//proteolysis	gi|210148640|gb|ACJ09226.1|/1.32438e-37/proteasome subunit beta 5 [Helicoverpa armigera]
Locus_34673_Transcript_1/1_Confidence_1.000	250	50.3533	7.6	-2.72802	Down	0.838303	K11787|1|1e-19|94.7|aga:AgaP_AGAP009786|phosphoribosylamine--glycine ligase / phosphoribosylglycinamide formyltransferase / phosphoribosylformylglycinamidine cyclo-ligase [EC:6.3.4.13 2.1.2.2 6.3.3.1]	GO:0044424//intracellular part	GO:0016882//cyclo-ligase activity;GO:0016742//hydroxymethyl-, formyl- and related transferase activity;GO:0032559	GO:0006144//purine nucleobase metabolic process;GO:0006188//IMP biosynthetic process;GO:0006730//one-carbon metabolic process	gi|357620958|gb|EHJ72961.1|/4.53119e-25/hypothetical protein KGM_11326 [Danaus plexippus]
Locus_24089_Transcript_2/2_Confidence_0.213	106	28.4667	4.29	-2.73022	Down	0.821573	-	-	-	-	-
Locus_1829_Transcript_3/4_Confidence_0.500	735	24.1333	3.61333	-2.73962	Down	0.815233	K08768|1|2e-08|60.1|ptr:467755|perilipin	-	-	-	gi|357606859|gb|EHJ65253.1|/6.08724e-84/perilipin [Danaus plexippus]
Locus_38107_Transcript_2/4_Confidence_0.284	111	24.4233	3.53333	-2.78916	Down	0.816559	-	-	-	-	-
Locus_21502_Transcript_1/1_Confidence_1.000	973	245.87	34.78	-2.82157	Down	0.865222	K15001|1|5e-76|285|aag:AaeL_AAEL007808|cytochrome P450, family 4 [EC:1.14.-.-]	-	GO:0016491//oxidoreductase activity;GO:0005506//iron ion binding	GO:0008152//metabolic process	gi|24181418|gb|AAL48300.1|/4.08079e-154/cytochrome P450 CYP4L4 [Mamestra brassicae]
Locus_30632_Transcript_1/1_Confidence_1.000	428	117.7	16.3367	-2.84893	Down	0.856846	K15001|1|5e-11|66.6|aga:AgaP_AGAP002418|cytochrome P450, family 4 [EC:1.14.-.-]	-	GO:0046872//metal ion binding	-	gi|24181418|gb|AAL48300.1|/3.94457e-37/cytochrome P450 CYP4L4 [Mamestra brassicae]
Locus_16777_Transcript_1/1_Confidence_0.129	112	23.71	3.24	-2.87143	Down	0.816588	-	-	-	-	-
Locus_4909_Transcript_4/4_Confidence_0.141	102	49.6867	6.58	-2.9167	Down	0.840928	-	-	-	-	-
Locus_14764_Transcript_2/2_Confidence_0.039	101	32.9933	4.32667	-2.93085	Down	0.829614	-	-	-	-	-
Locus_41773_Transcript_1/1_Confidence_1.000	310	52.13	6.64333	-2.97213	Down	0.842752	K09542|1|9e-09|58.9|aag:AaeL_AAEL013341|crystallin, alpha B	-	-	-	gi|389608639|dbj|BAM17929.1|/6.86979e-18/unknown secreted protein [Papilio xuthus]
Locus_7573_Transcript_1/2_Confidence_1.000	195	29.4267	3.57667	-3.04044	Down	0.827429	K11787|1|1e-23|108|aga:AgaP_AGAP009786|phosphoribosylamine--glycine ligase / phosphoribosylglycinamide formyltransferase / phosphoribosylformylglycinamidine cyclo-ligase [EC:6.3.4.13 2.1.2.2 6.3.3.1]	GO:0044424//intracellular part	GO:0043169//cation binding;GO:0016882//cyclo-ligase activity;GO:0016742//hydroxymethyl-, formyl- and related transferase activity;GO:0032559	GO:0006144//purine nucleobase metabolic process;GO:0006188//IMP biosynthetic process;GO:0006730//one-carbon metabolic process	gi|357620958|gb|EHJ72961.1|/2.76593e-27/hypothetical protein KGM_11326 [Danaus plexippus]
Locus_9860_Transcript_2/2_Confidence_1.000	513	82.6467	9.81667	-3.07365	Down	0.85376	-	-	-	-	gi|357602312|gb|EHJ63337.1|/1.16129e-20/hypothetical protein KGM_10554 [Danaus plexippus]
Locus_29567_Transcript_5/5_Confidence_0.152	101	24.9067	2.94	-3.08264	Down	0.821748	-	-	-	-	gi|346987767|gb|AEO51737.1|/5.22203e-10/arylphorin [Helicoverpa armigera]
Locus_14112_Transcript_1/1_Confidence_0.095	104	27.6733	3.23667	-3.09592	Down	0.825966	-	-	-	-	-
Locus_6611_Transcript_3/7_Confidence_0.208	117	42.04	4.87	-3.10977	Down	0.838992	-	GO:0044421//extracellular region part	GO:0022892	GO:0015669//gas transport	gi|346987767|gb|AEO51737.1|/8.86446e-13/arylphorin [Helicoverpa armigera]
Locus_13058_Transcript_2/4_Confidence_0.600	831	48.0267	5.49	-3.12896	Down	0.842685	K02737|1|2e-104|379|tca:658739|20S proteasome subunit beta 5 [EC:3.4.25.1]	GO:0043231//intracellular membrane-bounded organelle;GO:0000502//proteasome complex	GO:0004175//endopeptidase activity	GO:0006508//proteolysis	gi|210148640|gb|ACJ09226.1|/2.33123e-141/proteasome subunit beta 5 [Helicoverpa armigera]
Locus_5121_Transcript_4/4_Confidence_0.145	102	63.7067	7.24	-3.13738	Down	0.849505	-	-	-	-	-
Locus_46788_Transcript_1/1_Confidence_1.000	203	59.23	6.72	-3.13979	Down	0.847982	-	-	-	-	-
Locus_912_Transcript_5/6_Confidence_0.647	2494	24.27	2.75	-3.14167	Down	0.821383	K01344|1|5e-22|107|aml:100474662|protein C (activated) [EC:3.4.21.69]	-	GO:0016787//hydrolase activity	-	gi|208972549|gb|ACI32835.1|/4.51912e-123/serine proteinase-like protein 1 [Helicoverpa armigera]
Locus_6262_Transcript_1/5_Confidence_0.333	643	40.67	4.47333	-3.18454	Down	0.838787	K00948|1|5e-58|224|aag:AaeL_AAEL004178|ribose-phosphate pyrophosphokinase [EC:2.7.6.1]	-	GO:0046872//metal ion binding;GO:0016778	GO:0009124//nucleoside monophosphate biosynthetic process;GO:0006796//phosphate-containing compound metabolic process	gi|114052573|ref|NP_001040481.1|/4.50176e-71/phosphoribosyl pyrophosphate synthetase [Bombyx mori]
Locus_7092_Transcript_1/1_Confidence_1.000	1459	51.4267	5.62	-3.19387	Down	0.845023	K12373|1|6e-167|587|tca:659187|hexosaminidase [EC:3.2.1.52]	GO:0016020//membrane	GO:0043167//ion binding;GO:0004563//beta-N-acetylhexosaminidase activity	GO:0006026	gi|19072855|gb|AAL82580.1|/0/beta-N-acetylglucosaminidase [Trichoplusia ni]
Locus_21684_Transcript_1/1_Confidence_1.000	552	31.45	3.43	-3.19678	Down	0.831316	K12373|1|2e-13|75.9|ame:725178|hexosaminidase [EC:3.2.1.52]	-	GO:0015929//hexosaminidase activity;GO:0043167//ion binding	GO:0006026	gi|294988604|gb|ADF56765.1|/1.22991e-19/beta-N-acetylglucosaminidase [Agrotis ipsilon]
Locus_9784_Transcript_1/2_Confidence_0.167	104	31.43	3.41667	-3.20148	Down	0.831297	-	-	-	-	-
Locus_9730_Transcript_1/2_Confidence_0.377	110	77.99	8.43667	-3.20854	Down	0.85411	-	-	-	-	gi|346987767|gb|AEO51737.1|/1.01922e-08/arylphorin [Helicoverpa armigera]
Locus_9064_Transcript_2/2_Confidence_1.000	674	16.73	1.79667	-3.21904	Down	0.804162	K10685|1|5e-21|101|cqu:CpipJ_CPIJ007700|ubiquitin-like 1-activating enzyme E1 B [EC:6.3.2.19]	-	GO:0005488//binding;GO:0003824//catalytic activity	GO:0008152//metabolic process	gi|357605281|gb|EHJ64540.1|/5.48598e-62/ubiquitin-activating enzyme E1 [Danaus plexippus]
Locus_9971_Transcript_3/6_Confidence_0.161	101	23.9367	2.56333	-3.22313	Down	0.821715	-	-	-	-	-
Locus_56341_Transcript_1/1_Confidence_1.000	194	146.52	15.2533	-3.2639	Down	0.864783	K15001|1|5e-18|89.7|dan:Dana_GF22196|cytochrome P450, family 4 [EC:1.14.-.-]	GO:0044464//cell part	GO:0016491//oxidoreductase activity;GO:0005506//iron ion binding	GO:0008152//metabolic process	gi|47027882|gb|AAT08964.1|/1.73247e-29/cytochrome P450 [Helicoverpa armigera]
Locus_606_Transcript_2/2_Confidence_0.200	109	25.4367	2.64333	-3.26648	Down	0.82447	-	-	-	-	-
Locus_13497_Transcript_5/5_Confidence_0.250	111	119.893	12.4033	-3.27295	Down	0.862088	-	-	-	-	gi|346987767|gb|AEO51737.1|/4.27165e-07/arylphorin [Helicoverpa armigera]
Locus_22680_Transcript_1/2_Confidence_0.219	115	87.08	9.00667	-3.27328	Down	0.856604	-	-	-	-	gi|346987767|gb|AEO51737.1|/4.12785e-10/arylphorin [Helicoverpa armigera]
Locus_3117_Transcript_1/3_Confidence_0.044	102	15.72	1.62333	-3.27557	Down	0.801314	-	-	-	-	-
Locus_6262_Transcript_2/5_Confidence_0.500	1373	42.6133	4.37333	-3.2845	Down	0.840928	K00948|1|3e-143|509|aag:AaeL_AAEL004178|ribose-phosphate pyrophosphokinase [EC:2.7.6.1]	-	GO:0046872//metal ion binding;GO:0016778	GO:0009124//nucleoside monophosphate biosynthetic process;GO:0006796//phosphate-containing compound metabolic process	gi|114052573|ref|NP_001040481.1|/6.79016e-170/phosphoribosyl pyrophosphate synthetase [Bombyx mori]
Locus_24476_Transcript_1/3_Confidence_0.100	107	22.7367	2.31	-3.29906	Down	0.820203	-	GO:0044421//extracellular region part	GO:0022892	GO:0015669//gas transport	gi|346987767|gb|AEO51737.1|/2.49219e-12/arylphorin [Helicoverpa armigera]
Locus_1331_Transcript_2/2_Confidence_1.000	210	1164.28	117.207	-3.31231	Down	0.878419	-	-	-	-	gi|389612798|dbj|BAM19807.1|/1.46107e-10/unknown unsecreted protein, partial [Papilio xuthus]
Locus_9626_Transcript_7/7_Confidence_0.321	103	15.62	1.56	-3.32378	Down	0.801396	-	-	-	-	gi|346987767|gb|AEO51737.1|/4.87574e-08/arylphorin [Helicoverpa armigera]
Locus_11983_Transcript_1/7_Confidence_0.213	165	64.88	6.43	-3.33488	Down	0.851716	-	-	-	-	gi|346987767|gb|AEO51737.1|/3.15906e-15/arylphorin [Helicoverpa armigera]
Locus_25478_Transcript_2/2_Confidence_1.000	559	26.3333	2.60333	-3.33846	Down	0.826476	-	-	-	-	-
Locus_36758_Transcript_1/1_Confidence_0.500	103	23.2167	2.28333	-3.34595	Down	0.821651	-	-	-	-	gi|346987767|gb|AEO51737.1|/1.0522e-10/arylphorin [Helicoverpa armigera]
Locus_16482_Transcript_1/5_Confidence_0.241	101	26.3467	2.59	-3.3466	Down	0.826606	-	-	-	-	-
Locus_41352_Transcript_1/1_Confidence_0.452	107	34.0067	3.33333	-3.35078	Down	0.835187	-	-	-	-	-
Locus_29043_Transcript_2/5_Confidence_0.250	103	44.5033	4.31333	-3.36704	Down	0.8428	-	-	-	-	-
Locus_7005_Transcript_1/4_Confidence_0.136	101	45.19	4.37	-3.3703	Down	0.843262	-	-	-	-	-
Locus_15897_Transcript_1/2_Confidence_1.000	669	20.5	1.98	-3.37205	Down	0.816306	K14286|1|4e-77|287|ame:408817|alanine-glyoxylate aminotransferase 2-like [EC:2.6.1.-]	-	GO:0048037//cofactor binding;GO:0016769//transferase activity, transferring nitrogenous groups	-	gi|357613848|gb|EHJ68746.1|/3.25559e-99/hypothetical protein KGM_02268 [Danaus plexippus]
Locus_34705_Transcript_3/3_Confidence_0.111	103	45.07	4.26	-3.40324	Down	0.843433	-	-	-	-	-
Locus_32793_Transcript_2/2_Confidence_0.367	106	24.33	2.29	-3.40932	Down	0.824075	-	-	-	-	-
Locus_12145_Transcript_1/5_Confidence_0.040	102	94.7067	8.91333	-3.40943	Down	0.859244	-	-	-	-	-
Locus_1482_Transcript_5/9_Confidence_0.038	554	192.483	17.7867	-3.43587	Down	0.869142	K00814|1|1e-18|92.8|dwi:Dwil_GK17070|alanine transaminase [EC:2.6.1.2]	-	GO:0048037//cofactor binding;GO:0016846//carbon-sulfur lyase activity;GO:0047635	GO:0008652//cellular amino acid biosynthetic process;GO:0006522//alanine metabolic process;GO:0043648//dicarboxylic acid metabolic process	gi|357626071|gb|EHJ76294.1|/6.20743e-19/putative alanine aminotransferase [Danaus plexippus]
Locus_29511_Transcript_3/3_Confidence_0.747	115	89.4733	8.21	-3.446	Down	0.858488	-	-	-	-	gi|27802137|gb|AAO20844.1|/3.26265e-07/large subunit arylphorin p76 [Heliothis virescens]
Locus_3331_Transcript_2/3_Confidence_0.283	102	93.5067	8.47	-3.46464	Down	0.859445	-	-	-	-	-
Locus_28033_Transcript_1/1_Confidence_0.309	106	22.6833	2.03667	-3.47735	Down	0.821778	-	-	-	-	gi|346987767|gb|AEO51737.1|/1.41862e-07/arylphorin [Helicoverpa armigera]
Locus_25478_Transcript_1/2_Confidence_1.000	1079	53.09	4.73	-3.48853	Down	0.848366	-	-	-	-	gi|389609619|dbj|BAM18421.1|/1.89468e-33/unknown secreted protein [Papilio xuthus]
Locus_46021_Transcript_1/1_Confidence_1.000	266	15.9333	1.4	-3.50855	Down	0.804192	-	-	-	-	gi|357609966|gb|EHJ66762.1|/3.54092e-22/cysteine-rich/pacifastin venom protein 2 [Danaus plexippus]
Locus_4116_Transcript_6/6_Confidence_0.280	101	15.98	1.38333	-3.53005	Down	0.804531	-	-	-	-	gi|346987767|gb|AEO51737.1|/4.72312e-11/arylphorin [Helicoverpa armigera]
Locus_6013_Transcript_3/5_Confidence_0.143	102	108.51	9.13667	-3.57002	Down	0.862389	-	-	-	-	-
Locus_39360_Transcript_1/1_Confidence_1.000	252	1311.35	107.96	-3.60248	Down	0.880549	-	-	-	-	-
Locus_37068_Transcript_1/4_Confidence_0.377	104	157.707	12.9267	-3.60882	Down	0.868033	-	-	-	-	-
Locus_1829_Transcript_4/4_Confidence_0.500	735	37.25	3.05	-3.61036	Down	0.839733	K08768|1|2e-08|60.1|ptr:467755|perilipin	-	-	-	gi|357606859|gb|EHJ65253.1|/1.77111e-83/perilipin [Danaus plexippus]
Locus_20193_Transcript_5/5_Confidence_0.247	109	220.193	17.9167	-3.6194	Down	0.871648	-	-	-	-	gi|346987767|gb|AEO51737.1|/5.05836e-08/arylphorin [Helicoverpa armigera]
Locus_6618_Transcript_1/2_Confidence_0.304	128	20.01	1.62333	-3.62369	Down	0.817095	-	GO:0044421//extracellular region part	GO:0022892	GO:0015669//gas transport	gi|346987767|gb|AEO51737.1|/1.65528e-11/arylphorin [Helicoverpa armigera]
Locus_25690_Transcript_1/1_Confidence_0.250	101	29.0667	2.26	-3.68497	Down	0.832328	-	-	-	-	-
Locus_19991_Transcript_2/2_Confidence_0.619	107	72.5667	5.47	-3.72969	Down	0.856437	-	-	-	-	gi|346987767|gb|AEO51737.1|/1.67167e-08/arylphorin [Helicoverpa armigera]
Locus_6706_Transcript_3/4_Confidence_0.455	366	24.8567	1.86333	-3.73768	Down	0.82712	-	-	-	-	-
Locus_11443_Transcript_1/1_Confidence_1.000	735	17.8267	1.33333	-3.74093	Down	0.812125	K15734|1|3e-55|215|aga:AgaP_AGAP008125|all-trans-retinol dehydrogenase (NAD+) [EC:1.1.1.105]	-	-	-	gi|389612204|dbj|BAM19617.1|/7.4067e-98/short-chain dehydrogenase [Papilio xuthus]
Locus_757_Transcript_1/2_Confidence_1.000	775	22.2767	1.65	-3.755	Down	0.822809	K04565|1|7e-53|207|ame:409398|Cu/Zn superoxide dismutase [EC:1.15.1.1]	GO:0044424//intracellular part	GO:0003824//catalytic activity;GO:0016209//antioxidant activity;GO:0043169//cation binding	GO:0072593//reactive oxygen species metabolic process	gi|379318912|gb|AFC98366.1|/4.36244e-67/Cu/Zn superoxide dismutase [Helicoverpa armigera]
Locus_26768_Transcript_1/1_Confidence_0.053	107	24.29	1.79	-3.76233	Down	0.826279	-	GO:0044421//extracellular region part	GO:0022892	GO:0015669//gas transport	gi|346987767|gb|AEO51737.1|/1.01182e-13/arylphorin [Helicoverpa armigera]
Locus_42912_Transcript_1/1_Confidence_1.000	233	42.9467	3.08	-3.80154	Down	0.844468	K01025|1|9e-11|65.5|mcc:693903|[EC:2.8.2.-]	-	GO:0016782//transferase activity, transferring sulfur-containing groups	-	gi|357627905|gb|EHJ77427.1|/4.1415e-31/hypothetical protein KGM_04480 [Danaus plexippus]
Locus_31665_Transcript_1/5_Confidence_0.110	104	130.443	9.29667	-3.81057	Down	0.866715	-	-	-	-	-
Locus_35758_Transcript_2/4_Confidence_0.214	102	15.5767	1.11	-3.81075	Down	0.805175	-	-	-	-	gi|346987767|gb|AEO51737.1|/7.26895e-12/arylphorin [Helicoverpa armigera]
Locus_20510_Transcript_2/3_Confidence_0.222	104	42.1733	2.96	-3.83266	Down	0.844286	-	-	-	-	-
Locus_34053_Transcript_4/6_Confidence_0.278	119	63.3567	4.44333	-3.83378	Down	0.854251	-	-	-	-	gi|346987767|gb|AEO51737.1|/4.25065e-07/arylphorin [Helicoverpa armigera]
Locus_7781_Transcript_5/5_Confidence_0.093	101	20.32	1.42333	-3.83555	Down	0.819232	-	-	-	-	gi|346987767|gb|AEO51737.1|/6.38349e-08/arylphorin [Helicoverpa armigera]
Locus_44851_Transcript_1/1_Confidence_1.000	219	18.41	1.28667	-3.83878	Down	0.814314	K09640|1|7e-13|72.4|phu:Phum_PHUM472640|transmembrane protease, serine 9 [EC:3.4.21.-];K01312|3|6e-10|62.8|phu:Phum_PHUM375640|trypsin [EC:3.4.21.4];K09625|4|1e-09|61.6|rno:353251|protease, serine, 21 (testisin) [EC:3.4.21.-];K09635|5|2e-09|60.8|pon:100436934|transmembrane protease, serine 4	-	GO:0004175//endopeptidase activity	GO:0019538//protein metabolic process	gi|388540238|gb|AFK64827.1|/5.64502e-36/trypsin-like proteinase [Chilo suppressalis]
Locus_32547_Transcript_1/2_Confidence_0.154	102	85.26	5.95333	-3.8401	Down	0.859858	-	-	-	-	-
Locus_14286_Transcript_2/4_Confidence_0.130	104	51.7633	3.57	-3.85793	Down	0.849821	-	-	-	-	-
Locus_12773_Transcript_6/7_Confidence_0.118	106	34.3267	2.36333	-3.86043	Down	0.838642	-	-	-	-	-
Locus_12773_Transcript_5/7_Confidence_0.269	106	34.3267	2.36333	-3.86043	Down	0.838642	-	-	-	-	-
Locus_1434_Transcript_1/2_Confidence_0.138	104	84.41	5.79	-3.86578	Down	0.859742	-	-	-	-	-
Locus_930_Transcript_9/9_Confidence_0.577	951	409.237	27.9567	-3.87167	Down	0.877664	K06560|1|6e-09|62.0|cin:100176392|mannose receptor, C type;K10062|5|6e-07|55.5|rno:361289|collectin sub-family member 12	-	-	-	gi|385202653|gb|AFI47452.1|/7.03285e-135/C-type lectin 7 [Helicoverpa armigera]
Locus_34050_Transcript_1/1_Confidence_0.388	105	113.897	7.57667	-3.91002	Down	0.865315	-	-	-	-	-
Locus_29053_Transcript_1/1_Confidence_1.000	246	99.1	6.55	-3.91932	Down	0.862914	-	-	-	-	-
Locus_36716_Transcript_1/2_Confidence_0.171	107	63.64	4.11	-3.95272	Down	0.85491	-	-	-	-	gi|346987767|gb|AEO51737.1|/3.04649e-10/arylphorin [Helicoverpa armigera]
Locus_36716_Transcript_2/2_Confidence_0.195	107	63.64	4.11	-3.95272	Down	0.85491	-	-	-	-	gi|346987767|gb|AEO51737.1|/3.04649e-10/arylphorin [Helicoverpa armigera]
Locus_1372_Transcript_3/3_Confidence_0.833	109	15.3333	0.986667	-3.95796	Down	0.805093	-	-	-	-	-
Locus_33512_Transcript_1/1_Confidence_0.100	199	67.8367	4.35	-3.96298	Down	0.856258	-	GO:0005576//extracellular region	-	GO:0006810//transport	gi|346987767|gb|AEO51737.1|/2.1909e-16/arylphorin [Helicoverpa armigera]
Locus_21366_Transcript_2/3_Confidence_0.250	101	159.407	10.1333	-3.97553	Down	0.869853	-	-	-	-	-
Locus_36789_Transcript_3/3_Confidence_0.222	135	77.2033	4.9	-3.97781	Down	0.8586	-	-	-	-	gi|346987767|gb|AEO51737.1|/2.16083e-12/arylphorin [Helicoverpa armigera]
Locus_17426_Transcript_1/1_Confidence_1.000	657	98.8033	6.25	-3.98263	Down	0.863	-	-	-	-	-
Locus_19722_Transcript_2/2_Confidence_0.210	109	16.9733	1.05333	-4.01024	Down	0.811094	-	-	-	-	-
Locus_12502_Transcript_1/1_Confidence_1.000	751	244.76	15.1467	-4.0143	Down	0.874589	K13963|1|6e-08|58.2|tca:661409|serpin B;K13966|4|5e-07|55.1|tgu:100219164|serpin B11/12	-	-	-	gi|389610585|dbj|BAM18904.1|/7.65404e-45/serine protease inhibitor 100A [Papilio polytes]
Locus_35587_Transcript_4/5_Confidence_0.333	107	156.677	9.58333	-4.03112	Down	0.870077	-	GO:0044421//extracellular region part	GO:0022892	GO:0015669//gas transport	gi|5869989|emb|CAB55605.1|/8.86394e-10/arylphorin subunit [Spodoptera litura]
Locus_22991_Transcript_1/1_Confidence_0.296	127	61.2433	3.72667	-4.0386	Down	0.854616	-	-	-	-	-
Locus_7214_Transcript_1/1_Confidence_0.295	111	16.3533	0.993333	-4.04116	Down	0.809191	-	-	-	-	-
Locus_4272_Transcript_3/3_Confidence_0.750	885	23.37	1.41667	-4.04409	Down	0.82648	K03246|1|5e-106|384|tca:655760|translation initiation factor 3 subunit I	GO:0044424//intracellular part	GO:0008135//translation factor activity, nucleic acid binding	GO:0006412//translation	gi|389608955|dbj|BAM18089.1|/8.70372e-145/eukaryotic translation initiation factor 3 subunit I [Papilio xuthus]
Locus_19661_Transcript_1/2_Confidence_1.000	259	15.3667	0.93	-4.04643	Down	0.805845	-	-	-	-	-
Locus_14320_Transcript_3/3_Confidence_0.209	113	21.52	1.3	-4.04909	Down	0.822999	-	-	-	-	-
Locus_12182_Transcript_1/2_Confidence_0.711	129	42.68	2.57333	-4.05185	Down	0.8457	-	-	-	-	-
Locus_14366_Transcript_1/1_Confidence_1.000	436	20.67	1.24	-4.05913	Down	0.821238	K12856|1|2e-80|296|ame:551620|pre-mRNA-processing factor 8	GO:0030529//ribonucleoprotein complex	-	GO:0000377	gi|383855149|ref|XP_003703080.1|/1.85788e-79/PREDICTED: pre-mRNA-processing-splicing factor 8-like [Megachile rotundata]
Locus_6262_Transcript_4/5_Confidence_0.417	1052	38.6667	2.31667	-4.06097	Down	0.843091	K00948|1|7e-137|487|aag:AaeL_AAEL004178|ribose-phosphate pyrophosphokinase [EC:2.7.6.1]	-	GO:0046872//metal ion binding;GO:0016778	GO:0009124//nucleoside monophosphate biosynthetic process;GO:0006796//phosphate-containing compound metabolic process	gi|114052573|ref|NP_001040481.1|/7.42367e-160/phosphoribosyl pyrophosphate synthetase [Bombyx mori]
Locus_19756_Transcript_1/1_Confidence_1.000	384	31.1733	1.86333	-4.06435	Down	0.836788	-	-	-	-	-
Locus_5702_Transcript_4/4_Confidence_0.326	107	83.13	4.94667	-4.07084	Down	0.860461	-	-	-	-	-
Locus_14679_Transcript_2/2_Confidence_1.000	375	44.5633	2.58667	-4.10669	Down	0.847286	K01952|1|5e-38|155|nvi:100122132|phosphoribosylformylglycinamidine synthase [EC:6.3.5.3]	-	GO:0016874//ligase activity	-	gi|357616650|gb|EHJ70307.1|/1.99593e-49/hypothetical protein KGM_17472 [Danaus plexippus]
Locus_8817_Transcript_1/1_Confidence_0.067	113	179.987	10.2667	-4.13185	Down	0.872139	-	-	-	-	gi|346987767|gb|AEO51737.1|/5.20965e-13/arylphorin [Helicoverpa armigera]
Locus_437_Transcript_2/3_Confidence_0.176	112	44.3833	2.52333	-4.13662	Down	0.847245	-	-	-	-	-
Locus_11002_Transcript_1/5_Confidence_0.241	102	52.9033	2.98667	-4.14675	Down	0.851932	-	-	-	-	gi|346987767|gb|AEO51737.1|/5.97477e-06/arylphorin [Helicoverpa armigera]
Locus_9509_Transcript_1/1_Confidence_1.000	1532	29.2567	1.63333	-4.16287	Down	0.835191	-	-	-	-	gi|357606358|gb|EHJ65036.1|/6.51018e-15/hypothetical protein KGM_15892 [Danaus plexippus]
Locus_3915_Transcript_4/4_Confidence_0.316	106	47.98	2.64667	-4.18018	Down	0.849862	-	-	-	-	-
Locus_12951_Transcript_1/2_Confidence_0.192	102	157.967	8.7	-4.18246	Down	0.871208	-	-	-	-	gi|346987767|gb|AEO51737.1|/3.16809e-07/arylphorin [Helicoverpa armigera]
Locus_21670_Transcript_1/1_Confidence_0.094	133	17.8833	0.983333	-4.18479	Down	0.8153	-	-	-	-	gi|346987767|gb|AEO51737.1|/1.22147e-06/arylphorin [Helicoverpa armigera]
Locus_30771_Transcript_1/1_Confidence_1.000	432	69.9	3.83667	-4.18737	Down	0.858294	-	-	-	-	-
Locus_7089_Transcript_1/6_Confidence_0.321	130	125.343	6.76333	-4.21201	Down	0.868375	-	-	-	-	gi|346987767|gb|AEO51737.1|/4.98392e-08/arylphorin [Helicoverpa armigera]
Locus_33517_Transcript_1/1_Confidence_0.205	107	185.847	10.0267	-4.2122	Down	0.873092	-	GO:0044421//extracellular region part	GO:0022892	GO:0015669//gas transport	gi|346987767|gb|AEO51737.1|/5.02159e-13/arylphorin [Helicoverpa armigera]
Locus_17392_Transcript_1/2_Confidence_0.245	107	330.063	17.5167	-4.23594	Down	0.878319	-	-	-	-	-
Locus_15837_Transcript_4/4_Confidence_0.179	101	336.83	17.6433	-4.25483	Down	0.878825	-	-	-	-	-
Locus_29898_Transcript_1/1_Confidence_0.182	111	52.5933	2.73333	-4.26615	Down	0.852844	-	-	-	-	-
Locus_38551_Transcript_1/1_Confidence_1.000	210	94.31	4.87	-4.27542	Down	0.864288	-	-	-	-	gi|389610585|dbj|BAM18904.1|/6.78688e-13/serine protease inhibitor 100A [Papilio polytes]
Locus_25455_Transcript_1/3_Confidence_0.420	141	144.197	7.42667	-4.27918	Down	0.870762	-	GO:0044421//extracellular region part	GO:0022892	GO:0015669//gas transport	gi|346987767|gb|AEO51737.1|/6.01778e-14/arylphorin [Helicoverpa armigera]
Locus_19593_Transcript_8/9_Confidence_0.333	101	132.243	6.77667	-4.28648	Down	0.869656	-	-	-	-	-
Locus_22655_Transcript_5/5_Confidence_0.137	103	42.5067	2.17667	-4.2875	Down	0.847249	-	-	-	-	-
Locus_56052_Transcript_1/1_Confidence_1.000	392	82.7733	4.18	-4.30759	Down	0.862017	K01183|1|2e-10|64.3|nvi:100122549|chitinase [EC:3.2.1.14]	-	GO:0004553//hydrolase activity, hydrolyzing O-glycosyl compounds;GO:0043167//ion binding	GO:0006026	gi|74422655|gb|ABA06504.1|/3.00857e-66/viral-like chitinase [Spodoptera exigua]
Locus_33700_Transcript_1/1_Confidence_1.000	299	77.5433	3.91333	-4.30853	Down	0.860833	-	-	-	-	gi|357604631|gb|EHJ64271.1|/8.4952e-16/hypothetical protein KGM_14571 [Danaus plexippus]
Locus_48830_Transcript_1/1_Confidence_1.000	235	68.4167	3.44333	-4.31247	Down	0.858532	-	-	-	-	-
Locus_14264_Transcript_4/5_Confidence_0.269	105	55.97	2.80333	-4.31944	Down	0.854702	-	-	-	-	-
Locus_20440_Transcript_2/2_Confidence_0.174	104	89.33	4.47333	-4.31972	Down	0.863811	-	GO:0044421//extracellular region part	GO:0022892	GO:0015669//gas transport	gi|346987767|gb|AEO51737.1|/2.4983e-12/arylphorin [Helicoverpa armigera]
Locus_32608_Transcript_1/1_Confidence_1.000	233	51.95	2.58333	-4.32982	Down	0.853049	-	-	-	-	-
Locus_5244_Transcript_5/9_Confidence_0.277	116	80.07	3.98	-4.33042	Down	0.861816	-	-	-	-	-
Locus_10163_Transcript_1/7_Confidence_0.384	106	495.757	24.45	-4.34173	Down	0.881576	-	-	-	-	gi|346987767|gb|AEO51737.1|/1.85278e-07/arylphorin [Helicoverpa armigera]
Locus_34352_Transcript_1/1_Confidence_1.000	776	40.4867	1.99667	-4.34178	Down	0.846489	K13356|1|4e-51|201|mgp:100548530|fatty acyl-CoA reductase [EC:1.2.1.-]	-	-	-	gi|298402909|gb|ADI82774.1|/3.23062e-94/fatty-acyl CoA reductase 1 [Ostrinia nubilalis]
Locus_13868_Transcript_2/3_Confidence_0.069	103	29.8967	1.44	-4.37584	Down	0.837607	-	-	-	-	gi|114240|sp|P14296.1|ARYA_MANSE/5.77363e-09/RecName: Full=Arylphorin subunit alpha; Flags: Precursor
Locus_18729_Transcript_3/4_Confidence_0.290	113	26.5533	1.27333	-4.38221	Down	0.833616	-	-	-	-	gi|346987767|gb|AEO51737.1|/4.56387e-09/arylphorin [Helicoverpa armigera]
Locus_16878_Transcript_1/3_Confidence_0.241	116	36.06	1.70333	-4.40397	Down	0.843828	-	-	-	-	-
Locus_36394_Transcript_1/1_Confidence_0.050	102	79.3433	3.74333	-4.40571	Down	0.862151	-	-	-	-	gi|346987767|gb|AEO51737.1|/3.38482e-09/arylphorin [Helicoverpa armigera]
Locus_32852_Transcript_1/1_Confidence_1.000	472	31.5233	1.48667	-4.40627	Down	0.839777	K14721|1|8e-06|49.7|phu:Phum_PHUM540970|DNA-directed RNA polymerase III subunit RPC5	-	-	-	-
Locus_32780_Transcript_1/6_Confidence_0.271	102	111.78	5.18	-4.43157	Down	0.868238	-	-	-	-	gi|346987767|gb|AEO51737.1|/7.80329e-06/arylphorin [Helicoverpa armigera]
Locus_4966_Transcript_2/3_Confidence_0.077	101	61.5233	2.82	-4.44737	Down	0.857386	-	-	-	-	-
Locus_4966_Transcript_3/3_Confidence_0.092	101	61.5233	2.82	-4.44737	Down	0.857386	-	-	-	-	-
Locus_37431_Transcript_1/1_Confidence_1.000	240	60.18	2.74333	-4.45528	Down	0.857293	-	-	-	-	-
Locus_8897_Transcript_3/3_Confidence_0.197	101	935.38	42.5833	-4.45719	Down	0.884759	-	-	-	-	-
Locus_12030_Transcript_1/2_Confidence_0.200	104	20.0133	0.906667	-4.46425	Down	0.823055	-	-	-	-	-
Locus_27763_Transcript_1/1_Confidence_1.000	102	506.013	22.5767	-4.48627	Down	0.882585	-	-	-	-	gi|27802137|gb|AAO20844.1|/7.78424e-06/large subunit arylphorin p76 [Heliothis virescens]
Locus_30701_Transcript_1/1_Confidence_1.000	298	470.777	20.94	-4.49071	Down	0.882284	K10624|1|2e-10|64.3|dan:Dana_GF11371|E3 ubiquitin-protein ligase RBBP6 [EC:6.3.2.19]	-	GO:0005488//binding	-	gi|471231159|ref|XP_004036773.1|/1.22386e-22/hypothetical protein IMG5_070690 [Ichthyophthirius multifiliis]
Locus_17766_Transcript_5/5_Confidence_0.045	101	137.71	6.09667	-4.49747	Down	0.87164	-	-	-	-	-
Locus_21046_Transcript_1/1_Confidence_1.000	893	182.59	7.91667	-4.52757	Down	0.875292	K13963|1|1e-11|71.2|cqu:CpipJ_CPIJ014718|serpin B	-	GO:0004866//endopeptidase inhibitor activity	-	gi|389608105|dbj|BAM17664.1|/1.23654e-114/serine protease inhibitor [Papilio xuthus]
Locus_19688_Transcript_1/1_Confidence_0.094	102	166.72	7.20667	-4.53195	Down	0.874213	-	-	-	-	-
Locus_25288_Transcript_1/5_Confidence_0.259	104	82.29	3.54667	-4.53618	Down	0.863778	-	-	-	-	-
Locus_17255_Transcript_1/1_Confidence_0.545	107	95.26	4.1	-4.53817	Down	0.866384	-	-	-	-	-
Locus_15227_Transcript_1/2_Confidence_0.291	114	158.123	6.78	-4.54362	Down	0.873706	-	-	-	-	-
Locus_11394_Transcript_3/3_Confidence_0.276	116	461.797	19.6833	-4.55221	Down	0.882656	-	GO:0044421//extracellular region part	GO:0022892	GO:0015669//gas transport	gi|346987767|gb|AEO51737.1|/4.70034e-14/arylphorin [Helicoverpa armigera]
Locus_26927_Transcript_7/7_Confidence_0.565	106	274.593	11.5167	-4.5755	Down	0.87964	-	-	-	-	gi|346987767|gb|AEO51737.1|/8.0171e-11/arylphorin [Helicoverpa armigera]
Locus_41815_Transcript_1/1_Confidence_1.000	303	16.7967	0.703333	-4.57782	Down	0.815222	K13356|1|3e-10|63.5|phu:Phum_PHUM561380|fatty acyl-CoA reductase [EC:1.2.1.-]	-	-	-	gi|298402909|gb|ADI82774.1|/1.88273e-23/fatty-acyl CoA reductase 1 [Ostrinia nubilalis]
Locus_13770_Transcript_1/1_Confidence_1.000	218	136.62	5.67667	-4.58898	Down	0.872485	-	-	-	-	gi|357604631|gb|EHJ64271.1|/5.31005e-26/hypothetical protein KGM_14571 [Danaus plexippus]
Locus_25367_Transcript_2/2_Confidence_0.179	106	50.1133	2.07667	-4.59285	Down	0.854125	-	-	-	-	gi|346987767|gb|AEO51737.1|/3.48564e-06/arylphorin [Helicoverpa armigera]
Locus_9928_Transcript_1/1_Confidence_0.041	102	50.35	2.07667	-4.59965	Down	0.854251	-	-	-	-	-
Locus_36049_Transcript_6/6_Confidence_0.238	101	35.2333	1.44333	-4.60946	Down	0.844639	-	-	-	-	-
Locus_12001_Transcript_2/2_Confidence_0.323	111	37.2767	1.52667	-4.60982	Down	0.846166	-	-	-	-	-
Locus_15024_Transcript_1/4_Confidence_0.121	108	17.0433	0.693333	-4.61951	Down	0.81619	-	GO:0044421//extracellular region part	GO:0022892	GO:0015669//gas transport	gi|346987767|gb|AEO51737.1|/7.54121e-12/arylphorin [Helicoverpa armigera]
Locus_5673_Transcript_2/5_Confidence_0.197	102	13.5733	0.55	-4.6252	Down	0.802606	-	-	-	-	gi|346987767|gb|AEO51737.1|/1.57231e-06/arylphorin [Helicoverpa armigera]
Locus_23401_Transcript_2/2_Confidence_0.288	112	58.64	2.37333	-4.6269	Down	0.857754	-	-	-	-	-
Locus_14996_Transcript_4/4_Confidence_0.350	102	117.817	4.76667	-4.62742	Down	0.870468	-	-	-	-	gi|346987767|gb|AEO51737.1|/5.97477e-06/arylphorin [Helicoverpa armigera]
Locus_9642_Transcript_1/6_Confidence_0.346	119	337.85	13.6667	-4.62765	Down	0.881297	-	-	-	-	gi|346987767|gb|AEO51737.1|/6.55781e-08/arylphorin [Helicoverpa armigera]
Locus_6109_Transcript_1/3_Confidence_0.172	102	36.4267	1.45667	-4.64425	Down	0.846095	-	-	-	-	-
Locus_23252_Transcript_9/9_Confidence_0.485	116	17.38	0.693333	-4.64774	Down	0.817705	-	-	-	-	gi|346987767|gb|AEO51737.1|/2.18339e-11/arylphorin [Helicoverpa armigera]
Locus_7246_Transcript_2/2_Confidence_0.032	107	52.9167	2.10667	-4.65069	Down	0.855941	-	-	-	-	-
Locus_22372_Transcript_1/2_Confidence_0.077	103	17.7767	0.703333	-4.65963	Down	0.818811	-	-	-	-	-
Locus_8140_Transcript_3/3_Confidence_0.141	101	350.323	13.8433	-4.66142	Down	0.881989	-	-	-	-	-
Locus_31113_Transcript_3/3_Confidence_0.095	166	142.127	5.61333	-4.66218	Down	0.87349	-	GO:0005576//extracellular region	-	GO:0006810//transport	gi|346987767|gb|AEO51737.1|/2.65619e-17/arylphorin [Helicoverpa armigera]
Locus_20199_Transcript_1/2_Confidence_0.229	101	68.01	2.67667	-4.66724	Down	0.861258	-	-	-	-	-
Locus_14488_Transcript_1/5_Confidence_0.082	109	30.21	1.18667	-4.67004	Down	0.840451	-	-	-	-	-
Locus_12590_Transcript_1/1_Confidence_1.000	152	82.2267	3.22333	-4.67298	Down	0.864768	-	-	-	-	-
Locus_58100_Transcript_1/1_Confidence_1.000	294	311.783	12.21	-4.67441	Down	0.881189	-	-	GO:0004553//hydrolase activity, hydrolyzing O-glycosyl compounds;GO:0043167//ion binding	GO:0006026	gi|74422655|gb|ABA06504.1|/6.69171e-53/viral-like chitinase [Spodoptera exigua]
Locus_14_Transcript_45/50_Confidence_0.034	357	18.16	0.71	-4.6768	Down	0.820006	-	-	-	-	gi|380030558|ref|XP_003698912.1|/7.75061e-22/PREDICTED: uncharacterized protein LOC100865248 [Apis florea]
Locus_9864_Transcript_1/1_Confidence_1.000	109	25.3167	0.986667	-4.68138	Down	0.834413	-	-	-	-	-
Locus_18689_Transcript_2/2_Confidence_0.475	103	42.79	1.65	-4.69674	Down	0.850882	-	-	-	-	-
Locus_12706_Transcript_2/2_Confidence_0.444	107	36.5	1.40667	-4.69754	Down	0.846601	-	-	-	-	gi|346987767|gb|AEO51737.1|/8.86394e-10/arylphorin [Helicoverpa armigera]
Locus_31492_Transcript_2/3_Confidence_0.176	107	210.25	7.99667	-4.71656	Down	0.878252	-	-	-	-	-
Locus_24519_Transcript_1/1_Confidence_1.000	173	378.213	14.08	-4.74748	Down	0.883326	-	-	-	-	gi|346987767|gb|AEO51737.1|/5.33694e-10/arylphorin [Helicoverpa armigera]
Locus_28392_Transcript_3/3_Confidence_0.478	108	35.19	1.30333	-4.75489	Down	0.846046	-	-	-	-	gi|346987767|gb|AEO51737.1|/2.2706e-08/arylphorin [Helicoverpa armigera]
Locus_13497_Transcript_4/5_Confidence_0.066	113	483.6	17.89	-4.75659	Down	0.884729	-	-	-	-	-
Locus_10474_Transcript_2/2_Confidence_0.138	103	260.753	9.53333	-4.77356	Down	0.880552	-	-	-	-	-
Locus_26302_Transcript_1/1_Confidence_1.000	226	14.1867	0.51	-4.79789	Down	0.807274	K03031|1|6e-16|82.8|mdo:100013066|26S proteasome regulatory subunit N12	GO:0043231//intracellular membrane-bounded organelle	-	GO:0043161//proteasomal ubiquitin-dependent protein catabolic process;GO:0051439//regulation of ubiquitin-protein ligase activity involved in mitotic cell cycle	gi|357627342|gb|EHJ77072.1|/2.00237e-33/putative 26S proteasome non-ATPase regulatory subunit 8 [Danaus plexippus]
Locus_38248_Transcript_1/1_Confidence_1.000	598	139.09	4.96667	-4.8076	Down	0.874723	K01183|1|7e-24|110|nve:NEMVE_v1g177213|chitinase [EC:3.2.1.14]	-	GO:0004553//hydrolase activity, hydrolyzing O-glycosyl compounds;GO:0043167//ion binding	GO:0006026	gi|74422657|gb|ABA06505.1|/2.8294e-111/viral-like chitinase, partial [Spodoptera littoralis]
Locus_14301_Transcript_1/1_Confidence_0.093	103	20.3667	0.723333	-4.81541	Down	0.826982	-	-	-	-	-
Locus_8700_Transcript_1/1_Confidence_0.232	106	540.947	19.0433	-4.82813	Down	0.88579	-	-	-	-	-
Locus_25443_Transcript_2/2_Confidence_0.185	102	227.413	7.97667	-4.83339	Down	0.879923	-	-	-	-	gi|346987767|gb|AEO51737.1|/2.4198e-07/arylphorin [Helicoverpa armigera]
Locus_24252_Transcript_5/5_Confidence_0.450	115	104.243	3.64333	-4.83855	Down	0.870423	-	-	-	-	gi|346987767|gb|AEO51737.1|/7.26842e-07/arylphorin [Helicoverpa armigera]
Locus_3178_Transcript_2/2_Confidence_0.236	108	78.5767	2.73333	-4.84537	Down	0.865464	-	-	-	-	gi|346987767|gb|AEO51737.1|/1.08354e-07/arylphorin [Helicoverpa armigera]
Locus_20085_Transcript_3/6_Confidence_0.343	101	31.6667	1.1	-4.84739	Down	0.84353	-	-	-	-	gi|346987767|gb|AEO51737.1|/1.20387e-06/arylphorin [Helicoverpa armigera]
Locus_12553_Transcript_2/5_Confidence_0.177	112	92.9333	3.22667	-4.84808	Down	0.868517	-	-	-	-	-
Locus_34032_Transcript_2/2_Confidence_0.421	101	122.307	4.24	-4.85029	Down	0.87298	-	-	-	-	-
Locus_34841_Transcript_3/4_Confidence_0.057	101	92.2333	3.19333	-4.85215	Down	0.868368	-	-	-	-	-
Locus_15766_Transcript_2/2_Confidence_0.246	111	42.5233	1.44333	-4.88078	Down	0.852241	-	-	-	-	gi|346987767|gb|AEO51737.1|/1.32788e-08/arylphorin [Helicoverpa armigera]
Locus_48884_Transcript_1/1_Confidence_1.000	254	83.0833	2.80333	-4.88934	Down	0.866979	-	-	-	-	-
Locus_16136_Transcript_1/1_Confidence_0.261	114	122.21	4.10667	-4.89525	Down	0.873416	-	-	-	-	gi|346987767|gb|AEO51737.1|/4.26115e-07/arylphorin [Helicoverpa armigera]
Locus_2676_Transcript_1/6_Confidence_0.125	158	57.9733	1.94333	-4.89878	Down	0.859951	-	-	-	-	-
Locus_15452_Transcript_1/9_Confidence_0.226	135	30.6333	1.02333	-4.90375	Down	0.842904	-	-	-	-	-
Locus_11955_Transcript_1/2_Confidence_0.405	109	79.1833	2.61667	-4.91939	Down	0.86657	-	-	-	-	gi|346987767|gb|AEO51737.1|/2.85143e-08/arylphorin [Helicoverpa armigera]
Locus_1082_Transcript_3/5_Confidence_0.667	1808	200.443	6.57333	-4.93043	Down	0.879737	K01044|1|3e-62|240|dme:Dmel_CG2505|carboxylesterase 1 [EC:3.1.1.1];K01066|3|6e-59|229|dme:Dmel_CG1121|esterase / lipase [EC:3.1.1.-];K01050|4|1e-57|225|dpo:Dpse_GA10907|cholinesterase [EC:3.1.1.8];K12298|5|9e-57|222|api:100163252|bile salt-stimulated lipase [EC:3.1.1.3 3.1.1.13]	-	-	-	gi|294846818|gb|ADF43482.1|/0/carboxyl/choline esterase CCE016d [Helicoverpa armigera]
Locus_41461_Transcript_1/1_Confidence_1.000	221	31.1967	1.01	-4.94896	Down	0.844539	K13356|1|4e-13|73.2|ame:413295|fatty acyl-CoA reductase [EC:1.2.1.-]	-	GO:0003824//catalytic activity	GO:0008152//metabolic process	gi|357617042|gb|EHJ70556.1|/1.76296e-21/fatty-acyl CoA reductase 1 [Danaus plexippus]
Locus_13823_Transcript_1/3_Confidence_0.122	106	118.073	3.8	-4.95754	Down	0.873974	-	-	-	-	gi|346987767|gb|AEO51737.1|/3.48564e-06/arylphorin [Helicoverpa armigera]
Locus_22121_Transcript_1/2_Confidence_0.137	103	276.637	8.76667	-4.97982	Down	0.883143	-	-	-	-	-
Locus_26525_Transcript_4/4_Confidence_0.315	108	152.927	4.83667	-4.98268	Down	0.877265	-	GO:0044421//extracellular region part	GO:0022892	GO:0015669//gas transport	gi|346987767|gb|AEO51737.1|/5.22246e-13/arylphorin [Helicoverpa armigera]
Locus_22787_Transcript_1/1_Confidence_0.291	101	94.2467	2.96667	-4.98953	Down	0.870229	-	-	-	-	-
Locus_7029_Transcript_4/4_Confidence_0.691	101	48.87	1.50333	-5.02271	Down	0.857587	-	-	-	-	-
Locus_1017_Transcript_1/1_Confidence_0.050	105	248.773	7.65	-5.02323	Down	0.882753	-	-	-	-	-
Locus_12856_Transcript_5/5_Confidence_0.643	102	164.09	5.01333	-5.03257	Down	0.878579	-	-	-	-	-
Locus_243_Transcript_2/10_Confidence_0.204	763	65.07	1.98667	-5.03357	Down	0.864031	K15463|1|4e-39|161|dsi:Dsim_GD24420|tRNA A64-2'-O-ribosylphosphate transferase [EC:2.4.2.-];K13908|2|2e-14|80.1|xtr:100495470|mucin-5B;K10955|3|7e-13|74.7|tgu:100220116|intestinal mucin-2;K03900|4|9e-13|74.3|rno:116669|von Willebrand factor	-	GO:0005488//binding;GO:0022892	GO:0007166//cell surface receptor signaling pathway;GO:0051234//establishment of localization;GO:0010876//lipid localization	gi|347543546|dbj|BAK82317.1|/3.43625e-117/apolipophorin precursor protein [Bombyx mori]
Locus_11093_Transcript_1/2_Confidence_0.431	110	339.02	10.35	-5.03367	Down	0.88528	-	-	-	-	gi|346987767|gb|AEO51737.1|/5.97526e-09/arylphorin [Helicoverpa armigera]
Locus_1609_Transcript_1/5_Confidence_0.211	101	27.0033	0.806667	-5.06502	Down	0.840689	-	-	-	-	-
Locus_33596_Transcript_1/1_Confidence_0.139	105	53.6767	1.6	-5.06815	Down	0.860327	-	-	-	-	gi|346987767|gb|AEO51737.1|/2.33834e-10/arylphorin [Helicoverpa armigera]
Locus_36712_Transcript_3/4_Confidence_0.357	107	58.1967	1.67667	-5.11727	Down	0.862635	-	-	-	-	-
Locus_1380_Transcript_2/3_Confidence_0.071	101	20.25	0.583333	-5.11746	Down	0.829942	-	-	-	-	-
Locus_7852_Transcript_1/2_Confidence_0.093	104	31.6967	0.906667	-5.12762	Down	0.84716	-	-	-	-	-
Locus_10966_Transcript_2/2_Confidence_0.302	167	149.507	4.27	-5.12983	Down	0.879138	-	GO:0044421//extracellular region part	GO:0022892	GO:0015669//gas transport	gi|346987767|gb|AEO51737.1|/7.72833e-17/arylphorin [Helicoverpa armigera]
Locus_17069_Transcript_1/3_Confidence_0.180	102	49.9867	1.41667	-5.14097	Down	0.859757	-	-	-	-	-
Locus_14500_Transcript_1/1_Confidence_1.000	1020	67.5067	1.91	-5.14339	Down	0.866246	-	-	-	-	gi|357606358|gb|EHJ65036.1|/2.81223e-07/hypothetical protein KGM_15892 [Danaus plexippus]
Locus_28458_Transcript_2/3_Confidence_0.155	110	50.7	1.42333	-5.15464	Down	0.860137	-	-	-	-	-
Locus_19270_Transcript_2/3_Confidence_0.220	101	408.2	11.4233	-5.15922	Down	0.887987	-	-	-	-	-
Locus_24777_Transcript_2/5_Confidence_0.144	144	77.42	2.15	-5.1703	Down	0.869369	-	GO:0044421//extracellular region part	GO:0022892	GO:0015669//gas transport	gi|346987767|gb|AEO51737.1|/9.58338e-12/arylphorin [Helicoverpa armigera]
Locus_44361_Transcript_1/1_Confidence_0.786	101	79.49	2.2	-5.1752	Down	0.869864	-	-	-	-	gi|114240|sp|P14296.1|ARYA_MANSE/3.06144e-10/RecName: Full=Arylphorin subunit alpha; Flags: Precursor
Locus_1461_Transcript_3/4_Confidence_0.092	146	36.0667	0.996667	-5.17741	Down	0.851586	-	-	-	-	gi|346987767|gb|AEO51737.1|/1.64743e-12/arylphorin [Helicoverpa armigera]
Locus_4911_Transcript_1/2_Confidence_0.152	101	230.597	6.34	-5.18475	Down	0.884242	-	-	-	-	-
Locus_24545_Transcript_1/6_Confidence_0.241	103	123.753	3.39	-5.19004	Down	0.877276	-	-	-	-	-
Locus_31994_Transcript_2/2_Confidence_0.306	102	26.65	0.73	-5.1901	Down	0.842045	-	-	-	-	-
Locus_13533_Transcript_4/5_Confidence_0.348	105	185.533	5.05667	-5.19735	Down	0.882142	-	-	-	-	gi|346987767|gb|AEO51737.1|/5.96018e-06/arylphorin [Helicoverpa armigera]
Locus_26765_Transcript_3/5_Confidence_0.044	106	86.02	2.33667	-5.20215	Down	0.871339	-	-	-	-	-
Locus_34427_Transcript_3/3_Confidence_0.216	101	312.07	8.46	-5.20507	Down	0.887399	-	-	-	-	-
Locus_7792_Transcript_4/4_Confidence_0.315	107	154.09	4.15667	-5.2122	Down	0.880601	-	-	-	-	gi|346987767|gb|AEO51737.1|/1.97468e-09/arylphorin [Helicoverpa armigera]
Locus_27211_Transcript_1/1_Confidence_0.155	111	31.9833	0.856667	-5.22244	Down	0.848652	-	-	-	-	gi|346987767|gb|AEO51737.1|/2.96549e-08/arylphorin [Helicoverpa armigera]
Locus_14636_Transcript_3/3_Confidence_0.237	105	215.813	5.76667	-5.2259	Down	0.884223	-	-	-	-	-
Locus_1703_Transcript_1/2_Confidence_1.000	1002	17.16	0.456667	-5.23176	Down	0.823669	K11147|1|2e-33|143|dre:393539|dehydrogenase/reductase SDR family member 4 [EC:1.1.-.-]	-	GO:0003824//catalytic activity	GO:0008152//metabolic process	gi|114050771|ref|NP_001040154.1|/4.79357e-121/short-chain dehydrogenease/reductase [Bombyx mori]
Locus_35355_Transcript_4/4_Confidence_0.182	105	91.8667	2.44	-5.23459	Down	0.873088	-	-	-	-	-
Locus_12531_Transcript_4/4_Confidence_0.186	102	42.57	1.12667	-5.2397	Down	0.856634	-	-	-	-	-
Locus_39763_Transcript_1/2_Confidence_0.224	112	394.733	10.4	-5.24622	Down	0.889602	-	GO:0044421//extracellular region part	GO:0022892	GO:0015669//gas transport	gi|5869989|emb|CAB55605.1|/1.32788e-08/arylphorin subunit [Spodoptera litura]
Locus_6294_Transcript_3/3_Confidence_0.500	111	36.86	0.97	-5.24793	Down	0.853343	-	-	-	-	-
Locus_16001_Transcript_1/4_Confidence_0.186	110	99.2033	2.59	-5.25936	Down	0.874953	-	-	-	-	-
Locus_13420_Transcript_5/7_Confidence_0.179	102	83.3733	2.17667	-5.25939	Down	0.872053	-	-	-	-	-
Locus_20001_Transcript_4/4_Confidence_0.217	101	137.127	3.56667	-5.26479	Down	0.879975	-	-	-	-	-
Locus_39860_Transcript_1/1_Confidence_1.000	220	79.73	2.06	-5.27441	Down	0.871153	-	-	-	-	gi|389608283|dbj|BAM17753.1|/2.4609e-31/dusky-like [Papilio xuthus]
Locus_15001_Transcript_2/2_Confidence_0.304	114	784.49	20.2067	-5.27885	Down	0.892588	-	-	-	-	gi|346987767|gb|AEO51737.1|/4.27165e-07/arylphorin [Helicoverpa armigera]
Locus_1047_Transcript_2/2_Confidence_0.900	258	1104.1	28.3733	-5.28219	Down	0.89347	K02993|1|7e-35|145|cqu:CpipJ_CPIJ006763|small subunit ribosomal protein S7e	GO:0030529//ribonucleoprotein complex	GO:0005198//structural molecule activity	GO:0010467//gene expression	gi|71913231|gb|AAZ53354.1|/1.64634e-35/ribosomal protein S7e [Galleria mellonella]
Locus_11991_Transcript_2/2_Confidence_0.222	102	41.9633	1.07	-5.29345	Down	0.857557	-	-	-	-	-
Locus_16094_Transcript_1/1_Confidence_0.200	104	111.24	2.82667	-5.29843	Down	0.877589	-	-	-	-	gi|346987767|gb|AEO51737.1|/1.97952e-09/arylphorin [Helicoverpa armigera]
Locus_87_Transcript_6/7_Confidence_0.083	389	54.5533	1.38333	-5.30145	Down	0.864247	-	-	-	-	-
Locus_9399_Transcript_4/4_Confidence_0.327	103	27.8467	0.7	-5.31401	Down	0.845384	-	-	-	-	-
Locus_4824_Transcript_3/9_Confidence_0.506	114	283.72	7.05667	-5.32934	Down	0.888489	-	-	-	-	gi|346987767|gb|AEO51737.1|/3.48584e-09/arylphorin [Helicoverpa armigera]
Locus_29569_Transcript_1/1_Confidence_1.000	311	224.95	5.57667	-5.33406	Down	0.886472	-	-	-	-	gi|389608557|dbj|BAM17888.1|/2.00344e-09/unknown secreted protein [Papilio xuthus]
Locus_6615_Transcript_5/5_Confidence_0.372	104	90.4033	2.23333	-5.33911	Down	0.8747	-	-	-	-	gi|346987767|gb|AEO51737.1|/3.05397e-10/arylphorin [Helicoverpa armigera]
Locus_30739_Transcript_3/3_Confidence_0.481	102	14.0933	0.346667	-5.34532	Down	0.814478	-	-	-	-	-
Locus_17854_Transcript_3/3_Confidence_0.143	108	54.18	1.33	-5.34826	Down	0.864738	-	-	-	-	gi|346987767|gb|AEO51737.1|/1.97468e-09/arylphorin [Helicoverpa armigera]
Locus_8494_Transcript_1/2_Confidence_0.360	106	26.67	0.65	-5.35863	Down	0.84525	-	-	-	-	gi|346987767|gb|AEO51737.1|/1.41862e-07/arylphorin [Helicoverpa armigera]
Locus_27602_Transcript_1/1_Confidence_0.623	128	78.71	1.9	-5.37248	Down	0.872887	-	-	-	-	gi|346987767|gb|AEO51737.1|/1.65528e-11/arylphorin [Helicoverpa armigera]
Locus_33688_Transcript_1/1_Confidence_0.212	101	180.213	4.32	-5.38253	Down	0.884968	-	-	-	-	-
Locus_28330_Transcript_3/10_Confidence_0.585	113	766.69	18.3733	-5.38296	Down	0.894446	-	GO:0044421//extracellular region part	GO:0022892	GO:0015669//gas transport	gi|346987767|gb|AEO51737.1|/1.61947e-14/arylphorin [Helicoverpa armigera]
Locus_16293_Transcript_1/2_Confidence_0.100	112	49.81	1.18	-5.39958	Down	0.864146	-	-	-	-	-
Locus_41727_Transcript_1/1_Confidence_1.000	197	11.9767	0.283333	-5.40158	Down	0.804192	K13356|1|4e-16|83.2|tca:657681|fatty acyl-CoA reductase [EC:1.2.1.-]	-	GO:0016903//oxidoreductase activity, acting on the aldehyde or oxo group of donors	GO:0008152//metabolic process	gi|298402909|gb|ADI82774.1|/5.95257e-22/fatty-acyl CoA reductase 1 [Ostrinia nubilalis]
Locus_5157_Transcript_1/2_Confidence_0.114	102	147.483	3.43	-5.4262	Down	0.884044	-	-	-	-	-
Locus_17203_Transcript_5/5_Confidence_0.158	114	275.1	6.36667	-5.43327	Down	0.890261	-	-	-	-	gi|5869989|emb|CAB55605.1|/1.08628e-10/arylphorin subunit [Spodoptera litura]
Locus_16458_Transcript_2/3_Confidence_0.135	109	434.17	10.0467	-5.43347	Down	0.893374	-	-	-	-	-
Locus_22750_Transcript_5/6_Confidence_0.122	166	152.387	3.50333	-5.44286	Down	0.884402	-	GO:0005576//extracellular region	-	GO:0006810//transport	gi|346987767|gb|AEO51737.1|/1.01194e-16/arylphorin [Helicoverpa armigera]
Locus_28113_Transcript_1/1_Confidence_1.000	218	58.5733	1.33333	-5.45713	Down	0.869165	-	-	-	-	gi|357606358|gb|EHJ65036.1|/1.45279e-07/hypothetical protein KGM_15892 [Danaus plexippus]
Locus_22694_Transcript_1/3_Confidence_0.242	102	58.4533	1.33	-5.45779	Down	0.869139	-	-	-	-	-
Locus_10073_Transcript_7/7_Confidence_0.358	107	88.0467	1.97333	-5.47956	Down	0.876971	-	GO:0044421//extracellular region part	GO:0022892	GO:0015669//gas transport	gi|5869989|emb|CAB55605.1|/3.15263e-07/arylphorin subunit [Spodoptera litura]
Locus_1406_Transcript_1/2_Confidence_0.169	109	41.1633	0.92	-5.48358	Down	0.860357	-	-	-	-	gi|346987767|gb|AEO51737.1|/8.0171e-11/arylphorin [Helicoverpa armigera]
Locus_33592_Transcript_1/1_Confidence_0.098	103	32.02	0.713333	-5.48825	Down	0.85411	-	-	-	-	-
Locus_7246_Transcript_1/2_Confidence_0.045	102	94.5067	2.10333	-5.48967	Down	0.878937	-	-	-	-	-
Locus_25523_Transcript_1/1_Confidence_0.125	101	617.487	13.43	-5.52288	Down	0.897055	-	-	-	-	gi|346987767|gb|AEO51737.1|/2.76896e-11/arylphorin [Helicoverpa armigera]
Locus_13665_Transcript_1/1_Confidence_1.000	102	266.917	5.78333	-5.52834	Down	0.892156	-	-	-	-	gi|346987767|gb|AEO51737.1|/2.33834e-10/arylphorin [Helicoverpa armigera]
Locus_35153_Transcript_1/1_Confidence_1.000	232	578.693	12.5	-5.5328	Down	0.896802	-	-	GO:0005198//structural molecule activity	-	gi|112982804|ref|NP_001036894.1|/1.37869e-26/cuticular protein RR-1 motif 21 precursor [Bombyx mori]
Locus_41243_Transcript_1/1_Confidence_0.242	105	56.1033	1.20667	-5.53899	Down	0.869663	-	-	-	-	-
Locus_14460_Transcript_1/1_Confidence_0.619	102	332.813	6.99333	-5.57259	Down	0.894539	-	-	-	-	gi|346987767|gb|AEO51737.1|/8.3371e-08/arylphorin [Helicoverpa armigera]
Locus_32831_Transcript_3/4_Confidence_0.138	106	245.32	5.12333	-5.58144	Down	0.892744	-	-	-	-	-
Locus_20067_Transcript_3/5_Confidence_0.371	101	242.677	5.06667	-5.58185	Down	0.892662	-	-	-	-	gi|346987767|gb|AEO51737.1|/8.90743e-10/arylphorin [Helicoverpa armigera]
Locus_5642_Transcript_5/5_Confidence_0.525	113	296.51	6.18667	-5.58277	Down	0.894345	-	-	-	-	gi|346987767|gb|AEO51737.1|/5.75994e-12/arylphorin [Helicoverpa armigera]
Locus_32630_Transcript_1/10_Confidence_0.229	151	109.37	2.26333	-5.59462	Down	0.883523	-	GO:0044421//extracellular region part	GO:0022892	GO:0015669//gas transport	gi|346987767|gb|AEO51737.1|/9.51091e-12/arylphorin [Helicoverpa armigera]
Locus_43603_Transcript_2/3_Confidence_0.220	102	397.99	8.18	-5.60449	Down	0.896419	-	-	-	-	-
Locus_1849_Transcript_1/1_Confidence_1.000	128	25.1667	0.516667	-5.60614	Down	0.848846	-	-	-	-	-
Locus_18728_Transcript_1/1_Confidence_0.414	109	30.44	0.623333	-5.60982	Down	0.855286	-	-	-	-	-
Locus_25707_Transcript_1/1_Confidence_0.525	106	551.243	11.2433	-5.61555	Down	0.898723	-	-	-	-	gi|346987767|gb|AEO51737.1|/2.10977e-11/arylphorin [Helicoverpa armigera]
Locus_25252_Transcript_4/4_Confidence_0.345	103	960.227	19.5067	-5.62134	Down	0.90064	-	-	-	-	-
Locus_17128_Transcript_2/2_Confidence_0.262	113	390.99	7.83	-5.64198	Down	0.897833	-	-	-	-	gi|346987767|gb|AEO51737.1|/3.27069e-07/arylphorin [Helicoverpa armigera]
Locus_5087_Transcript_1/3_Confidence_0.085	102	1820.18	36.24	-5.65035	Down	0.902606	-	-	-	-	-
Locus_9051_Transcript_1/3_Confidence_0.486	134	71.02	1.41	-5.65446	Down	0.877303	-	-	-	-	-
Locus_25308_Transcript_1/1_Confidence_0.205	117	408.19	8.02	-5.66949	Down	0.898935	-	GO:0044421//extracellular region part	GO:0022892	GO:0015669//gas transport	gi|346987767|gb|AEO51737.1|/1.41523e-10/arylphorin [Helicoverpa armigera]
Locus_13893_Transcript_5/8_Confidence_0.217	103	673.947	13.0567	-5.68978	Down	0.901184	-	-	-	-	-
Locus_7244_Transcript_1/2_Confidence_1.000	128	37.9467	0.73	-5.69993	Down	0.864333	-	GO:0044421//extracellular region part	GO:0022892	GO:0015669//gas transport	gi|27802137|gb|AAO20844.1|/7.18009e-15/large subunit arylphorin p76 [Heliothis virescens]
Locus_25383_Transcript_3/3_Confidence_0.176	101	66.58	1.28	-5.70087	Down	0.877842	-	-	-	-	gi|346987767|gb|AEO51737.1|/4.88767e-08/arylphorin [Helicoverpa armigera]
Locus_22620_Transcript_3/7_Confidence_0.169	101	661.263	12.5833	-5.71564	Down	0.90191	-	-	-	-	gi|346987767|gb|AEO51737.1|/3.50274e-06/arylphorin [Helicoverpa armigera]
Locus_30086_Transcript_1/1_Confidence_0.263	102	70.7933	1.34333	-5.71972	Down	0.878967	-	-	-	-	-
Locus_25288_Transcript_5/5_Confidence_0.321	105	26.27	0.496667	-5.72499	Down	0.85293	-	-	-	-	-
Locus_1238_Transcript_1/4_Confidence_0.191	109	346.067	6.52667	-5.72856	Down	0.899445	-	-	-	-	-
Locus_22812_Transcript_3/3_Confidence_0.114	172	395.703	7.45	-5.73103	Down	0.90029	-	GO:0005576//extracellular region	-	GO:0006810//transport	gi|346987767|gb|AEO51737.1|/6.52564e-16/arylphorin [Helicoverpa armigera]
Locus_2142_Transcript_6/6_Confidence_0.494	167	157.64	2.96333	-5.73327	Down	0.892212	-	-	-	-	gi|27802137|gb|AAO20844.1|/1.6152e-06/large subunit arylphorin p76 [Heliothis virescens]
Locus_3551_Transcript_2/7_Confidence_0.362	103	118.47	2.17667	-5.76626	Down	0.889327	-	-	-	-	-
Locus_7202_Transcript_1/1_Confidence_0.086	101	578.127	10.58	-5.77197	Down	0.90277	-	-	-	-	-
Locus_28831_Transcript_2/5_Confidence_0.349	137	25.5133	0.466667	-5.77272	Down	0.853231	-	-	-	-	gi|346987767|gb|AEO51737.1|/6.24309e-11/arylphorin [Helicoverpa armigera]
Locus_4498_Transcript_4/4_Confidence_0.526	102	85.2933	1.55667	-5.7759	Down	0.884595	-	-	-	-	-
Locus_42586_Transcript_4/4_Confidence_0.692	120	89.3267	1.63	-5.77615	Down	0.885407	-	-	-	-	-
Locus_20386_Transcript_3/3_Confidence_0.341	105	83.2167	1.51667	-5.7779	Down	0.884164	-	-	-	-	-
Locus_25222_Transcript_3/3_Confidence_0.262	101	283.847	5.15333	-5.78346	Down	0.899389	-	-	-	-	-
Locus_18009_Transcript_1/1_Confidence_0.118	104	232.397	4.16333	-5.80271	Down	0.897681	-	-	-	-	-
Locus_7818_Transcript_5/5_Confidence_0.394	101	585.3	10.3233	-5.8252	Down	0.905171	-	-	-	-	gi|27802137|gb|AAO20844.1|/7.28674e-12/large subunit arylphorin p76 [Heliothis virescens]
Locus_20333_Transcript_5/5_Confidence_0.241	101	100.65	1.76333	-5.8349	Down	0.889003	-	-	-	-	-
Locus_13906_Transcript_2/2_Confidence_0.235	102	372.693	6.52	-5.83697	Down	0.9029	-	-	-	-	gi|346987767|gb|AEO51737.1|/1.7904e-10/arylphorin [Helicoverpa armigera]
Locus_20324_Transcript_2/3_Confidence_0.167	145	272.533	4.74333	-5.84439	Down	0.900637	-	-	-	-	-
Locus_11813_Transcript_1/1_Confidence_0.400	103	468.303	8.13333	-5.84745	Down	0.90424	-	-	-	-	-
Locus_28907_Transcript_4/4_Confidence_0.345	102	83.8733	1.45667	-5.84747	Down	0.885913	-	-	-	-	-
Locus_11086_Transcript_2/3_Confidence_0.063	102	40.6667	0.703333	-5.85349	Down	0.869838	-	-	-	-	gi|346987767|gb|AEO51737.1|/5.96018e-06/arylphorin [Helicoverpa armigera]
Locus_27387_Transcript_1/1_Confidence_0.143	101	199.27	3.44333	-5.85477	Down	0.897878	-	-	-	-	-
Locus_5011_Transcript_3/6_Confidence_0.487	104	1228.44	21.1167	-5.8623	Down	0.908179	-	-	-	-	-
Locus_7692_Transcript_6/6_Confidence_0.138	110	217.11	3.72333	-5.86569	Down	0.899408	-	-	-	-	gi|346987767|gb|AEO51737.1|/8.0758e-06/arylphorin [Helicoverpa armigera]
Locus_19999_Transcript_2/3_Confidence_0.245	110	45.5267	0.776667	-5.87327	Down	0.873647	-	-	-	-	-
Locus_29520_Transcript_1/3_Confidence_0.093	101	96.3167	1.63333	-5.88189	Down	0.889926	-	-	-	-	-
Locus_19557_Transcript_2/8_Confidence_0.717	101	1073.71	18.15	-5.8865	Down	0.908812	-	-	-	-	gi|346987767|gb|AEO51737.1|/2.42572e-07/arylphorin [Helicoverpa armigera]
Locus_34844_Transcript_3/3_Confidence_0.250	103	96.49	1.62333	-5.89335	Down	0.889967	-	-	-	-	-
Locus_38101_Transcript_1/1_Confidence_0.389	101	64.28	1.08	-5.89527	Down	0.88266	-	-	-	-	-
Locus_30845_Transcript_1/1_Confidence_1.000	210	177.513	2.94333	-5.91433	Down	0.899121	-	-	-	-	gi|389608557|dbj|BAM17888.1|/3.36829e-12/unknown secreted protein [Papilio xuthus]
Locus_15792_Transcript_1/5_Confidence_0.221	137	60.3867	1	-5.91616	Down	0.882127	-	-	-	-	gi|5869989|emb|CAB55605.1|/1.21841e-06/arylphorin subunit [Spodoptera litura]
Locus_9664_Transcript_4/4_Confidence_0.292	105	1998.25	32.9967	-5.92028	Down	0.910654	-	-	-	-	gi|5869989|emb|CAB55605.1|/2.4198e-07/arylphorin subunit [Spodoptera litura]
Locus_48300_Transcript_1/1_Confidence_1.000	301	10.54	0.173333	-5.92618	Down	0.808291	-	-	-	-	-
Locus_12184_Transcript_2/2_Confidence_0.353	113	186.023	3.05667	-5.92738	Down	0.900644	-	-	-	-	gi|346987767|gb|AEO51737.1|/1.12412e-07/arylphorin [Helicoverpa armigera]
Locus_2510_Transcript_1/3_Confidence_0.589	106	80.3867	1.32	-5.92835	Down	0.88856	-	-	-	-	gi|27802137|gb|AAO20844.1|/1.67577e-08/large subunit arylphorin p76 [Heliothis virescens]
Locus_37435_Transcript_4/4_Confidence_0.353	103	150.873	2.45667	-5.94049	Down	0.898232	-	-	-	-	gi|346987767|gb|AEO51737.1|/1.20387e-06/arylphorin [Helicoverpa armigera]
Locus_18968_Transcript_1/1_Confidence_0.357	110	38.8733	0.63	-5.94729	Down	0.873103	-	-	-	-	-
Locus_10903_Transcript_2/3_Confidence_0.099	142	286.77	4.64	-5.94963	Down	0.905458	-	-	-	-	gi|346987767|gb|AEO51737.1|/4.15697e-15/arylphorin [Helicoverpa armigera]
Locus_20713_Transcript_1/1_Confidence_0.106	123	85.87	1.38667	-5.95246	Down	0.890749	-	-	-	-	-
Locus_19339_Transcript_1/2_Confidence_1.000	263	100.753	1.62333	-5.95572	Down	0.893452	-	-	-	-	gi|5869989|emb|CAB55605.1|/1.41143e-10/arylphorin subunit [Spodoptera litura]
Locus_13253_Transcript_1/3_Confidence_0.230	107	75.8967	1.21667	-5.96303	Down	0.888426	-	-	-	-	-
Locus_8034_Transcript_1/1_Confidence_0.694	111	42.33	0.67	-5.98138	Down	0.876312	-	-	-	-	gi|346987767|gb|AEO51737.1|/1.91746e-07/arylphorin [Helicoverpa armigera]
Locus_8726_Transcript_3/5_Confidence_0.313	132	675.633	10.6833	-5.98281	Down	0.911112	-	GO:0044421//extracellular region part	GO:0022892	GO:0015669//gas transport	gi|27802137|gb|AAO20844.1|/5.48391e-15/large subunit arylphorin p76 [Heliothis virescens]
Locus_15551_Transcript_1/2_Confidence_0.242	157	198.583	3.13667	-5.98437	Down	0.903242	-	GO:0005576//extracellular region	-	GO:0006810//transport	gi|159491|gb|AAA29305.1|/3.87403e-08/arylphorin beta subunit precursor [Manduca sexta]
Locus_18419_Transcript_2/5_Confidence_0.316	105	246.157	3.83333	-6.00483	Down	0.906094	-	-	-	-	gi|346987767|gb|AEO51737.1|/2.41388e-07/arylphorin [Helicoverpa armigera]
Locus_18419_Transcript_1/5_Confidence_0.266	105	246.157	3.83333	-6.00483	Down	0.906094	-	-	-	-	gi|346987767|gb|AEO51737.1|/2.41388e-07/arylphorin [Helicoverpa armigera]
Locus_11308_Transcript_1/1_Confidence_0.262	110	730.57	11.2833	-6.01676	Down	0.913357	-	-	-	-	-
Locus_30850_Transcript_1/2_Confidence_0.364	105	642.643	9.87333	-6.02434	Down	0.912888	-	-	-	-	gi|346987767|gb|AEO51737.1|/2.67541e-06/arylphorin [Helicoverpa armigera]
Locus_12832_Transcript_2/6_Confidence_0.184	137	54.4567	0.833333	-6.03007	Down	0.884718	-	GO:0044421//extracellular region part	GO:0022892	GO:0015669//gas transport	gi|346987767|gb|AEO51737.1|/7.87923e-14/arylphorin [Helicoverpa armigera]
Locus_6098_Transcript_4/4_Confidence_0.348	109	142.067	2.17333	-6.03051	Down	0.901467	-	-	-	-	-
Locus_19959_Transcript_3/3_Confidence_0.123	102	10.0333	0.153333	-6.03199	Down	0.807751	-	-	-	-	-
Locus_19959_Transcript_2/3_Confidence_0.055	102	10.0333	0.153333	-6.03199	Down	0.807751	-	-	-	-	-
Locus_17486_Transcript_3/3_Confidence_0.250	106	720.15	10.9567	-6.03842	Down	0.914362	-	-	-	-	-
Locus_19298_Transcript_3/3_Confidence_0.114	102	142.7	2.16333	-6.04359	Down	0.90258	-	-	-	-	-
Locus_4160_Transcript_5/5_Confidence_0.261	136	51.1767	0.77	-6.05448	Down	0.884383	-	-	-	-	-
Locus_4497_Transcript_1/2_Confidence_1.000	109	982.283	14.7667	-6.05572	Down	0.915323	-	-	-	-	-
Locus_20491_Transcript_1/1_Confidence_0.300	137	29.73	0.446667	-6.05658	Down	0.869265	-	GO:0005576//extracellular region	-	GO:0006810//transport	gi|346987767|gb|AEO51737.1|/2.2925e-13/arylphorin [Helicoverpa armigera]
Locus_14119_Transcript_1/3_Confidence_0.049	108	878.937	13.1967	-6.05751	Down	0.914999	-	-	-	-	-
Locus_3056_Transcript_3/4_Confidence_0.529	153	159.053	2.38	-6.06241	Down	0.903767	-	GO:0005576//extracellular region	-	GO:0006810//transport	gi|346987767|gb|AEO51737.1|/1.46732e-12/arylphorin [Helicoverpa armigera]
Locus_15765_Transcript_2/4_Confidence_0.506	112	395.163	5.88667	-6.06885	Down	0.912646	-	GO:0044421//extracellular region part	GO:0022892	GO:0015669//gas transport	gi|346987767|gb|AEO51737.1|/4.87608e-11/arylphorin [Helicoverpa armigera]
Locus_19361_Transcript_1/1_Confidence_0.245	101	656.59	9.78	-6.06901	Down	0.914913	-	-	-	-	-
Locus_3254_Transcript_1/2_Confidence_0.236	102	97.6433	1.45333	-6.07008	Down	0.897781	-	-	-	-	gi|346987767|gb|AEO51737.1|/8.88569e-10/arylphorin [Helicoverpa armigera]
Locus_8752_Transcript_1/1_Confidence_0.341	115	61.4533	0.906667	-6.08278	Down	0.889327	-	-	-	-	-
Locus_15954_Transcript_1/4_Confidence_0.375	110	244.37	3.57333	-6.09565	Down	0.910267	-	-	-	-	-
Locus_27528_Transcript_1/1_Confidence_1.000	103	485.883	7.08333	-6.10004	Down	0.914969	-	-	-	-	-
Locus_22465_Transcript_3/3_Confidence_0.380	117	35.63	0.516667	-6.10771	Down	0.878047	-	-	-	-	gi|346987767|gb|AEO51737.1|/1.23981e-06/arylphorin [Helicoverpa armigera]
Locus_12182_Transcript_2/2_Confidence_0.711	102	196.267	2.77667	-6.14332	Down	0.910465	-	-	-	-	gi|346987767|gb|AEO51737.1|/3.49129e-06/arylphorin [Helicoverpa armigera]
Locus_17595_Transcript_2/3_Confidence_0.383	124	524.397	7.37	-6.15285	Down	0.918353	-	-	-	-	gi|346987767|gb|AEO51737.1|/1.83468e-10/arylphorin [Helicoverpa armigera]
Locus_19652_Transcript_2/2_Confidence_0.852	127	164.67	2.3	-6.1618	Down	0.9094	-	-	-	-	gi|27802137|gb|AAO20844.1|/2.8395e-06/large subunit arylphorin p76 [Heliothis virescens]
Locus_243_Transcript_1/10_Confidence_0.269	1249	56.12	0.783333	-6.16274	Down	0.891683	K15463|1|4e-46|186|dsi:Dsim_GD24420|tRNA A64-2'-O-ribosylphosphate transferase [EC:2.4.2.-];K13908|2|1e-13|78.2|xtr:100495470|mucin-5B;K10955|3|1e-12|74.7|tgu:100220116|intestinal mucin-2	-	-	-	gi|347543546|dbj|BAK82317.1|/5.97155e-154/apolipophorin precursor protein [Bombyx mori]
Locus_25959_Transcript_7/7_Confidence_0.493	106	647.227	8.96667	-6.17356	Down	0.92027	-	-	-	-	-
Locus_2914_Transcript_1/1_Confidence_0.167	112	624.657	8.64667	-6.17478	Down	0.920136	-	GO:0044421//extracellular region part	GO:0022892	GO:0015669//gas transport	gi|346987767|gb|AEO51737.1|/1.12688e-07/arylphorin [Helicoverpa armigera]
Locus_28333_Transcript_1/2_Confidence_0.787	107	542.02	7.41667	-6.19143	Down	0.920479	-	-	-	-	-
Locus_21368_Transcript_2/2_Confidence_0.044	107	76.7567	1.05	-6.19183	Down	0.899847	-	GO:0044421//extracellular region part	GO:0022892	GO:0015669//gas transport	gi|346987767|gb|AEO51737.1|/1.61539e-11/arylphorin [Helicoverpa armigera]
Locus_15694_Transcript_1/3_Confidence_0.175	120	401.99	5.48667	-6.19509	Down	0.919012	-	GO:0044421//extracellular region part	GO:0022892	GO:0015669//gas transport	gi|346987767|gb|AEO51737.1|/9.44752e-15/arylphorin [Helicoverpa armigera]
Locus_5095_Transcript_4/4_Confidence_0.214	104	274.59	3.73667	-6.19938	Down	0.916306	-	-	-	-	-
Locus_9919_Transcript_1/7_Confidence_0.545	104	1054.78	14.3167	-6.2031	Down	0.922686	-	-	-	-	-
Locus_28174_Transcript_1/1_Confidence_0.378	117	131	1.77667	-6.20425	Down	0.908722	-	-	-	-	-
Locus_6538_Transcript_9/9_Confidence_0.238	167	130.433	1.75	-6.21981	Down	0.909724	-	GO:0044421//extracellular region part	GO:0022892	GO:0015669//gas transport	gi|346987767|gb|AEO51737.1|/3.83553e-16/arylphorin [Helicoverpa armigera]
Locus_50916_Transcript_1/1_Confidence_1.000	270	16.2433	0.213333	-6.25059	Down	0.854024	-	GO:0044448//cell cortex part;GO:0005884//actin filament	-	GO:0008360//regulation of cell shape;GO:0031589//cell-substrate adhesion;GO:0030036//actin cytoskeleton organization	gi|24657498|ref|NP_647890.2|/1.087e-47/dusky-like, isoform A [Drosophila melanogaster]
Locus_12451_Transcript_2/3_Confidence_0.333	109	730.627	9.49333	-6.26608	Down	0.925423	-	-	-	-	-
Locus_11038_Transcript_5/5_Confidence_0.405	102	56.26	0.73	-6.26807	Down	0.897513	-	-	-	-	-
Locus_17681_Transcript_2/3_Confidence_0.113	102	29.04	0.376667	-6.26861	Down	0.879484	-	-	-	-	-
Locus_17681_Transcript_3/3_Confidence_0.113	102	29.04	0.376667	-6.26861	Down	0.879484	-	-	-	-	-
Locus_36730_Transcript_9/10_Confidence_0.243	110	170.66	2.20667	-6.27311	Down	0.915531	-	-	-	-	-
Locus_8834_Transcript_2/7_Confidence_0.108	107	249.313	3.21667	-6.27625	Down	0.91925	-	-	-	-	-
Locus_40218_Transcript_1/1_Confidence_0.118	103	659.263	8.45333	-6.28519	Down	0.92607	-	-	-	-	gi|346987767|gb|AEO51737.1|/2.18862e-08/arylphorin [Helicoverpa armigera]
Locus_9670_Transcript_1/2_Confidence_0.295	110	177.76	2.27333	-6.28898	Down	0.917091	-	-	-	-	gi|159491|gb|AAA29305.1|/8.0758e-06/arylphorin beta subunit precursor [Manduca sexta]
Locus_35712_Transcript_2/4_Confidence_0.420	134	51.36	0.656667	-6.28934	Down	0.896523	-	GO:0044421//extracellular region part	GO:0022892	GO:0015669//gas transport	gi|27802137|gb|AAO20844.1|/8.43935e-16/large subunit arylphorin p76 [Heliothis virescens]
Locus_33944_Transcript_3/3_Confidence_0.239	104	37.41	0.476667	-6.2943	Down	0.888191	-	-	-	-	-
Locus_17008_Transcript_5/5_Confidence_0.294	106	165.647	2.10667	-6.297	Down	0.917218	-	-	-	-	-
Locus_5090_Transcript_1/2_Confidence_0.107	107	96.42	1.2	-6.32823	Down	0.910416	-	-	-	-	-
Locus_14662_Transcript_1/1_Confidence_0.311	102	60.8967	0.75	-6.34333	Down	0.902878	-	-	-	-	-
Locus_22667_Transcript_3/3_Confidence_0.113	102	390.713	4.78333	-6.35195	Down	0.926335	-	-	-	-	-
Locus_10795_Transcript_3/4_Confidence_0.212	110	835.387	9.89333	-6.39984	Down	0.931718	-	-	-	-	-
Locus_10064_Transcript_1/1_Confidence_0.320	102	57.71	0.683333	-6.40009	Down	0.903976	-	-	-	-	-
Locus_31160_Transcript_2/3_Confidence_0.137	103	112.99	1.33	-6.40863	Down	0.916868	-	-	-	-	-
Locus_4126_Transcript_2/2_Confidence_0.233	117	1648.14	19.4	-6.40864	Down	0.93375	-	-	-	-	-
Locus_231_Transcript_1/1_Confidence_0.227	111	531.437	6.25	-6.4099	Down	0.93066	-	-	-	-	-
Locus_1108_Transcript_5/5_Confidence_0.174	136	114.277	1.34333	-6.41057	Down	0.917046	-	-	-	-	-
Locus_21628_Transcript_1/1_Confidence_0.628	110	828.763	9.73333	-6.41188	Down	0.932284	-	-	-	-	-
Locus_18746_Transcript_5/5_Confidence_0.603	115	1489.07	17.42	-6.41752	Down	0.933627	-	-	-	-	gi|27802137|gb|AAO20844.1|/1.59247e-08/large subunit arylphorin p76 [Heliothis virescens]
Locus_24842_Transcript_2/2_Confidence_0.229	112	241.693	2.82	-6.42134	Down	0.925471	-	-	-	-	-
Locus_24842_Transcript_1/2_Confidence_0.229	112	241.693	2.82	-6.42134	Down	0.925471	-	-	-	-	-
Locus_23843_Transcript_4/4_Confidence_0.262	110	160.04	1.86	-6.42699	Down	0.921867	-	-	-	-	-
Locus_6399_Transcript_6/8_Confidence_0.126	158	219.47	2.53333	-6.43684	Down	0.925713	-	-	-	-	gi|346987767|gb|AEO51737.1|/7.74465e-13/arylphorin [Helicoverpa armigera]
Locus_32606_Transcript_4/5_Confidence_0.287	131	203.2	2.34	-6.44025	Down	0.925035	-	GO:0044421//extracellular region part	GO:0022892	GO:0015669//gas transport	gi|27802137|gb|AAO20844.1|/9.35414e-15/large subunit arylphorin p76 [Heliothis virescens]
Locus_1322_Transcript_1/1_Confidence_0.122	103	29.5267	0.34	-6.44034	Down	0.887648	-	-	-	-	-
Locus_31775_Transcript_2/3_Confidence_0.300	122	742.417	8.54333	-6.44129	Down	0.93305	-	GO:0044421//extracellular region part	GO:0022892	GO:0015669//gas transport	gi|5869989|emb|CAB55605.1|/9.42417e-15/arylphorin subunit [Spodoptera litura]
Locus_10717_Transcript_4/4_Confidence_0.677	118	554.467	6.34333	-6.44972	Down	0.93193	-	-	-	-	gi|346987767|gb|AEO51737.1|/1.01172e-08/arylphorin [Helicoverpa armigera]
Locus_24241_Transcript_1/1_Confidence_0.113	109	1065.46	12.13	-6.45675	Down	0.934521	-	-	-	-	-
Locus_26130_Transcript_3/4_Confidence_0.190	105	242.877	2.71667	-6.48224	Down	0.927734	-	-	-	-	-
Locus_25317_Transcript_1/4_Confidence_0.101	103	2536.79	28.3733	-6.48233	Down	0.936412	-	-	-	-	-
Locus_35940_Transcript_3/3_Confidence_0.578	119	120.323	1.34	-6.48854	Down	0.920445	-	-	-	-	-
Locus_4195_Transcript_3/3_Confidence_0.200	109	176.837	1.96	-6.49542	Down	0.925143	-	-	-	-	-
Locus_12019_Transcript_5/5_Confidence_0.302	110	453.693	5.00333	-6.50268	Down	0.932648	-	-	-	-	-
Locus_39091_Transcript_1/1_Confidence_0.184	110	111.253	1.21333	-6.51873	Down	0.920133	-	-	-	-	-
Locus_14030_Transcript_2/2_Confidence_0.176	101	527.763	5.74667	-6.52102	Down	0.93413	-	-	-	-	gi|346987767|gb|AEO51737.1|/2.68195e-06/arylphorin [Helicoverpa armigera]
Locus_40714_Transcript_2/3_Confidence_0.293	105	249.21	2.69333	-6.53183	Down	0.929253	-	-	-	-	gi|346987767|gb|AEO51737.1|/5.9456e-06/arylphorin [Helicoverpa armigera]
Locus_23405_Transcript_1/1_Confidence_0.227	108	124.867	1.34333	-6.53843	Down	0.922147	-	-	-	-	-
Locus_5239_Transcript_1/1_Confidence_0.300	108	117.617	1.26333	-6.54071	Down	0.921361	-	-	-	-	-
Locus_1176_Transcript_1/2_Confidence_0.145	101	69.3067	0.74	-6.54933	Down	0.912415	-	-	-	-	gi|346987767|gb|AEO51737.1|/7.80329e-06/arylphorin [Helicoverpa armigera]
Locus_32507_Transcript_4/4_Confidence_0.226	111	232.59	2.47333	-6.55519	Down	0.929361	-	-	-	-	-
Locus_16442_Transcript_2/2_Confidence_0.514	102	316.21	3.34333	-6.56345	Down	0.931952	-	-	-	-	-
Locus_3618_Transcript_5/5_Confidence_0.600	2335	19.6133	0.206667	-6.56839	Down	0.875389	K14454|1|2e-159|563|nvi:100120655|aspartate aminotransferase, cytoplasmic [EC:2.6.1.1]	-	GO:0048037//cofactor binding;GO:0008483//transaminase activity	GO:0019752//carboxylic acid metabolic process	gi|357608189|gb|EHJ65868.1|/0/hypothetical protein KGM_10825 [Danaus plexippus]
Locus_28585_Transcript_1/1_Confidence_0.098	136	613.057	6.40667	-6.5803	Down	0.936073	-	-	-	-	gi|5869989|emb|CAB55605.1|/9.6317e-12/arylphorin subunit [Spodoptera litura]
Locus_28914_Transcript_1/3_Confidence_0.194	103	790.377	8.25333	-6.58142	Down	0.937015	-	-	-	-	-
Locus_35288_Transcript_2/4_Confidence_0.080	109	623.3	6.5	-6.58334	Down	0.936129	-	-	-	-	-
Locus_22794_Transcript_1/8_Confidence_0.078	101	956.563	9.89	-6.59575	Down	0.937875	-	-	-	-	-
Locus_33356_Transcript_2/4_Confidence_0.345	103	65.4333	0.673333	-6.60256	Down	0.912333	-	-	-	-	-
Locus_6679_Transcript_1/1_Confidence_0.089	102	567.607	5.83	-6.60525	Down	0.936427	-	-	-	-	-
Locus_1615_Transcript_3/3_Confidence_0.690	382	190.903	1.95	-6.61322	Down	0.928859	-	-	-	-	-
Locus_13392_Transcript_2/4_Confidence_0.643	105	473.123	4.81	-6.62004	Down	0.935664	-	GO:0044421//extracellular region part	GO:0022892	GO:0015669//gas transport	gi|346987767|gb|AEO51737.1|/1.04963e-10/arylphorin [Helicoverpa armigera]
Locus_1175_Transcript_4/4_Confidence_0.744	126	950.75	9.61667	-6.62739	Down	0.938486	-	GO:0044421//extracellular region part	GO:0022892	GO:0015669//gas transport	gi|27802137|gb|AAO20844.1|/6.51028e-16/large subunit arylphorin p76 [Heliothis virescens]
Locus_15848_Transcript_1/1_Confidence_1.000	101	357.683	3.57667	-6.64392	Down	0.934752	-	-	-	-	gi|346987767|gb|AEO51737.1|/4.40617e-07/arylphorin [Helicoverpa armigera]
Locus_13018_Transcript_1/2_Confidence_1.000	810	16.78	0.166667	-6.65363	Down	0.869421	K03031|1|1e-77|290|tca:660653|26S proteasome regulatory subunit N12	GO:0000502//proteasome complex	-	-	gi|389609467|dbj|BAM18345.1|/1.33341e-117/26S proteasome non-ATPase regulatory subunit rpn12 [Papilio xuthus]
Locus_22032_Transcript_6/6_Confidence_0.361	109	665.587	6.59667	-6.65675	Down	0.93808	-	-	-	-	gi|346987767|gb|AEO51737.1|/4.73448e-06/arylphorin [Helicoverpa armigera]
Locus_22007_Transcript_1/1_Confidence_0.375	102	409.917	4.05667	-6.65889	Down	0.935939	-	-	-	-	-
Locus_30511_Transcript_1/1_Confidence_0.081	101	109.15	1.07667	-6.6636	Down	0.922835	-	-	-	-	gi|346987767|gb|AEO51737.1|/2.59166e-09/arylphorin [Helicoverpa armigera]
Locus_34735_Transcript_2/2_Confidence_0.293	104	141.227	1.38333	-6.67372	Down	0.926781	-	-	-	-	gi|346987767|gb|AEO51737.1|/2.04849e-06/arylphorin [Helicoverpa armigera]
Locus_28828_Transcript_1/2_Confidence_0.200	103	35.7333	0.34	-6.71559	Down	0.899978	-	-	-	-	-
Locus_8591_Transcript_1/1_Confidence_1.000	116	1495.23	14.2267	-6.71563	Down	0.941333	-	-	-	-	gi|157704359|gb|ABV68868.1|/8.29688e-11/arylphorin [Trichoplusia ni]
Locus_8661_Transcript_4/4_Confidence_0.231	103	478.29	4.52	-6.72542	Down	0.938191	-	-	-	-	-
Locus_39678_Transcript_2/3_Confidence_0.158	105	266.503	2.50667	-6.73224	Down	0.934338	-	-	-	-	gi|346987767|gb|AEO51737.1|/7.78424e-06/arylphorin [Helicoverpa armigera]
Locus_21198_Transcript_3/3_Confidence_0.512	102	103.233	0.97	-6.73371	Down	0.923401	-	-	-	-	-
Locus_7138_Transcript_6/6_Confidence_0.317	103	153.167	1.43333	-6.73958	Down	0.929149	-	-	-	-	-
Locus_5544_Transcript_1/4_Confidence_0.087	101	121.59	1.13667	-6.74107	Down	0.926204	-	-	-	-	-
Locus_25959_Transcript_1/7_Confidence_0.188	112	452.823	4.22667	-6.74328	Down	0.938262	-	-	-	-	-
Locus_31638_Transcript_2/2_Confidence_0.277	111	503.197	4.66	-6.75465	Down	0.938981	-	GO:0044421//extracellular region part	GO:0022892	GO:0015669//gas transport	gi|5869989|emb|CAB55605.1|/2.96549e-08/arylphorin subunit [Spodoptera litura]
Locus_18670_Transcript_3/3_Confidence_0.826	121	373.33	3.39667	-6.78019	Down	0.937905	-	-	-	-	gi|27802137|gb|AAO20844.1|/4.78929e-06/large subunit arylphorin p76 [Heliothis virescens]
Locus_21325_Transcript_2/2_Confidence_0.051	106	1348.47	12.2467	-6.78279	Down	0.942551	-	-	-	-	gi|27802137|gb|AAO20844.1|/1.51196e-09/large subunit arylphorin p76 [Heliothis virescens]
Locus_20232_Transcript_1/5_Confidence_0.220	101	613.997	5.55667	-6.78787	Down	0.940648	-	-	-	-	gi|27802137|gb|AAO20844.1|/7.80329e-06/large subunit arylphorin p76 [Heliothis virescens]
Locus_31922_Transcript_1/1_Confidence_0.074	106	78.82	0.706667	-6.80139	Down	0.919984	-	-	-	-	gi|346987767|gb|AEO51737.1|/2.25409e-13/arylphorin [Helicoverpa armigera]
Locus_5257_Transcript_2/2_Confidence_0.479	105	544.507	4.83667	-6.81479	Down	0.940455	-	-	-	-	-
Locus_12496_Transcript_7/7_Confidence_0.365	103	129.75	1.15	-6.81796	Down	0.928818	-	-	-	-	gi|346987767|gb|AEO51737.1|/4.13766e-07/arylphorin [Helicoverpa armigera]
Locus_11795_Transcript_1/1_Confidence_1.000	246	49.6867	0.44	-6.81921	Down	0.911142	K14033|1|9e-22|102|dya:Dyak_GE21721|nuclear receptor subfamily 1 group F member 4	GO:0043231//intracellular membrane-bounded organelle	GO:0046914//transition metal ion binding;GO:0001071//nucleic acid binding transcription factor activity;GO:0003677//DNA binding;GO:0004879//ligand-activated sequence-specific DNA binding RNA polymerase II transcription factor activity	GO:0007420//brain development;GO:0050793//regulation of developmental process;GO:0009755//hormone-mediated signaling pathway;GO:0006351//transcription, DNA-dependent;GO:0009653//anatomical structure morphogenesis	gi|198385545|gb|ACH86113.1|/1.00668e-37/molt-regulating transcription factor HaHR3 [Helicoverpa armigera]
Locus_25992_Transcript_1/1_Confidence_0.062	117	159.737	1.40333	-6.83069	Down	0.931379	-	-	-	-	-
Locus_13747_Transcript_5/5_Confidence_0.279	128	114.483	1.00333	-6.83419	Down	0.927195	-	GO:0044421//extracellular region part	GO:0022892	GO:0015669//gas transport	gi|159491|gb|AAA29305.1|/5.88732e-09/arylphorin beta subunit precursor [Manduca sexta]
Locus_6687_Transcript_1/3_Confidence_0.222	111	241.307	2.09333	-6.84892	Down	0.935869	-	-	-	-	-
Locus_655_Transcript_3/5_Confidence_0.562	2596	37.69	0.326667	-6.85022	Down	0.904222	K01768|1|2e-21|105|dpo:Dpse_GA10197|adenylate cyclase [EC:4.6.1.1]	-	-	-	gi|357610894|gb|EHJ67199.1|/6.96904e-159/hypothetical protein KGM_10804 [Danaus plexippus]
Locus_3958_Transcript_2/3_Confidence_0.222	104	83.6267	0.706667	-6.88679	Down	0.923356	-	-	-	-	-
Locus_17120_Transcript_3/3_Confidence_0.347	101	87.58	0.74	-6.88693	Down	0.924157	-	-	-	-	-
Locus_11007_Transcript_3/5_Confidence_0.203	108	311.557	2.62	-6.89378	Down	0.939286	-	-	-	-	gi|346987767|gb|AEO51737.1|/1.04707e-10/arylphorin [Helicoverpa armigera]
Locus_25772_Transcript_2/2_Confidence_0.477	114	532.167	4.47	-6.89546	Down	0.942283	-	-	-	-	gi|346987767|gb|AEO51737.1|/2.26503e-08/arylphorin [Helicoverpa armigera]
Locus_20004_Transcript_5/5_Confidence_0.170	101	669.223	5.56667	-6.90953	Down	0.943478	-	-	-	-	-
Locus_21256_Transcript_1/3_Confidence_0.178	108	160.46	1.33	-6.91464	Down	0.933214	-	-	-	-	-
Locus_30010_Transcript_2/4_Confidence_0.357	140	92.9433	0.756667	-6.94055	Down	0.926242	-	GO:0044421//extracellular region part	GO:0022892	GO:0015669//gas transport	gi|346987767|gb|AEO51737.1|/4.92286e-16/arylphorin [Helicoverpa armigera]
Locus_22427_Transcript_4/4_Confidence_0.200	104	124.187	1.00667	-6.94678	Down	0.931208	-	-	-	-	-
Locus_45413_Transcript_1/1_Confidence_0.314	107	446.273	3.61333	-6.94845	Down	0.942901	-	-	-	-	gi|346987767|gb|AEO51737.1|/1.56463e-06/arylphorin [Helicoverpa armigera]
Locus_2769_Transcript_4/4_Confidence_0.378	113	336.02	2.71667	-6.95057	Down	0.941188	-	-	-	-	-
Locus_39905_Transcript_2/2_Confidence_0.108	166	273.497	2.21	-6.95133	Down	0.939569	-	GO:0044421//extracellular region part	GO:0022892	GO:0015669//gas transport	gi|27802137|gb|AAO20844.1|/5.5385e-15/large subunit arylphorin p76 [Heliothis virescens]
Locus_15792_Transcript_4/5_Confidence_0.291	109	532.41	4.26667	-6.96328	Down	0.943694	-	-	-	-	-
Locus_4901_Transcript_1/1_Confidence_0.088	103	231.117	1.82667	-6.98326	Down	0.938716	-	-	-	-	-
Locus_32569_Transcript_1/2_Confidence_0.125	101	770.657	6.02	-7.00018	Down	0.946333	-	-	-	-	-
Locus_7503_Transcript_1/5_Confidence_0.247	138	265.107	2.05333	-7.01246	Down	0.940879	-	GO:0044421//extracellular region part	GO:0022892	GO:0015669//gas transport	gi|5869989|emb|CAB55605.1|/4.4741e-09/arylphorin subunit [Spodoptera litura]
Locus_34154_Transcript_1/2_Confidence_0.298	120	236.163	1.82667	-7.01443	Down	0.939841	-	-	-	-	-
Locus_23902_Transcript_2/4_Confidence_0.098	106	212.987	1.64333	-7.01799	Down	0.939163	-	-	-	-	-
Locus_26351_Transcript_7/7_Confidence_0.385	101	2089.55	16.12	-7.01819	Down	0.948865	-	-	-	-	gi|346987767|gb|AEO51737.1|/4.42071e-09/arylphorin [Helicoverpa armigera]
Locus_13053_Transcript_1/5_Confidence_0.072	111	78.63	0.603333	-7.02598	Down	0.925709	-	GO:0044421//extracellular region part	GO:0022892	GO:0015669//gas transport	gi|346987767|gb|AEO51737.1|/2.18877e-11/arylphorin [Helicoverpa armigera]
Locus_30414_Transcript_3/3_Confidence_0.380	102	517.863	3.97333	-7.02608	Down	0.945685	-	-	-	-	-
Locus_7999_Transcript_1/3_Confidence_0.130	101	1200.61	9.16667	-7.03316	Down	0.948362	-	-	-	-	-
Locus_14334_Transcript_1/3_Confidence_0.341	116	137.177	1.00333	-7.09509	Down	0.936535	-	GO:0044421//extracellular region part	GO:0022892	GO:0015669//gas transport	gi|346987767|gb|AEO51737.1|/9.80081e-12/arylphorin [Helicoverpa armigera]
Locus_14636_Transcript_2/3_Confidence_0.287	114	453.837	3.29333	-7.10648	Down	0.947256	-	-	-	-	-
Locus_15228_Transcript_1/1_Confidence_1.000	109	101.09	0.726667	-7.12013	Down	0.932559	-	-	-	-	gi|346987767|gb|AEO51737.1|/3.36829e-09/arylphorin [Helicoverpa armigera]
Locus_3951_Transcript_4/4_Confidence_0.352	104	203.877	1.46333	-7.12229	Down	0.941542	-	-	-	-	gi|27802137|gb|AAO20844.1|/2.67541e-06/large subunit arylphorin p76 [Heliothis virescens]
Locus_20925_Transcript_2/3_Confidence_0.135	101	522.47	3.75	-7.12231	Down	0.948131	-	-	-	-	-
Locus_31901_Transcript_1/1_Confidence_0.200	116	156.2	1.12	-7.12375	Down	0.938616	-	-	-	-	-
Locus_37556_Transcript_3/3_Confidence_0.347	103	37.0533	0.263333	-7.13657	Down	0.911533	-	-	-	-	-
Locus_12476_Transcript_1/1_Confidence_0.362	108	177.637	1.19333	-7.21779	Down	0.942826	-	-	-	-	-
Locus_24385_Transcript_1/1_Confidence_0.250	107	466.39	2.98333	-7.28847	Down	0.952606	-	-	-	-	-
Locus_15494_Transcript_1/3_Confidence_0.218	138	216.517	1.38	-7.29367	Down	0.947007	-	GO:0005576//extracellular region	-	GO:0006810//transport	gi|5869989|emb|CAB55605.1|/6.90254e-10/arylphorin subunit [Spodoptera litura]
Locus_29416_Transcript_2/2_Confidence_0.172	130	169.35	1.06667	-7.31075	Down	0.944892	-	-	-	-	gi|346987767|gb|AEO51737.1|/1.49714e-12/arylphorin [Helicoverpa armigera]
Locus_19353_Transcript_1/1_Confidence_0.042	107	687.3	4.23333	-7.343	Down	0.955476	-	-	-	-	gi|346987767|gb|AEO51737.1|/8.0171e-11/arylphorin [Helicoverpa armigera]
Locus_19652_Transcript_1/2_Confidence_0.836	116	92.76	0.563333	-7.36337	Down	0.937909	-	-	-	-	gi|27802137|gb|AAO20844.1|/7.84185e-07/large subunit arylphorin p76 [Heliothis virescens]
Locus_32098_Transcript_1/4_Confidence_0.780	108	102.877	0.623333	-7.3667	Down	0.940008	-	-	-	-	-
Locus_18875_Transcript_1/1_Confidence_0.343	107	321.903	1.95	-7.36701	Down	0.952513	-	-	-	-	-
Locus_25910_Transcript_3/3_Confidence_0.108	104	248.933	1.50667	-7.36826	Down	0.950387	-	-	-	-	-
Locus_13560_Transcript_1/5_Confidence_0.224	137	619.87	3.68333	-7.39481	Down	0.956641	-	-	-	-	gi|5869989|emb|CAB55605.1|/9.32906e-07/arylphorin subunit [Spodoptera litura]
Locus_6958_Transcript_2/2_Confidence_0.149	102	232.56	1.36333	-7.41432	Down	0.951057	-	-	-	-	-
Locus_25725_Transcript_1/3_Confidence_0.356	106	569.713	3.31	-7.42726	Down	0.957583	-	-	-	-	-
Locus_27147_Transcript_2/2_Confidence_0.172	102	310.637	1.79667	-7.43376	Down	0.954307	-	-	-	-	-
Locus_7192_Transcript_1/2_Confidence_0.569	124	591.477	3.34	-7.46833	Down	0.958629	-	-	-	-	gi|27802137|gb|AAO20844.1|/4.22964e-07/large subunit arylphorin p76 [Heliothis virescens]
Locus_8272_Transcript_5/5_Confidence_0.312	101	264.84	1.49	-7.47366	Down	0.953868	-	-	-	-	-
Locus_11509_Transcript_1/1_Confidence_1.000	103	340.7	1.91333	-7.47627	Down	0.956273	-	-	-	-	gi|346987767|gb|AEO51737.1|/8.90743e-10/arylphorin [Helicoverpa armigera]
Locus_4147_Transcript_1/2_Confidence_0.560	105	134.447	0.69	-7.60622	Down	0.950227	-	-	-	-	gi|346987767|gb|AEO51737.1|/3.05397e-10/arylphorin [Helicoverpa armigera]
Locus_11333_Transcript_1/1_Confidence_0.109	107	82.0567	0.41	-7.64485	Down	0.943005	-	-	-	-	-
Locus_285_Transcript_1/7_Confidence_0.128	106	869.193	4.20333	-7.692	Down	0.965382	-	-	-	-	gi|346987767|gb|AEO51737.1|/2.41388e-07/arylphorin [Helicoverpa armigera]
Locus_29451_Transcript_3/3_Confidence_0.153	129	95.85	0.46	-7.703	Down	0.947171	-	GO:0005576//extracellular region	-	GO:0006810//transport	gi|346987767|gb|AEO51737.1|/3.32698e-12/arylphorin [Helicoverpa armigera]
Locus_37940_Transcript_2/3_Confidence_0.441	102	187.893	0.876667	-7.74367	Down	0.957297	-	-	-	-	gi|346987767|gb|AEO51737.1|/1.42209e-07/arylphorin [Helicoverpa armigera]
Locus_40069_Transcript_1/4_Confidence_0.222	103	56.9367	0.246667	-7.85065	Down	0.940991	-	-	-	-	gi|346987767|gb|AEO51737.1|/4.87574e-08/arylphorin [Helicoverpa armigera]
Locus_18601_Transcript_2/5_Confidence_0.288	103	76.85	0.303333	-7.985	Down	0.949401	-	-	-	-	-
Locus_18601_Transcript_3/5_Confidence_0.269	103	76.85	0.303333	-7.985	Down	0.949401	-	-	-	-	-
Locus_27_Transcript_2/10_Confidence_0.348	1597	57.27	0.22	-8.02413	Down	0.944282	K14462|1|2e-10|67.8|acs:100559232|apolipoprotein B	-	GO:0005488//binding;GO:0022892	GO:0007166//cell surface receptor signaling pathway;GO:0051234//establishment of localization;GO:0010876//lipid localization	gi|2498144|sp|Q25490.1|APLP_MANSE/0/RecName: Full=Apolipophorins; Contains: RecName: Full=Apolipophorin-2; AltName: Full=Apolipophorin II; AltName: Full=apoLp-2; Contains: RecName: Full=Apolipophorin-1; AltName: Full=Apolipophorin I; AltName: Full=apoLp-1; Flags: Precursor
Locus_17699_Transcript_2/3_Confidence_0.286	101	182.043	0.693333	-8.03652	Down	0.963048	-	-	-	-	-
Locus_15621_Transcript_1/1_Confidence_0.082	101	79.0233	0.296667	-8.05729	Down	0.951184	-	-	-	-	-
Locus_28844_Transcript_1/1_Confidence_0.136	117	77.47	0.283333	-8.09499	Down	0.951363	-	-	-	-	-
Locus_34252_Transcript_1/1_Confidence_1.000	106	270.427	0.95	-8.15309	Down	0.968394	-	-	-	-	gi|27802137|gb|AAO20844.1|/8.86394e-10/large subunit arylphorin p76 [Heliothis virescens]
Locus_330_Transcript_1/2_Confidence_0.243	106	417.183	1.33	-8.29311	Down	0.973438	-	-	-	-	-
Locus_17266_Transcript_2/2_Confidence_0.195	103	235.43	0.716667	-8.35978	Down	0.9703	-	-	-	-	-
Locus_15265_Transcript_2/2_Confidence_0.135	101	232.26	0.706667	-8.3605	Down	0.970181	-	-	-	-	-
Locus_13886_Transcript_1/5_Confidence_0.636	1609	5.85333	0.0166667	-8.45615	Down	0.808063	-	-	-	-	gi|156374990|ref|XP_001629866.1|/3.78856e-13/predicted protein [Nematostella vectensis]
Locus_15664_Transcript_1/1_Confidence_0.125	108	241.617	0.626667	-8.59081	Down	0.97374	-	-	-	-	-
Locus_13757_Transcript_2/3_Confidence_0.656	107	239.98	0.616667	-8.60421	Down	0.973852	-	-	-	-	gi|379327811|gb|AFD02109.1|/1.84824e-07/silkworm storage protein [Bombyx mori]
Locus_7467_Transcript_1/2_Confidence_0.078	105	282.05	0.716667	-8.62043	Down	0.975523	-	-	-	-	-
Locus_3320_Transcript_3/3_Confidence_0.438	115	16.81	0.04	-8.7151	Down	0.9137	-	-	-	-	-
Locus_11942_Transcript_1/2_Confidence_1.000	169	351.693	0.746667	-8.87964	Down	0.980132	-	GO:0044421//extracellular region part	GO:0022892	GO:0015669//gas transport	gi|346987767|gb|AEO51737.1|/1.83475e-18/arylphorin [Helicoverpa armigera]
Locus_18666_Transcript_1/2_Confidence_0.098	101	59.8567	0.123333	-8.92281	Down	0.957453	-	-	-	-	-
Locus_297_Transcript_3/6_Confidence_0.357	5859	11.7633	0.0233333	-8.97769	Down	0.893593	K00505|1|0.0|684|dme:Dmel_CG42640|tyrosinase [EC:1.14.18.1]	-	GO:0043168;GO:0022892;GO:0016716//oxidoreductase activity, acting on paired donors, with incorporation or reduction of molecular oxygen, another compound as one donor, and incorporation of one atom of oxygen;GO:0046914//transition metal ion binding	GO:0009893//positive regulation of metabolic process;GO:0015669//gas transport;GO:0006570//tyrosine metabolic process;GO:0006582//melanin metabolic process;GO:0006950//response to stress	gi|159141810|gb|ABH10016.2|/0/prophenoloxidase-1 [Heliothis virescens]
Locus_5808_Transcript_1/2_Confidence_0.132	109	5.35333	0.01	-9.06429	Down	0.800439	-	-	-	-	gi|346987767|gb|AEO51737.1|/1.78602e-10/arylphorin [Helicoverpa armigera]
Locus_1421_Transcript_3/3_Confidence_0.667	605	5.36333	0.01	-9.06699	Down	0.800737	-	-	-	-	gi|357607661|gb|EHJ65626.1|/2.5595e-22/dermal papilla derived protein 13 [Danaus plexippus]
Locus_1427_Transcript_5/6_Confidence_0.375	1404	5.40667	0.01	-9.0786	Down	0.802163	K06630|1|3e-127|455|nvi:100114066|tyrosine 3-monooxygenase/tryptophan 5-monooxygenase activation protein	-	GO:0005515//protein binding;GO:0016491//oxidoreductase activity	-	gi|300431411|gb|ADK12634.1|/2.42888e-138/14-3-3 epsilon [Plutella xylostella]
Locus_33843_Transcript_1/1_Confidence_0.222	111	667.11	1.23333	-9.07922	Down	0.985016	-	-	-	-	-
Locus_35063_Transcript_1/1_Confidence_0.341	105	5.44667	0.01	-9.08923	Down	0.80344	-	-	-	-	gi|346987767|gb|AEO51737.1|/1.16051e-09/arylphorin [Helicoverpa armigera]
Locus_36896_Transcript_3/4_Confidence_0.165	103	165.95	0.303333	-9.09563	Down	0.975333	-	-	-	-	-
Locus_1914_Transcript_1/4_Confidence_0.750	1025	5.52333	0.01	-9.1094	Down	0.805688	-	-	-	-	gi|389609391|dbj|BAM18307.1|/1.3334e-65/boca protein [Papilio xuthus]
Locus_17461_Transcript_1/1_Confidence_0.057	107	5.53	0.01	-9.11114	Down	0.806001	-	-	-	-	-
Locus_24834_Transcript_4/5_Confidence_0.292	104	5.53667	0.01	-9.11287	Down	0.806306	-	-	-	-	gi|346987767|gb|AEO51737.1|/8.03677e-11/arylphorin [Helicoverpa armigera]
Locus_15381_Transcript_5/5_Confidence_0.662	107	5.56	0.01	-9.11894	Down	0.806969	-	-	-	-	gi|27802137|gb|AAO20844.1|/4.39913e-09/large subunit arylphorin p76 [Heliothis virescens]
Locus_22686_Transcript_5/5_Confidence_0.362	106	5.6	0.01	-9.12928	Down	0.808283	-	-	-	-	gi|346987767|gb|AEO51737.1|/3.15263e-07/arylphorin [Helicoverpa armigera]
Locus_24303_Transcript_4/4_Confidence_0.200	107	5.65667	0.01	-9.14381	Down	0.810115	-	-	-	-	gi|346987767|gb|AEO51737.1|/1.41515e-07/arylphorin [Helicoverpa armigera]
Locus_28779_Transcript_4/6_Confidence_0.317	106	5.69	0.01	-9.15228	Down	0.811057	-	-	-	-	gi|346987767|gb|AEO51737.1|/8.86394e-10/arylphorin [Helicoverpa armigera]
Locus_23454_Transcript_1/2_Confidence_0.333	104	5.75	0.01	-9.16742	Down	0.812825	-	-	-	-	-
Locus_34388_Transcript_3/3_Confidence_0.422	105	5.77667	0.01	-9.17409	Down	0.813733	-	-	-	-	gi|346987767|gb|AEO51737.1|/2.25962e-13/arylphorin [Helicoverpa armigera]
Locus_18112_Transcript_1/1_Confidence_0.167	115	5.82333	0.01	-9.1857	Down	0.814962	-	-	-	-	-
Locus_15022_Transcript_1/7_Confidence_0.197	106	5.82333	0.01	-9.1857	Down	0.814962	-	-	-	-	-
Locus_23320_Transcript_1/1_Confidence_0.430	117	5.85	0.01	-9.19229	Down	0.815807	-	GO:0005576//extracellular region	-	GO:0006810//transport	gi|27802137|gb|AAO20844.1|/3.7243e-11/large subunit arylphorin p76 [Heliothis virescens]
Locus_7999_Transcript_2/3_Confidence_0.296	102	5.85	0.01	-9.19229	Down	0.815807	-	-	-	-	-
Locus_16017_Transcript_2/4_Confidence_0.208	102	5.87	0.01	-9.19722	Down	0.816402	-	-	-	-	-
Locus_14403_Transcript_1/5_Confidence_0.156	109	5.89667	0.01	-9.20376	Down	0.817192	-	-	-	-	-
Locus_19298_Transcript_1/3_Confidence_0.229	125	5.9	0.01	-9.20457	Down	0.817192	-	GO:0044421//extracellular region part	GO:0022892	GO:0015669//gas transport	gi|346987767|gb|AEO51737.1|/6.73709e-13/arylphorin [Helicoverpa armigera]
Locus_32139_Transcript_4/4_Confidence_0.185	129	5.94667	0.01	-9.21594	Down	0.818576	-	GO:0044421//extracellular region part	GO:0022892	GO:0015669//gas transport	gi|346987767|gb|AEO51737.1|/1.03422e-13/arylphorin [Helicoverpa armigera]
Locus_13548_Transcript_2/2_Confidence_0.259	112	5.96333	0.01	-9.21998	Down	0.818878	-	-	-	-	-
Locus_25459_Transcript_1/2_Confidence_0.122	111	5.96667	0.01	-9.22078	Down	0.819139	-	-	-	-	-
Locus_25459_Transcript_2/2_Confidence_0.551	111	5.96667	0.01	-9.22078	Down	0.819139	-	-	-	-	-
Locus_15072_Transcript_1/1_Confidence_0.415	102	5.99667	0.01	-9.22802	Down	0.819924	-	-	-	-	-
Locus_13513_Transcript_1/3_Confidence_0.121	104	6	0.01	-9.22882	Down	0.819924	-	-	-	-	-
Locus_20427_Transcript_1/4_Confidence_0.235	103	68.2133	0.113333	-9.23334	Down	0.962579	-	-	-	-	-
Locus_3368_Transcript_1/1_Confidence_0.783	115	6.05	0.01	-9.24079	Down	0.821216	-	-	-	-	-
Locus_35802_Transcript_1/2_Confidence_0.107	112	6.06	0.01	-9.24317	Down	0.821484	-	GO:0044421//extracellular region part	GO:0022892	GO:0015669//gas transport	gi|346987767|gb|AEO51737.1|/3.06169e-13/arylphorin [Helicoverpa armigera]
Locus_1076_Transcript_1/10_Confidence_0.462	3914	6.10333	0.01	-9.25345	Down	0.822496	K06269|1|1e-174|615|tca:100141788|protein phosphatase 1, catalytic subunit [EC:3.1.3.16]	-	GO:0016791//phosphatase activity	-	gi|114052575|ref|NP_001040480.1|/0/protein phosphatase 1 catalytic subunit [Bombyx mori]
Locus_1203_Transcript_3/3_Confidence_0.154	111	6.17333	0.01	-9.26991	Down	0.824324	-	-	-	-	-
Locus_1974_Transcript_2/2_Confidence_0.189	108	6.2	0.01	-9.27612	Down	0.825028	-	GO:0044421//extracellular region part	GO:0022892	GO:0015669//gas transport	gi|346987767|gb|AEO51737.1|/1.23686e-11/arylphorin [Helicoverpa armigera]
Locus_14602_Transcript_1/4_Confidence_0.164	101	6.29333	0.01	-9.29768	Down	0.827303	-	-	-	-	gi|346987767|gb|AEO51737.1|/1.20387e-06/arylphorin [Helicoverpa armigera]
Locus_6837_Transcript_1/1_Confidence_0.286	108	6.34	0.01	-9.30834	Down	0.828464	-	-	-	-	-
Locus_14276_Transcript_2/4_Confidence_0.172	101	6.35	0.01	-9.31061	Down	0.828687	-	-	-	-	gi|346987767|gb|AEO51737.1|/7.80329e-06/arylphorin [Helicoverpa armigera]
Locus_7119_Transcript_1/4_Confidence_0.250	103	6.40667	0.01	-9.32343	Down	0.830124	-	-	-	-	gi|346987767|gb|AEO51737.1|/7.05778e-07/arylphorin [Helicoverpa armigera]
Locus_35949_Transcript_2/3_Confidence_0.210	102	6.41333	0.01	-9.32493	Down	0.830124	-	-	-	-	gi|346987767|gb|AEO51737.1|/3.16809e-07/arylphorin [Helicoverpa armigera]
Locus_26246_Transcript_2/5_Confidence_0.197	107	6.46667	0.01	-9.33688	Down	0.831591	-	-	-	-	gi|27802137|gb|AAO20844.1|/5.9456e-06/large subunit arylphorin p76 [Heliothis virescens]
Locus_10257_Transcript_2/9_Confidence_0.250	112	6.50667	0.01	-9.34577	Down	0.832633	-	-	-	-	-
Locus_10257_Transcript_3/9_Confidence_0.237	112	6.50667	0.01	-9.34577	Down	0.832633	-	-	-	-	-
Locus_10570_Transcript_3/4_Confidence_0.188	122	6.51	0.01	-9.34651	Down	0.832633	-	-	-	-	gi|346987767|gb|AEO51737.1|/1.40826e-10/arylphorin [Helicoverpa armigera]
Locus_15407_Transcript_3/4_Confidence_0.167	103	6.58667	0.01	-9.3634	Down	0.834543	-	-	-	-	-
Locus_16296_Transcript_7/9_Confidence_0.462	122	6.62667	0.01	-9.37214	Down	0.835489	-	-	-	-	gi|5869989|emb|CAB55605.1|/1.90332e-07/arylphorin subunit [Spodoptera litura]
Locus_5694_Transcript_2/5_Confidence_0.636	1851	6.69667	0.01	-9.3873	Down	0.837168	K12298|1|4e-76|286|api:100163252|bile salt-stimulated lipase [EC:3.1.1.3 3.1.1.13];K01044|2|2e-68|261|dme:Dmel_CG2505|carboxylesterase 1 [EC:3.1.1.1];K01066|4|1e-63|244|dme:Dmel_CG1121|esterase / lipase [EC:3.1.1.-];K01050|5|2e-62|240|dpo:Dpse_GA10907|cholinesterase [EC:3.1.1.8]	-	-	-	gi|294846816|gb|ADF43481.1|/0/carboxyl/choline esterase CCE016c [Helicoverpa armigera]
Locus_12859_Transcript_4/4_Confidence_0.789	126	6.70667	0.01	-9.38945	Down	0.837358	-	GO:0044421//extracellular region part	GO:0022892	GO:0015669//gas transport	gi|27802137|gb|AAO20844.1|/7.19796e-15/large subunit arylphorin p76 [Heliothis virescens]
Locus_11956_Transcript_3/3_Confidence_0.490	108	6.71333	0.01	-9.39089	Down	0.837358	-	-	-	-	-
Locus_10903_Transcript_3/3_Confidence_0.145	229	6.73667	0.01	-9.39589	Down	0.838017	-	-	-	-	gi|346987767|gb|AEO51737.1|/2.7837e-25/arylphorin [Helicoverpa armigera]
Locus_25701_Transcript_3/3_Confidence_0.243	106	6.74333	0.01	-9.39732	Down	0.838017	-	-	-	-	-
Locus_7029_Transcript_2/4_Confidence_0.545	103	6.75667	0.01	-9.40017	Down	0.838411	-	-	-	-	-
Locus_21813_Transcript_3/3_Confidence_0.714	687	6.78	0.01	-9.40514	Down	0.838828	-	-	-	-	gi|357617123|gb|EHJ70597.1|/3.05128e-39/putative Serine/threonine-protein kinase WNK3 [Danaus plexippus]
Locus_27990_Transcript_1/1_Confidence_0.108	109	6.81333	0.01	-9.41222	Down	0.839498	-	-	-	-	gi|346987767|gb|AEO51737.1|/3.74266e-11/arylphorin [Helicoverpa armigera]
Locus_2702_Transcript_1/6_Confidence_0.600	1334	6.83333	0.01	-9.41645	Down	0.8399	-	-	-	-	-
Locus_14244_Transcript_1/5_Confidence_0.102	109	6.89	0.01	-9.42836	Down	0.841073	-	-	-	-	-
Locus_31159_Transcript_3/3_Confidence_0.793	113	6.93333	0.01	-9.43741	Down	0.841929	-	GO:0044421//extracellular region part	GO:0022892	GO:0015669//gas transport	gi|27802137|gb|AAO20844.1|/1.97966e-12/large subunit arylphorin p76 [Heliothis virescens]
Locus_7670_Transcript_1/2_Confidence_0.250	129	6.94667	0.01	-9.44018	Down	0.842361	-	GO:0044421//extracellular region part	GO:0022892	GO:0015669//gas transport	gi|346987767|gb|AEO51737.1|/3.68758e-11/arylphorin [Helicoverpa armigera]
Locus_3365_Transcript_2/3_Confidence_0.714	1107	6.97667	0.01	-9.44639	Down	0.842957	K12856|1|0.0|681|ame:551620|pre-mRNA-processing factor 8	GO:0005681//spliceosomal complex;GO:0030532//small nuclear ribonucleoprotein complex	-	GO:0000377	gi|357624830|gb|EHJ75457.1|/0/hypothetical protein KGM_01542 [Danaus plexippus]
Locus_33480_Transcript_2/2_Confidence_0.283	104	133.14	0.19	-9.45273	Down	0.975359	-	-	-	-	-
Locus_11228_Transcript_1/1_Confidence_1.000	121	7.03	0.01	-9.45738	Down	0.844111	-	-	-	-	gi|27802137|gb|AAO20844.1|/4.80055e-06/large subunit arylphorin p76 [Heliothis virescens]
Locus_34614_Transcript_1/1_Confidence_1.000	112	7.10333	0.01	-9.47235	Down	0.845432	-	-	-	-	gi|346987767|gb|AEO51737.1|/2.67559e-09/arylphorin [Helicoverpa armigera]
Locus_571_Transcript_4/6_Confidence_0.166	188	7.10333	0.01	-9.47235	Down	0.845432	-	-	-	-	gi|346987767|gb|AEO51737.1|/3.26908e-14/arylphorin [Helicoverpa armigera]
Locus_17203_Transcript_2/5_Confidence_0.158	122	7.13	0.01	-9.47776	Down	0.846013	-	-	-	-	gi|5869989|emb|CAB55605.1|/5.71745e-12/arylphorin subunit [Spodoptera litura]
Locus_22620_Transcript_5/7_Confidence_0.127	135	7.14	0.01	-9.47978	Down	0.846221	-	-	-	-	gi|346987767|gb|AEO51737.1|/8.73336e-13/arylphorin [Helicoverpa armigera]
Locus_3837_Transcript_2/3_Confidence_0.714	1946	7.16	0.01	-9.48382	Down	0.846616	K10661|1|2e-06|55.5|tca:659835|E3 ubiquitin-protein ligase MARCH6 [EC:6.3.2.19]	-	-	-	gi|357610933|gb|EHJ67225.1|/4.38776e-06/putative ssm4 protein isoform 1 [Danaus plexippus]
Locus_12737_Transcript_1/1_Confidence_0.300	104	7.17333	0.01	-9.4865	Down	0.84681	-	-	-	-	gi|346987767|gb|AEO51737.1|/1.20094e-06/arylphorin [Helicoverpa armigera]
Locus_2960_Transcript_5/5_Confidence_0.235	120	7.25	0.01	-9.50184	Down	0.848317	-	GO:0044421//extracellular region part	GO:0022892	GO:0015669//gas transport	gi|346987767|gb|AEO51737.1|/1.36422e-13/arylphorin [Helicoverpa armigera]
Locus_32934_Transcript_1/1_Confidence_1.000	372	7.32667	0.01	-9.51701	Down	0.849665	K15734|1|4e-35|146|aga:AgaP_AGAP008125|all-trans-retinol dehydrogenase (NAD+) [EC:1.1.1.105]	-	GO:0003824//catalytic activity	GO:0008152//metabolic process	gi|357613352|gb|EHJ68451.1|/3.90726e-45/hypothetical protein KGM_08276 [Danaus plexippus]
Locus_24356_Transcript_2/2_Confidence_0.067	114	7.43	0.01	-9.53722	Down	0.851578	-	GO:0005576//extracellular region	-	GO:0006810//transport	gi|346987767|gb|AEO51737.1|/3.05418e-13/arylphorin [Helicoverpa armigera]
Locus_13057_Transcript_3/3_Confidence_0.209	123	7.48667	0.01	-9.54818	Down	0.852718	-	-	-	-	gi|346987767|gb|AEO51737.1|/3.83505e-08/arylphorin [Helicoverpa armigera]
Locus_3189_Transcript_1/1_Confidence_0.404	177	7.5	0.01	-9.55075	Down	0.852848	-	GO:0044421//extracellular region part	GO:0022892	GO:0015669//gas transport	gi|346987767|gb|AEO51737.1|/5.14397e-13/arylphorin [Helicoverpa armigera]
Locus_39520_Transcript_2/6_Confidence_0.303	101	12.5267	0.0166667	-9.55382	Down	0.902282	-	-	-	-	gi|27802137|gb|AAO20844.1|/2.68195e-06/large subunit arylphorin p76 [Heliothis virescens]
Locus_20562_Transcript_5/6_Confidence_0.417	103	7.58667	0.01	-9.56732	Down	0.854385	-	-	-	-	-
Locus_20562_Transcript_6/6_Confidence_0.433	103	7.58667	0.01	-9.56732	Down	0.854385	-	-	-	-	-
Locus_26072_Transcript_2/2_Confidence_0.368	116	7.6	0.01	-9.56986	Down	0.854545	-	GO:0044421//extracellular region part	GO:0022892	GO:0015669//gas transport	gi|346987767|gb|AEO51737.1|/1.15773e-12/arylphorin [Helicoverpa armigera]
Locus_31159_Transcript_2/3_Confidence_0.534	117	7.66333	0.01	-9.58183	Down	0.855651	-	GO:0044421//extracellular region part	GO:0022892	GO:0015669//gas transport	gi|27802137|gb|AAO20844.1|/3.04667e-13/large subunit arylphorin p76 [Heliothis virescens]
Locus_17230_Transcript_2/3_Confidence_0.206	103	7.68	0.01	-9.58496	Down	0.855945	-	-	-	-	-
Locus_25039_Transcript_1/1_Confidence_0.130	104	7.7	0.01	-9.58871	Down	0.856269	-	-	-	-	-
Locus_3459_Transcript_5/7_Confidence_0.365	108	7.73667	0.01	-9.59557	Down	0.856969	-	-	-	-	gi|346987767|gb|AEO51737.1|/1.20397e-09/arylphorin [Helicoverpa armigera]
Locus_11888_Transcript_1/1_Confidence_0.278	123	7.74333	0.01	-9.59681	Down	0.856969	-	-	-	-	-
Locus_5806_Transcript_3/3_Confidence_0.310	119	7.74667	0.01	-9.59743	Down	0.857133	-	-	-	-	gi|346987767|gb|AEO51737.1|/3.36019e-12/arylphorin [Helicoverpa armigera]
Locus_33878_Transcript_1/4_Confidence_0.098	101	7.79	0.01	-9.60548	Down	0.857725	-	-	-	-	-
Locus_15837_Transcript_1/4_Confidence_0.254	117	7.81	0.01	-9.60918	Down	0.857967	-	GO:0044421//extracellular region part	GO:0022892	GO:0015669//gas transport	gi|346987767|gb|AEO51737.1|/6.77055e-13/arylphorin [Helicoverpa armigera]
Locus_7365_Transcript_1/1_Confidence_1.000	186	7.85	0.01	-9.61655	Down	0.858652	K00128|1|8e-19|73.2|tca:659438|aldehyde dehydrogenase (NAD+) [EC:1.2.1.3];K07249|5|3e-18|70.5|tgu:100223406|retinal dehydrogenase [EC:1.2.1.36]	GO:0044424//intracellular part	GO:0019115//benzaldehyde dehydrogenase activity;GO:0004030//aldehyde dehydrogenase [NAD(P)+] activity;GO:0005515//protein binding	GO:0048562//embryonic organ morphogenesis;GO:0033189//response to vitamin A;GO:0043627//response to estrogen stimulus;GO:0022602//ovulation cycle process;GO:0006915//apoptotic process;GO:0035238//vitamin A biosynthetic process;GO:0048565//digestive tract development;GO:0016331//morphogenesis of embryonic epithelium;GO:0006950//response to stress;GO:0051260//protein homooligomerization;GO:0042573/…	gi|357608912|gb|EHJ66210.1|/3.42034e-22/mitochondrial aldehyde dehydrogenase [Danaus plexippus]
Locus_1371_Transcript_6/8_Confidence_0.176	639	7.85333	0.01	-9.61716	Down	0.858652	K01059|1|6e-27|120|dpo:Dpse_GA19044|lipoprotein lipase [EC:3.1.1.34];K14073|3|1e-25|116|tca:657679|pancreatic triacylglycerol lipase [EC:3.1.1.3]	-	-	-	gi|357604663|gb|EHJ64281.1|/2.85749e-62/putative lipase [Danaus plexippus]
Locus_10633_Transcript_1/4_Confidence_0.118	112	7.94	0.01	-9.633	Down	0.859917	-	-	-	-	-
Locus_2472_Transcript_1/5_Confidence_0.176	102	7.95333	0.01	-9.63542	Down	0.860055	-	-	-	-	gi|346987767|gb|AEO51737.1|/4.88767e-08/arylphorin [Helicoverpa armigera]
Locus_6380_Transcript_1/4_Confidence_0.085	101	8.13	0.01	-9.66711	Down	0.862832	-	-	-	-	-
Locus_37455_Transcript_2/5_Confidence_0.042	140	8.26	0.01	-9.69	Down	0.864798	-	-	-	-	gi|27802137|gb|AAO20844.1|/1.99865e-17/large subunit arylphorin p76 [Heliothis virescens]
Locus_23489_Transcript_1/3_Confidence_0.078	101	8.30667	0.01	-9.69813	Down	0.865591	-	-	-	-	-
Locus_17148_Transcript_1/2_Confidence_0.083	102	8.36333	0.01	-9.70793	Down	0.866332	-	-	-	-	gi|346987767|gb|AEO51737.1|/6.16859e-11/arylphorin [Helicoverpa armigera]
Locus_25002_Transcript_1/2_Confidence_0.238	113	8.42	0.01	-9.71768	Down	0.867273	-	-	-	-	-
Locus_9783_Transcript_1/1_Confidence_0.148	103	8.45	0.01	-9.72281	Down	0.86772	-	-	-	-	-
Locus_18167_Transcript_1/1_Confidence_0.074	110	8.63667	0.01	-9.75433	Down	0.870255	-	GO:0044421//extracellular region part	GO:0022892	GO:0015669//gas transport	gi|346987767|gb|AEO51737.1|/8.33778e-11/arylphorin [Helicoverpa armigera]
Locus_25788_Transcript_2/6_Confidence_0.234	115	8.70667	0.01	-9.76598	Down	0.871145	-	-	-	-	-
Locus_20603_Transcript_1/3_Confidence_0.119	101	8.80333	0.01	-9.78191	Down	0.872307	-	-	-	-	-
Locus_15314_Transcript_1/3_Confidence_0.177	103	272.29	0.306667	-9.79426	Down	0.984532	-	-	-	-	-
Locus_32113_Transcript_1/1_Confidence_0.415	108	8.98667	0.01	-9.81164	Down	0.87463	-	-	-	-	gi|346987767|gb|AEO51737.1|/7.50378e-09/arylphorin [Helicoverpa armigera]
Locus_25592_Transcript_5/5_Confidence_0.217	111	9	0.01	-9.81378	Down	0.874741	-	-	-	-	-
Locus_3203_Transcript_8/8_Confidence_0.667	1313	9.04	0.01	-9.82018	Down	0.875233	K01312|1|5e-33|142|dpo:Dpse_GA19543|trypsin [EC:3.4.21.4];K09640|2|6e-33|142|api:100166365|transmembrane protease, serine 9 [EC:3.4.21.-];K01324|4|8e-30|132|bta:533547|plasma kallikrein [EC:3.4.21.34]	-	GO:0003824//catalytic activity	-	gi|56418393|gb|AAV91004.1|/2.07693e-120/hemolymph proteinase 6 [Manduca sexta]
Locus_16505_Transcript_1/5_Confidence_0.609	153	9.12333	0.01	-9.83342	Down	0.87626	-	GO:0044421//extracellular region part	GO:0022892	GO:0015669//gas transport	gi|346987767|gb|AEO51737.1|/2.22961e-16/arylphorin [Helicoverpa armigera]
Locus_12028_Transcript_2/2_Confidence_0.186	108	9.19667	0.01	-9.84497	Down	0.877172	-	-	-	-	gi|346987767|gb|AEO51737.1|/2.33262e-10/arylphorin [Helicoverpa armigera]
Locus_26128_Transcript_1/1_Confidence_0.388	105	9.22333	0.01	-9.84914	Down	0.87744	-	-	-	-	gi|346987767|gb|AEO51737.1|/9.49354e-12/arylphorin [Helicoverpa armigera]
Locus_13549_Transcript_2/2_Confidence_0.073	105	9.26667	0.01	-9.85591	Down	0.877947	-	-	-	-	-
Locus_10795_Transcript_1/4_Confidence_0.224	114	9.3	0.01	-9.86109	Down	0.878289	-	-	-	-	-
Locus_16689_Transcript_2/2_Confidence_0.226	106	9.31667	0.01	-9.86367	Down	0.878535	-	-	-	-	-
Locus_25285_Transcript_3/3_Confidence_0.435	102	9.42667	0.01	-9.8806	Down	0.879681	-	-	-	-	gi|346987767|gb|AEO51737.1|/3.16809e-07/arylphorin [Helicoverpa armigera]
Locus_32283_Transcript_3/3_Confidence_0.520	110	9.43333	0.01	-9.88162	Down	0.879681	-	GO:0005576//extracellular region	-	GO:0006810//transport	gi|346987767|gb|AEO51737.1|/8.62825e-08/arylphorin [Helicoverpa armigera]
Locus_29883_Transcript_1/1_Confidence_1.000	225	9.50333	0.01	-9.89229	Down	0.880459	-	-	-	-	-
Locus_8486_Transcript_4/5_Confidence_0.513	106	9.56667	0.01	-9.90187	Down	0.88126	-	-	-	-	gi|379327811|gb|AFD02109.1|/4.12756e-07/silkworm storage protein [Bombyx mori]
Locus_11270_Transcript_1/1_Confidence_0.120	165	9.67	0.01	-9.91737	Down	0.882317	-	GO:0005576//extracellular region	-	GO:0006810//transport	gi|346987767|gb|AEO51737.1|/4.09792e-18/arylphorin [Helicoverpa armigera]
Locus_6836_Transcript_1/3_Confidence_0.143	120	9.69333	0.01	-9.92085	Down	0.88254	-	-	-	-	-
Locus_27971_Transcript_3/3_Confidence_0.268	104	9.71333	0.01	-9.92382	Down	0.8827	-	-	-	-	-
Locus_30528_Transcript_1/1_Confidence_0.050	103	9.78333	0.01	-9.93418	Down	0.883438	-	-	-	-	-
Locus_21513_Transcript_4/4_Confidence_0.295	101	9.84667	0.01	-9.94349	Down	0.884204	-	-	-	-	gi|346987767|gb|AEO51737.1|/4.57472e-06/arylphorin [Helicoverpa armigera]
Locus_19167_Transcript_2/2_Confidence_0.219	104	9.85333	0.01	-9.94447	Down	0.884204	-	-	-	-	-
Locus_22079_Transcript_2/2_Confidence_0.273	104	9.86	0.01	-9.94544	Down	0.884338	-	-	-	-	-
Locus_34405_Transcript_2/3_Confidence_0.270	146	9.95667	0.01	-9.95952	Down	0.88528	-	-	-	-	gi|346987767|gb|AEO51737.1|/4.91137e-11/arylphorin [Helicoverpa armigera]
Locus_14975_Transcript_1/5_Confidence_0.390	110	9.96333	0.01	-9.96048	Down	0.88528	-	-	-	-	-
Locus_35639_Transcript_5/6_Confidence_0.200	104	10.0433	0.01	-9.97202	Down	0.885958	-	-	-	-	-
Locus_3117_Transcript_3/3_Confidence_0.187	110	10.05	0.01	-9.97298	Down	0.886066	-	-	-	-	gi|346987767|gb|AEO51737.1|/2.19416e-11/arylphorin [Helicoverpa armigera]
Locus_13221_Transcript_1/1_Confidence_0.735	121	10.06	0.01	-9.97441	Down	0.88617	-	GO:0044421//extracellular region part	GO:0022892	GO:0015669//gas transport	gi|27802137|gb|AAO20844.1|/1.96993e-12/large subunit arylphorin p76 [Heliothis virescens]
Locus_22488_Transcript_2/3_Confidence_0.302	110	10.07	0.01	-9.97585	Down	0.886263	-	-	-	-	gi|346987767|gb|AEO51737.1|/1.12688e-07/arylphorin [Helicoverpa armigera]
Locus_8494_Transcript_2/2_Confidence_0.460	110	10.1467	0.01	-9.98679	Down	0.887119	-	-	-	-	gi|346987767|gb|AEO51737.1|/1.47176e-07/arylphorin [Helicoverpa armigera]
Locus_9434_Transcript_1/1_Confidence_0.345	107	10.26	0.01	-10.0028	Down	0.888232	-	-	-	-	-
Locus_31794_Transcript_1/1_Confidence_0.333	109	10.2767	0.01	-10.0052	Down	0.888415	-	-	-	-	-
Locus_1718_Transcript_1/2_Confidence_1.000	136	10.35	0.01	-10.0154	Down	0.8891	-	-	-	-	-
Locus_686_Transcript_1/1_Confidence_1.000	123	10.4033	0.01	-10.0228	Down	0.889524	-	-	-	-	gi|346987767|gb|AEO51737.1|/4.64101e-06/arylphorin [Helicoverpa armigera]
Locus_31181_Transcript_1/1_Confidence_0.133	103	10.4833	0.01	-10.0339	Down	0.89028	-	-	-	-	gi|346987767|gb|AEO51737.1|/8.90743e-10/arylphorin [Helicoverpa armigera]
Locus_41188_Transcript_2/2_Confidence_0.395	107	10.5633	0.01	-10.0448	Down	0.890991	-	-	-	-	gi|5869989|emb|CAB55605.1|/1.84824e-07/arylphorin subunit [Spodoptera litura]
Locus_7280_Transcript_3/3_Confidence_0.151	102	10.6033	0.01	-10.0503	Down	0.891415	-	-	-	-	-
Locus_12333_Transcript_1/1_Confidence_1.000	104	10.72	0.01	-10.0661	Down	0.89254	-	-	-	-	-
Locus_27754_Transcript_2/4_Confidence_0.286	105	10.7733	0.01	-10.0732	Down	0.892971	-	-	-	-	gi|346987767|gb|AEO51737.1|/2.67541e-06/arylphorin [Helicoverpa armigera]
Locus_18922_Transcript_1/2_Confidence_0.267	106	10.9033	0.01	-10.0906	Down	0.894073	-	GO:0044421//extracellular region part	GO:0022892	GO:0015669//gas transport	gi|346987767|gb|AEO51737.1|/1.36751e-10/arylphorin [Helicoverpa armigera]
Locus_26927_Transcript_2/7_Confidence_0.548	110	10.98	0.01	-10.1007	Down	0.894729	-	GO:0044421//extracellular region part	GO:0022892	GO:0015669//gas transport	gi|346987767|gb|AEO51737.1|/5.22246e-13/arylphorin [Helicoverpa armigera]
Locus_1974_Transcript_1/2_Confidence_0.162	102	11.08	0.01	-10.1137	Down	0.895495	-	-	-	-	gi|346987767|gb|AEO51737.1|/6.16859e-11/arylphorin [Helicoverpa armigera]
Locus_7681_Transcript_3/3_Confidence_0.667	831	11.1067	0.01	-10.1172	Down	0.895723	-	-	-	-	gi|357617119|gb|EHJ70595.1|/2.60754e-100/PFTAIRE-interacting factor 1A [Danaus plexippus]
Locus_6805_Transcript_3/6_Confidence_0.136	122	11.18	0.01	-10.1267	Down	0.896296	-	-	-	-	gi|346987767|gb|AEO51737.1|/9.12806e-10/arylphorin [Helicoverpa armigera]
Locus_789_Transcript_1/6_Confidence_0.650	1558	11.2333	0.01	-10.1336	Down	0.896638	K01623|1|8e-146|517|phu:Phum_PHUM609020|fructose-bisphosphate aldolase, class I [EC:4.1.2.13]	GO:0031672//A band;GO:0031674//I band	GO:0004672//protein kinase activity;GO:0016832//aldehyde-lyase activity;GO:0032559	GO:0031572//G2 DNA damage checkpoint;GO:0009888//tissue development;GO:0045841//negative regulation of mitotic metaphase/anaphase transition;GO:0007143//female meiosis;GO:0006007//glucose catabolic process;GO:0006464//cellular protein modification process;GO:0045143//homologous chromosome segregation	gi|45330818|dbj|BAD12426.1|/6.81628e-169/fructose 1,6-bisphosphate aldolase [Antheraea yamamai]
Locus_33857_Transcript_2/2_Confidence_0.047	132	11.25	0.01	-10.1357	Down	0.896798	-	-	-	-	-
Locus_24192_Transcript_1/3_Confidence_0.080	114	11.28	0.01	-10.1396	Down	0.897074	-	GO:0005576//extracellular region	-	GO:0006810//transport	gi|346987767|gb|AEO51737.1|/4.25128e-15/arylphorin [Helicoverpa armigera]
Locus_17117_Transcript_1/2_Confidence_0.204	108	11.3367	0.01	-10.1468	Down	0.89755	-	-	-	-	-
Locus_33481_Transcript_1/2_Confidence_0.203	120	11.4233	0.01	-10.1578	Down	0.898161	-	-	-	-	-
Locus_8540_Transcript_2/4_Confidence_0.323	104	309.04	0.27	-10.1606	Down	0.987294	-	-	-	-	-
Locus_11265_Transcript_1/6_Confidence_0.138	116	11.5533	0.01	-10.1741	Down	0.899125	-	-	-	-	gi|346987767|gb|AEO51737.1|/2.8516e-11/arylphorin [Helicoverpa armigera]
Locus_7291_Transcript_4/4_Confidence_0.235	114	11.6367	0.01	-10.1845	Down	0.89987	-	-	-	-	-
Locus_17977_Transcript_2/2_Confidence_0.431	113	11.94	0.01	-10.2216	Down	0.901958	-	GO:0044421//extracellular region part	GO:0022892	GO:0015669//gas transport	gi|346987767|gb|AEO51737.1|/1.16059e-12/arylphorin [Helicoverpa armigera]
Locus_16703_Transcript_2/2_Confidence_0.197	102	11.9433	0.01	-10.222	Down	0.901958	-	-	-	-	gi|5869989|emb|CAB55605.1|/1.85731e-07/arylphorin subunit [Spodoptera litura]
Locus_1234_Transcript_3/3_Confidence_0.714	1230	11.9633	0.01	-10.2244	Down	0.902062	-	-	-	-	-
Locus_1363_Transcript_3/6_Confidence_0.277	152	11.97	0.01	-10.2252	Down	0.902144	-	-	-	-	-
Locus_5702_Transcript_1/4_Confidence_0.109	116	12.1167	0.01	-10.2428	Down	0.903131	-	-	-	-	-
Locus_15660_Transcript_1/2_Confidence_0.097	105	12.3467	0.01	-10.2699	Down	0.904538	-	-	-	-	-
Locus_3081_Transcript_1/2_Confidence_1.000	172	12.3967	0.01	-10.2757	Down	0.904817	K02940|1|7e-17|85.9|ame:551107|large subunit ribosomal protein L9e	GO:0030529//ribonucleoprotein complex	GO:0003723//RNA binding;GO:0005198//structural molecule activity	GO:0010467//gene expression	gi|342356321|gb|AEL28819.1|/2.64938e-17/ribosomal protein L9 [Heliconius melpomene cythera]
Locus_1337_Transcript_1/4_Confidence_0.667	1900	12.49	0.01	-10.2866	Down	0.90545	-	-	-	-	gi|389610871|dbj|BAM19046.1|/2.73476e-37/unknown unsecreted protein [Papilio polytes]
Locus_11047_Transcript_2/2_Confidence_0.174	116	12.5033	0.01	-10.2881	Down	0.905506	-	-	-	-	gi|346987767|gb|AEO51737.1|/3.97908e-13/arylphorin [Helicoverpa armigera]
Locus_4664_Transcript_2/2_Confidence_1.000	152	12.5267	0.01	-10.2908	Down	0.90567	-	-	-	-	-
Locus_14024_Transcript_2/4_Confidence_0.200	123	12.5333	0.01	-10.2916	Down	0.90567	-	-	-	-	-
Locus_18782_Transcript_2/7_Confidence_0.139	104	12.5467	0.01	-10.2931	Down	0.905796	-	-	-	-	-
Locus_9136_Transcript_1/1_Confidence_0.205	114	12.5667	0.01	-10.2954	Down	0.905949	-	GO:0044421//extracellular region part	GO:0022892	GO:0015669//gas transport	gi|346987767|gb|AEO51737.1|/2.57916e-12/arylphorin [Helicoverpa armigera]
Locus_32591_Transcript_1/8_Confidence_0.224	112	12.67	0.01	-10.3072	Down	0.906537	-	-	-	-	gi|346987767|gb|AEO51737.1|/3.16058e-10/arylphorin [Helicoverpa armigera]
Locus_16505_Transcript_3/5_Confidence_0.494	107	12.75	0.01	-10.3163	Down	0.907122	-	-	-	-	gi|346987767|gb|AEO51737.1|/2.41388e-07/arylphorin [Helicoverpa armigera]
Locus_18069_Transcript_2/3_Confidence_0.254	102	12.7533	0.01	-10.3167	Down	0.907122	-	-	-	-	gi|346987767|gb|AEO51737.1|/5.20928e-10/arylphorin [Helicoverpa armigera]
Locus_507_Transcript_1/10_Confidence_0.043	183	12.84	0.01	-10.3264	Down	0.907706	-	-	-	-	-
Locus_31189_Transcript_4/5_Confidence_0.603	108	12.88	0.01	-10.3309	Down	0.907944	-	-	-	-	gi|5869989|emb|CAB55605.1|/3.15263e-07/arylphorin subunit [Spodoptera litura]
Locus_97_Transcript_4/4_Confidence_0.182	110	12.9633	0.01	-10.3402	Down	0.908458	-	-	-	-	-
Locus_16762_Transcript_1/1_Confidence_0.467	111	13.0367	0.01	-10.3484	Down	0.908901	-	-	-	-	-
Locus_2510_Transcript_3/3_Confidence_0.630	109	13.2067	0.01	-10.3671	Down	0.909854	-	-	-	-	gi|27802137|gb|AAO20844.1|/9.80024e-09/large subunit arylphorin p76 [Heliothis virescens]
Locus_5111_Transcript_1/1_Confidence_0.111	112	13.3867	0.01	-10.3866	Down	0.910841	-	-	-	-	-
Locus_25985_Transcript_2/3_Confidence_0.045	101	13.3933	0.01	-10.3873	Down	0.910841	-	-	-	-	-
Locus_25738_Transcript_1/3_Confidence_0.125	101	13.4767	0.01	-10.3962	Down	0.911284	-	-	-	-	-
Locus_5086_Transcript_3/3_Confidence_0.222	101	13.56	0.01	-10.4051	Down	0.911805	-	-	-	-	-
Locus_3842_Transcript_2/2_Confidence_0.120	108	13.6867	0.01	-10.4186	Down	0.912464	-	-	-	-	-
Locus_1864_Transcript_4/6_Confidence_0.044	114	13.6933	0.01	-10.4193	Down	0.912464	-	-	-	-	-
Locus_24356_Transcript_1/2_Confidence_0.044	109	13.76	0.01	-10.4263	Down	0.912773	-	-	-	-	gi|346987767|gb|AEO51737.1|/1.16344e-12/arylphorin [Helicoverpa armigera]
Locus_16795_Transcript_1/1_Confidence_1.000	112	13.7733	0.01	-10.4277	Down	0.912806	-	-	-	-	gi|346987767|gb|AEO51737.1|/5.57895e-07/arylphorin [Helicoverpa armigera]
Locus_12393_Transcript_3/3_Confidence_0.200	110	13.8033	0.01	-10.4308	Down	0.912951	-	-	-	-	gi|346987767|gb|AEO51737.1|/6.82074e-13/arylphorin [Helicoverpa armigera]
Locus_15672_Transcript_1/1_Confidence_0.049	103	13.95	0.01	-10.446	Down	0.913696	-	-	-	-	-
Locus_9441_Transcript_1/1_Confidence_0.259	103	13.9567	0.01	-10.4467	Down	0.913737	-	-	-	-	-
Locus_13543_Transcript_1/1_Confidence_0.420	108	14.0333	0.01	-10.4546	Down	0.914079	-	-	-	-	-
Locus_7692_Transcript_3/6_Confidence_0.175	147	84.43	0.06	-10.4586	Down	0.972642	-	GO:0005576//extracellular region	-	GO:0006810//transport	gi|346987767|gb|AEO51737.1|/7.07284e-15/arylphorin [Helicoverpa armigera]
Locus_17275_Transcript_1/1_Confidence_0.343	110	14.11	0.01	-10.4625	Down	0.91456	-	-	-	-	-
Locus_17248_Transcript_1/1_Confidence_0.116	114	14.14	0.01	-10.4656	Down	0.914723	-	-	-	-	gi|346987767|gb|AEO51737.1|/3.16058e-10/arylphorin [Helicoverpa armigera]
Locus_16937_Transcript_1/3_Confidence_0.208	122	14.48	0.01	-10.4998	Down	0.916194	-	-	-	-	gi|346987767|gb|AEO51737.1|/1.40826e-10/arylphorin [Helicoverpa armigera]
Locus_14814_Transcript_3/5_Confidence_0.180	159	14.9167	0.01	-10.5427	Down	0.917918	-	GO:0005576//extracellular region	-	GO:0006810//transport	gi|346987767|gb|AEO51737.1|/6.82247e-13/arylphorin [Helicoverpa armigera]
Locus_21298_Transcript_1/2_Confidence_0.320	113	15.3333	0.01	-10.5825	Down	0.919567	-	GO:0044421//extracellular region part	GO:0022892	GO:0015669//gas transport	gi|346987767|gb|AEO51737.1|/5.75994e-12/arylphorin [Helicoverpa armigera]
Locus_18859_Transcript_5/5_Confidence_0.340	102	15.3367	0.01	-10.5828	Down	0.919596	-	-	-	-	-
Locus_16318_Transcript_1/1_Confidence_0.233	111	15.4033	0.01	-10.589	Down	0.919835	-	-	-	-	gi|346987767|gb|AEO51737.1|/3.3851e-12/arylphorin [Helicoverpa armigera]
Locus_1610_Transcript_2/2_Confidence_0.397	112	15.74	0.01	-10.6202	Down	0.921059	-	-	-	-	-
Locus_1529_Transcript_1/8_Confidence_0.500	1290	15.8567	0.01	-10.6309	Down	0.921488	K01079|1|1e-78|294|tca:659777|phosphoserine phosphatase [EC:3.1.3.3]	GO:0044424//intracellular part	GO:0042802//identical protein binding;GO:0046872//metal ion binding;GO:0016791//phosphatase activity	GO:0006563//L-serine metabolic process;GO:0006796//phosphate-containing compound metabolic process	gi|117970179|dbj|BAF36819.1|/5.00284e-103/pxPhosphoserine phosphatase [Plutella xylostella]
Locus_16438_Transcript_3/7_Confidence_0.297	105	16.1033	0.01	-10.6531	Down	0.922493	-	-	-	-	-
Locus_1327_Transcript_1/6_Confidence_0.230	102	16.1633	0.01	-10.6585	Down	0.922705	-	-	-	-	gi|346987767|gb|AEO51737.1|/1.08886e-07/arylphorin [Helicoverpa armigera]
Locus_33191_Transcript_1/1_Confidence_0.070	104	16.2267	0.01	-10.6642	Down	0.922951	-	-	-	-	-
Locus_3400_Transcript_3/3_Confidence_0.111	104	16.3467	0.01	-10.6748	Down	0.923476	-	-	-	-	-
Locus_19391_Transcript_2/4_Confidence_0.156	128	16.5533	0.01	-10.6929	Down	0.924198	-	-	-	-	gi|346987767|gb|AEO51737.1|/2.6427e-09/arylphorin [Helicoverpa armigera]
Locus_17677_Transcript_5/6_Confidence_0.490	123	16.6167	0.01	-10.6984	Down	0.924425	-	-	-	-	gi|346987767|gb|AEO51737.1|/4.0974e-10/arylphorin [Helicoverpa armigera]
Locus_12868_Transcript_1/1_Confidence_0.172	102	16.8367	0.01	-10.7174	Down	0.925169	-	-	-	-	-
Locus_26301_Transcript_1/1_Confidence_1.000	259	16.89	0.01	-10.722	Down	0.9253	K03031|1|2e-28|124|dre:415221|26S proteasome regulatory subunit N12	GO:0022624//proteasome accessory complex	-	GO:0019538//protein metabolic process	gi|389609467|dbj|BAM18345.1|/8.19333e-35/26S proteasome non-ATPase regulatory subunit rpn12 [Papilio xuthus]
Locus_810_Transcript_4/8_Confidence_0.611	795	17.05	0.01	-10.7356	Down	0.925839	K13126|1|1e-89|330|phu:Phum_PHUM617090|polyadenylate-binding protein	-	GO:0003676//nucleic acid binding	-	gi|389610655|dbj|BAM18939.1|/5.42723e-100/polyA-binding protein [Papilio polytes]
Locus_20010_Transcript_1/1_Confidence_0.167	108	17.15	0.01	-10.744	Down	0.926119	-	-	-	-	-
Locus_12379_Transcript_1/5_Confidence_0.158	101	17.26	0.01	-10.7532	Down	0.926457	-	-	-	-	-
Locus_2372_Transcript_1/10_Confidence_0.360	1146	17.2633	0.01	-10.7535	Down	0.926457	-	-	-	-	gi|357616258|gb|EHJ70097.1|/3.08483e-170/hypothetical protein KGM_06662 [Danaus plexippus]
Locus_14630_Transcript_3/7_Confidence_0.327	118	17.7167	0.01	-10.7909	Down	0.928069	-	-	-	-	gi|346987767|gb|AEO51737.1|/1.90803e-07/arylphorin [Helicoverpa armigera]
Locus_18864_Transcript_1/2_Confidence_0.226	101	17.91	0.01	-10.8065	Down	0.928594	-	-	-	-	-
Locus_8245_Transcript_1/1_Confidence_0.205	110	17.9633	0.01	-10.8108	Down	0.928695	-	-	-	-	gi|346987767|gb|AEO51737.1|/2.2706e-08/arylphorin [Helicoverpa armigera]
Locus_6104_Transcript_1/1_Confidence_0.352	119	18.1433	0.01	-10.8252	Down	0.929272	-	-	-	-	-
Locus_96_Transcript_3/3_Confidence_0.217	111	18.2267	0.01	-10.8318	Down	0.929454	-	-	-	-	-
Locus_21531_Transcript_1/1_Confidence_0.079	111	18.29	0.01	-10.8368	Down	0.929625	-	-	-	-	-
Locus_14091_Transcript_2/3_Confidence_0.240	104	18.3733	0.01	-10.8434	Down	0.929838	-	-	-	-	-
Locus_3475_Transcript_5/5_Confidence_0.692	3318	18.5333	0.01	-10.8559	Down	0.930303	K03032|1|0.0|1361|tca:654902|26S proteasome regulatory subunit N2	-	-	GO:0019222//regulation of metabolic process	gi|357612280|gb|EHJ67899.1|/0/26S proteasome non-ATPase regulatory subunit 1 [Danaus plexippus]
Locus_19465_Transcript_3/3_Confidence_0.091	102	18.5767	0.01	-10.8593	Down	0.930463	-	-	-	-	-
Locus_18191_Transcript_4/4_Confidence_0.385	118	18.6667	0.01	-10.8662	Down	0.930705	-	-	-	-	gi|346987767|gb|AEO51737.1|/5.56524e-07/arylphorin [Helicoverpa armigera]
Locus_26354_Transcript_5/5_Confidence_0.171	109	18.8633	0.01	-10.8814	Down	0.931249	-	-	-	-	-
Locus_4052_Transcript_1/3_Confidence_0.222	122	19.1533	0.01	-10.9034	Down	0.931978	-	-	-	-	-
Locus_13418_Transcript_6/6_Confidence_0.254	102	19.33	0.01	-10.9166	Down	0.932425	-	-	-	-	-
Locus_30950_Transcript_4/4_Confidence_0.049	133	19.5733	0.01	-10.9347	Down	0.933058	-	-	-	-	-
Locus_14836_Transcript_1/1_Confidence_0.118	108	19.5833	0.01	-10.9354	Down	0.933062	-	-	-	-	-
Locus_15029_Transcript_1/1_Confidence_0.511	101	19.6533	0.01	-10.9406	Down	0.933237	-	-	-	-	gi|346987767|gb|AEO51737.1|/1.57231e-06/arylphorin [Helicoverpa armigera]
Locus_7356_Transcript_3/7_Confidence_0.194	128	19.7933	0.01	-10.9508	Down	0.933575	-	-	-	-	gi|346987767|gb|AEO51737.1|/5.32486e-10/arylphorin [Helicoverpa armigera]
Locus_1468_Transcript_7/9_Confidence_0.259	978	19.8867	0.01	-10.9576	Down	0.933851	K01581|1|3e-41|169|ame:410043|ornithine decarboxylase [EC:4.1.1.17]	-	GO:0016831//carboxy-lyase activity	GO:0006595//polyamine metabolic process	gi|259496073|gb|ACW82828.1|/1.22798e-73/ornithine decarboxylase [Spodoptera litura]
Locus_28303_Transcript_1/1_Confidence_0.107	105	19.9267	0.01	-10.9605	Down	0.933974	-	GO:0044421//extracellular region part	GO:0022892	GO:0015669//gas transport	gi|346987767|gb|AEO51737.1|/4.39913e-09/arylphorin [Helicoverpa armigera]
Locus_27_Transcript_4/10_Confidence_0.370	1597	20.3133	0.01	-10.9882	Down	0.934875	K14462|1|6e-11|69.7|acs:100559232|apolipoprotein B	-	GO:0005488//binding;GO:0022892	GO:0007166//cell surface receptor signaling pathway;GO:0051234//establishment of localization;GO:0010876//lipid localization	gi|2498144|sp|Q25490.1|APLP_MANSE/0/RecName: Full=Apolipophorins; Contains: RecName: Full=Apolipophorin-2; AltName: Full=Apolipophorin II; AltName: Full=apoLp-2; Contains: RecName: Full=Apolipophorin-1; AltName: Full=Apolipophorin I; AltName: Full=apoLp-1; Flags: Precursor
Locus_11996_Transcript_4/4_Confidence_0.239	104	20.3467	0.01	-10.9906	Down	0.934971	-	-	-	-	-
Locus_8540_Transcript_3/4_Confidence_0.210	120	20.5033	0.01	-11.0016	Down	0.935329	-	-	-	-	gi|346987767|gb|AEO51737.1|/2.25389e-08/arylphorin [Helicoverpa armigera]
Locus_16329_Transcript_1/2_Confidence_0.266	115	20.9567	0.01	-11.0332	Down	0.936367	-	GO:0044421//extracellular region part	GO:0022892	GO:0015669//gas transport	gi|346987767|gb|AEO51737.1|/5.20965e-13/arylphorin [Helicoverpa armigera]
Locus_14140_Transcript_3/3_Confidence_0.174	106	21.08	0.01	-11.0417	Down	0.936602	-	-	-	-	-
Locus_2613_Transcript_1/2_Confidence_0.152	111	21.14	0.01	-11.0458	Down	0.936717	-	-	-	-	-
Locus_28354_Transcript_1/3_Confidence_0.310	111	21.18	0.01	-11.0485	Down	0.936792	-	-	-	-	gi|346987767|gb|AEO51737.1|/4.28216e-07/arylphorin [Helicoverpa armigera]
Locus_790_Transcript_1/2_Confidence_1.000	430	21.3267	0.01	-11.0584	Down	0.937116	K02133|1|3e-63|239|cqu:CpipJ_CPIJ006209|F-type H+-transporting ATPase subunit beta [EC:3.6.3.14]	GO:0033178//proton-transporting two-sector ATPase complex, catalytic domain	GO:0015078//hydrogen ion transmembrane transporter activity;GO:0015662//ATPase activity, coupled to transmembrane movement of ions, phosphorylative mechanism;GO:0019829//cation-transporting ATPase activity;GO:0032559	GO:0015986//ATP synthesis coupled proton transport;GO:0015988//energy coupled proton transmembrane transport, against electrochemical gradient	gi|427379097|gb|AFY62978.1|/3.19414e-63/ecto-ATPase [Spodoptera litura]
Locus_21043_Transcript_2/3_Confidence_0.073	103	21.5	0.01	-11.0701	Down	0.93748	-	-	-	-	-
Locus_21043_Transcript_3/3_Confidence_0.127	103	21.5	0.01	-11.0701	Down	0.93748	-	-	-	-	-
Locus_6805_Transcript_4/6_Confidence_0.159	122	21.9967	0.01	-11.1031	Down	0.93853	-	GO:0044421//extracellular region part	GO:0022892	GO:0015669//gas transport	gi|346987767|gb|AEO51737.1|/6.32138e-11/arylphorin [Helicoverpa armigera]
Locus_4391_Transcript_5/5_Confidence_0.714	1568	22.0667	0.01	-11.1077	Down	0.938649	K03783|1|8e-118|424|tca:655432|purine-nucleoside phosphorylase [EC:2.4.2.1]	-	GO:0016763//transferase activity, transferring pentosyl groups	GO:0055086//nucleobase-containing small molecule metabolic process	gi|389609203|dbj|BAM18213.1|/2.07806e-149/purine nucleoside phosphorylase [Papilio xuthus]
Locus_14278_Transcript_2/2_Confidence_0.216	141	22.1067	0.01	-11.1103	Down	0.938728	-	-	-	-	-
Locus_7062_Transcript_2/3_Confidence_0.156	122	22.26	0.01	-11.1202	Down	0.938981	-	GO:0044421//extracellular region part	GO:0022892	GO:0015669//gas transport	gi|346987767|gb|AEO51737.1|/4.23032e-15/arylphorin [Helicoverpa armigera]
Locus_60641_Transcript_1/1_Confidence_1.000	209	586.49	0.263333	-11.121	Down	0.993541	-	-	-	-	-
Locus_33175_Transcript_4/4_Confidence_0.103	101	22.42	0.01	-11.1306	Down	0.939252	-	-	-	-	-
Locus_11260_Transcript_2/5_Confidence_0.442	114	22.51	0.01	-11.1364	Down	0.939379	-	-	-	-	-
Locus_5806_Transcript_2/3_Confidence_0.238	107	22.9333	0.01	-11.1632	Down	0.940187	-	-	-	-	gi|346987767|gb|AEO51737.1|/1.15767e-09/arylphorin [Helicoverpa armigera]
Locus_1011_Transcript_1/1_Confidence_0.102	123	23.02	0.01	-11.1687	Down	0.940347	-	GO:0044421//extracellular region part	GO:0022892	GO:0015669//gas transport	gi|346987767|gb|AEO51737.1|/2.47391e-15/arylphorin [Helicoverpa armigera]
Locus_10660_Transcript_3/4_Confidence_0.294	112	23.1733	0.01	-11.1782	Down	0.940622	-	-	-	-	-
Locus_23633_Transcript_3/4_Confidence_0.308	111	23.4567	0.01	-11.1958	Down	0.941207	-	-	-	-	gi|346987767|gb|AEO51737.1|/7.80393e-09/arylphorin [Helicoverpa armigera]
Locus_17287_Transcript_2/3_Confidence_0.074	101	23.5633	0.01	-11.2023	Down	0.941397	-	-	-	-	-
Locus_5005_Transcript_3/6_Confidence_0.121	155	23.5933	0.01	-11.2042	Down	0.941453	-	GO:0044421//extracellular region part	GO:0022892	GO:0015669//gas transport	gi|346987767|gb|AEO51737.1|/2.6673e-14/arylphorin [Helicoverpa armigera]
Locus_11797_Transcript_1/1_Confidence_0.085	103	23.6767	0.01	-11.2093	Down	0.941609	-	-	-	-	-
Locus_19998_Transcript_1/4_Confidence_0.041	108	23.7567	0.01	-11.2141	Down	0.941739	-	-	-	-	-
Locus_17411_Transcript_1/3_Confidence_0.271	123	23.9567	0.01	-11.2262	Down	0.942156	-	GO:0005576//extracellular region	-	GO:0006810//transport	gi|5869989|emb|CAB55605.1|/1.40477e-10/arylphorin subunit [Spodoptera litura]
Locus_14510_Transcript_1/1_Confidence_0.212	108	24.1033	0.01	-11.235	Down	0.94238	-	-	-	-	-
Locus_8642_Transcript_1/4_Confidence_0.083	102	24.93	0.01	-11.2837	Down	0.94369	-	-	-	-	-
Locus_1525_Transcript_1/3_Confidence_0.103	101	25.11	0.01	-11.294	Down	0.943962	-	-	-	-	-
Locus_12920_Transcript_4/5_Confidence_0.256	132	25.6167	0.01	-11.3229	Down	0.944751	-	GO:0044421//extracellular region part	GO:0022892	GO:0015669//gas transport	gi|5869989|emb|CAB55605.1|/5.13279e-13/arylphorin subunit [Spodoptera litura]
Locus_6322_Transcript_4/4_Confidence_0.145	107	25.94	0.01	-11.341	Down	0.945187	-	-	-	-	gi|346987767|gb|AEO51737.1|/1.51196e-09/arylphorin [Helicoverpa armigera]
Locus_18838_Transcript_1/1_Confidence_0.262	102	26.1367	0.01	-11.3519	Down	0.945421	-	-	-	-	-
Locus_19173_Transcript_1/1_Confidence_1.000	110	26.2267	0.01	-11.3568	Down	0.945559	-	-	-	-	-
Locus_13223_Transcript_4/4_Confidence_0.207	110	26.4067	0.01	-11.3667	Down	0.945782	-	GO:0044421//extracellular region part	GO:0022892	GO:0015669//gas transport	gi|27802137|gb|AAO20844.1|/3.06169e-13/large subunit arylphorin p76 [Heliothis virescens]
Locus_23833_Transcript_1/3_Confidence_0.044	101	26.48	0.01	-11.3707	Down	0.945857	-	-	-	-	-
Locus_15914_Transcript_1/2_Confidence_0.286	127	26.5067	0.01	-11.3721	Down	0.945909	-	GO:0044421//extracellular region part	GO:0022892	GO:0015669//gas transport	gi|346987767|gb|AEO51737.1|/4.36685e-12/arylphorin [Helicoverpa armigera]
Locus_8281_Transcript_2/3_Confidence_0.195	107	27.0967	0.01	-11.4039	Down	0.94675	-	-	-	-	-
Locus_10387_Transcript_2/2_Confidence_0.537	108	27.1033	0.01	-11.4043	Down	0.94675	-	-	-	-	gi|27802137|gb|AAO20844.1|/1.78602e-10/large subunit arylphorin p76 [Heliothis virescens]
Locus_8729_Transcript_2/4_Confidence_0.224	107	27.3767	0.01	-11.4187	Down	0.947126	-	-	-	-	-
Locus_1333_Transcript_1/4_Confidence_0.085	103	28.07	0.01	-11.4548	Down	0.948053	-	-	-	-	-
Locus_11992_Transcript_2/2_Confidence_0.243	167	28.3033	0.01	-11.4668	Down	0.948358	-	-	-	-	gi|346987767|gb|AEO51737.1|/1.00935e-16/arylphorin [Helicoverpa armigera]
Locus_12338_Transcript_2/2_Confidence_0.091	102	28.7133	0.01	-11.4875	Down	0.948865	-	-	-	-	-
Locus_31771_Transcript_2/3_Confidence_0.264	116	28.9567	0.01	-11.4997	Down	0.949211	-	-	-	-	-
Locus_20779_Transcript_1/2_Confidence_0.098	116	29.1367	0.01	-11.5086	Down	0.949408	-	-	-	-	-
Locus_34974_Transcript_1/2_Confidence_0.410	107	29.3067	0.01	-11.517	Down	0.949602	-	-	-	-	-
Locus_31771_Transcript_1/3_Confidence_0.075	112	30.0867	0.01	-11.5549	Down	0.950517	-	-	-	-	-
Locus_17964_Transcript_2/2_Confidence_0.418	112	30.31	0.01	-11.5656	Down	0.950812	-	-	-	-	-
Locus_21690_Transcript_1/2_Confidence_0.378	104	30.31	0.01	-11.5656	Down	0.950812	-	-	-	-	gi|346987767|gb|AEO51737.1|/1.0862e-07/arylphorin [Helicoverpa armigera]
Locus_20933_Transcript_3/4_Confidence_0.458	133	30.3133	0.01	-11.5657	Down	0.950812	-	GO:0044421//extracellular region part	GO:0022892	GO:0015669//gas transport	gi|27802137|gb|AAO20844.1|/5.48391e-15/large subunit arylphorin p76 [Heliothis virescens]
Locus_15728_Transcript_2/7_Confidence_0.074	102	31.1933	0.01	-11.607	Down	0.951724	-	-	-	-	-
Locus_30192_Transcript_1/1_Confidence_0.182	167	31.7133	0.01	-11.6309	Down	0.952226	-	GO:0005576//extracellular region	-	GO:0006810//transport	gi|346987767|gb|AEO51737.1|/1.19231e-17/arylphorin [Helicoverpa armigera]
Locus_11337_Transcript_1/4_Confidence_0.148	101	31.8667	0.01	-11.6378	Down	0.952368	-	-	-	-	-
Locus_18773_Transcript_1/1_Confidence_0.121	107	31.89	0.01	-11.6389	Down	0.952394	-	-	-	-	-
Locus_13374_Transcript_1/1_Confidence_0.098	111	32.63	0.01	-11.672	Down	0.953183	-	-	-	-	-
Locus_24321_Transcript_4/4_Confidence_0.314	111	33.74	0.01	-11.7202	Down	0.954203	-	-	-	-	gi|346987767|gb|AEO51737.1|/6.36836e-11/arylphorin [Helicoverpa armigera]
Locus_15276_Transcript_1/1_Confidence_0.291	123	34.2267	0.01	-11.7409	Down	0.954665	-	-	-	-	-
Locus_6633_Transcript_1/1_Confidence_0.094	104	34.62	0.01	-11.7574	Down	0.955026	-	-	-	-	-
Locus_14630_Transcript_7/7_Confidence_0.308	109	35.1433	0.01	-11.779	Down	0.955409	-	-	-	-	-
Locus_23411_Transcript_1/1_Confidence_0.154	206	35.34	0.01	-11.7871	Down	0.955565	-	GO:0005576//extracellular region	-	GO:0006810//transport	gi|346987767|gb|AEO51737.1|/2.26008e-16/arylphorin [Helicoverpa armigera]
Locus_13893_Transcript_1/8_Confidence_0.217	104	36.43	0.01	-11.8309	Down	0.956459	-	-	-	-	-
Locus_15655_Transcript_3/5_Confidence_0.043	135	37.64	0.01	-11.8781	Down	0.957483	-	-	-	-	-
Locus_15982_Transcript_1/1_Confidence_1.000	109	38.0867	0.01	-11.8951	Down	0.957833	-	-	-	-	gi|346987767|gb|AEO51737.1|/1.92217e-07/arylphorin [Helicoverpa armigera]
Locus_17300_Transcript_4/4_Confidence_0.260	105	38.6867	0.01	-11.9176	Down	0.958287	-	-	-	-	-
Locus_2452_Transcript_2/2_Confidence_1.000	439	38.7433	0.01	-11.9197	Down	0.958328	-	-	-	-	-
Locus_24874_Transcript_3/3_Confidence_0.512	106	39.5667	0.01	-11.9501	Down	0.958875	-	-	-	-	gi|346987767|gb|AEO51737.1|/6.35233e-08/arylphorin [Helicoverpa armigera]
Locus_1816_Transcript_9/9_Confidence_0.667	2304	39.6433	0.01	-11.9529	Down	0.958923	K01294|1|2e-150|533|tca:661126|carboxypeptidase E [EC:3.4.17.10]	-	GO:0070011//peptidase activity, acting on L-amino acid peptides	-	gi|357619431|gb|EHJ72013.1|/0/putative Zinc carboxypeptidase family protein [Danaus plexippus]
Locus_8562_Transcript_1/1_Confidence_0.100	106	40	0.01	-11.9658	Down	0.959169	-	-	-	-	-
Locus_14160_Transcript_1/3_Confidence_0.216	107	41.5867	0.01	-12.0219	Down	0.960357	-	-	-	-	-
Locus_26887_Transcript_3/3_Confidence_0.308	101	41.9433	0.01	-12.0342	Down	0.960554	-	-	-	-	-
Locus_10722_Transcript_2/3_Confidence_0.214	103	42.0233	0.01	-12.037	Down	0.96061	-	-	-	-	gi|346987767|gb|AEO51737.1|/1.20387e-06/arylphorin [Helicoverpa armigera]
Locus_14867_Transcript_2/5_Confidence_0.367	102	42.6867	0.01	-12.0596	Down	0.961127	-	-	-	-	gi|346987767|gb|AEO51737.1|/5.56564e-12/arylphorin [Helicoverpa armigera]
Locus_13601_Transcript_3/4_Confidence_0.118	106	43.6233	0.01	-12.0909	Down	0.961723	-	-	-	-	gi|346987767|gb|AEO51737.1|/4.55239e-06/arylphorin [Helicoverpa armigera]
Locus_7604_Transcript_2/2_Confidence_0.567	106	43.72	0.01	-12.0941	Down	0.961764	-	-	-	-	-
Locus_31551_Transcript_5/5_Confidence_0.073	107	44.38	0.01	-12.1157	Down	0.962155	-	-	-	-	-
Locus_26549_Transcript_1/1_Confidence_0.083	104	46.0067	0.01	-12.1676	Down	0.96326	-	-	-	-	-
Locus_15859_Transcript_2/4_Confidence_0.140	112	46.08	0.01	-12.1699	Down	0.963301	-	-	-	-	-
Locus_20664_Transcript_1/4_Confidence_0.129	105	46.1067	0.01	-12.1708	Down	0.963324	-	-	-	-	-
Locus_2522_Transcript_2/2_Confidence_0.750	173	46.17	0.01	-12.1727	Down	0.96335	-	-	-	-	-
Locus_23707_Transcript_5/5_Confidence_0.208	114	46.67	0.01	-12.1883	Down	0.96367	-	GO:0005576//extracellular region	-	GO:0006810//transport	gi|346987767|gb|AEO51737.1|/2.18877e-11/arylphorin [Helicoverpa armigera]
Locus_16296_Transcript_9/9_Confidence_0.446	113	47.4367	0.01	-12.2118	Down	0.964154	-	-	-	-	gi|5869989|emb|CAB55605.1|/6.16826e-06/arylphorin subunit [Spodoptera litura]
Locus_19336_Transcript_6/7_Confidence_0.276	146	48.0633	0.01	-12.2307	Down	0.96453	-	GO:0044421//extracellular region part	GO:0022892	GO:0015669//gas transport	gi|346987767|gb|AEO51737.1|/8.09237e-11/arylphorin [Helicoverpa armigera]
Locus_2848_Transcript_6/6_Confidence_0.369	101	48.11	0.01	-12.2321	Down	0.964574	-	-	-	-	-
Locus_300_Transcript_2/3_Confidence_0.846	510	48.14	0.01	-12.233	Down	0.964589	K14753|1|3e-67|254|api:100163081|guanine nucleotide-binding protein subunit beta-2-like 1 protein	-	GO:0004871//signal transducer activity;GO:0016772//transferase activity, transferring phosphorus-containing groups	GO:0006796//phosphate-containing compound metabolic process	gi|328670883|gb|AEB26318.1|/1.5114e-73/receptor for activated protein kinase C [Helicoverpa armigera]
Locus_14406_Transcript_4/5_Confidence_0.133	101	48.16	0.01	-12.2336	Down	0.964601	-	-	-	-	-
Locus_24144_Transcript_4/4_Confidence_0.222	103	48.2267	0.01	-12.2356	Down	0.964634	-	-	-	-	-
Locus_2831_Transcript_1/4_Confidence_0.232	113	49.5733	0.01	-12.2753	Down	0.96539	-	-	-	-	gi|346987767|gb|AEO51737.1|/4.72287e-06/arylphorin [Helicoverpa armigera]
Locus_17202_Transcript_1/1_Confidence_0.129	105	49.5967	0.01	-12.276	Down	0.965405	-	-	-	-	-
Locus_28391_Transcript_3/3_Confidence_0.188	166	50.02	0.01	-12.2883	Down	0.965587	-	GO:0044421//extracellular region part	GO:0022892	GO:0015669//gas transport	gi|346987767|gb|AEO51737.1|/1.11883e-15/arylphorin [Helicoverpa armigera]
Locus_35310_Transcript_2/6_Confidence_0.355	103	50.0367	0.01	-12.2888	Down	0.965598	-	-	-	-	gi|346987767|gb|AEO51737.1|/1.56847e-06/arylphorin [Helicoverpa armigera]
Locus_39707_Transcript_3/4_Confidence_0.275	101	51.25	0.01	-12.3233	Down	0.966172	-	-	-	-	-
Locus_34241_Transcript_1/2_Confidence_0.220	165	51.4767	0.01	-12.3297	Down	0.966283	-	GO:0044421//extracellular region part	GO:0022892	GO:0015669//gas transport	gi|27802137|gb|AAO20844.1|/1.00935e-16/large subunit arylphorin p76 [Heliothis virescens]
Locus_16031_Transcript_1/2_Confidence_0.211	102	52.4133	0.01	-12.3557	Down	0.966741	-	-	-	-	-
Locus_10169_Transcript_7/7_Confidence_0.279	103	52.4233	0.01	-12.356	Down	0.966745	-	-	-	-	-
Locus_31648_Transcript_2/4_Confidence_0.204	105	52.74	0.01	-12.3647	Down	0.966875	-	-	-	-	-
Locus_9190_Transcript_3/3_Confidence_0.123	101	53.2333	0.01	-12.3781	Down	0.967106	-	-	-	-	gi|346987767|gb|AEO51737.1|/7.28674e-12/arylphorin [Helicoverpa armigera]
Locus_9190_Transcript_2/3_Confidence_0.108	101	53.2333	0.01	-12.3781	Down	0.967106	-	-	-	-	gi|346987767|gb|AEO51737.1|/7.28674e-12/arylphorin [Helicoverpa armigera]
Locus_19048_Transcript_6/6_Confidence_0.250	104	53.5933	0.01	-12.3878	Down	0.967285	-	-	-	-	-
Locus_2276_Transcript_4/4_Confidence_0.241	110	54.1033	0.01	-12.4015	Down	0.967497	-	-	-	-	-
Locus_1155_Transcript_14/14_Confidence_0.519	2669	54.17	0.01	-12.4033	Down	0.967523	K06560|1|1e-12|76.3|gga:420515|mannose receptor, C type	-	-	-	gi|385202655|gb|AFI47453.1|/0/C-type lectin 8, partial [Helicoverpa armigera]
Locus_17221_Transcript_6/6_Confidence_0.333	104	54.8467	0.01	-12.4212	Down	0.967839	-	-	-	-	-
Locus_3254_Transcript_2/2_Confidence_0.236	123	58.26	0.01	-12.5083	Down	0.969306	-	GO:0044421//extracellular region part	GO:0022892	GO:0015669//gas transport	gi|346987767|gb|AEO51737.1|/4.66558e-14/arylphorin [Helicoverpa armigera]
Locus_4482_Transcript_5/5_Confidence_0.378	103	59.52	0.01	-12.5392	Down	0.969742	-	-	-	-	gi|5869989|emb|CAB55605.1|/5.96018e-06/arylphorin subunit [Spodoptera litura]
Locus_35844_Transcript_1/1_Confidence_0.197	101	62.6967	0.01	-12.6142	Down	0.970899	-	-	-	-	-
Locus_6818_Transcript_2/4_Confidence_0.242	103	64.68	0.01	-12.6591	Down	0.971558	-	-	-	-	-
Locus_20101_Transcript_3/3_Confidence_0.138	166	65.0267	0.01	-12.6668	Down	0.971648	-	GO:0044421//extracellular region part	GO:0022892	GO:0015669//gas transport	gi|346987767|gb|AEO51737.1|/5.02221e-16/arylphorin [Helicoverpa armigera]
Locus_19195_Transcript_2/4_Confidence_0.096	102	65.0833	0.01	-12.6681	Down	0.971666	-	-	-	-	-
Locus_3054_Transcript_2/4_Confidence_0.183	106	66.07	0.01	-12.6898	Down	0.971938	-	-	-	-	-
Locus_14814_Transcript_4/5_Confidence_0.157	157	66.83	0.01	-12.7063	Down	0.972187	-	GO:0005576//extracellular region	-	GO:0006810//transport	gi|346987767|gb|AEO51737.1|/3.26055e-12/arylphorin [Helicoverpa armigera]
Locus_395_Transcript_1/4_Confidence_0.600	437	68.9333	0.01	-12.751	Down	0.972753	K02930|1|8e-26|115|ame:408526|large subunit ribosomal protein L4e	GO:0030529//ribonucleoprotein complex	GO:0005198//structural molecule activity	GO:0010467//gene expression	gi|170280411|gb|ACB12079.1|/5.82377e-41/ribosomal protein L4 [Heliothis virescens]
Locus_24476_Transcript_2/3_Confidence_0.250	112	69.34	0.01	-12.7595	Down	0.972861	-	GO:0044421//extracellular region part	GO:0022892	GO:0015669//gas transport	gi|346987767|gb|AEO51737.1|/3.61667e-14/arylphorin [Helicoverpa armigera]
Locus_25840_Transcript_3/4_Confidence_0.129	106	70.68	0.01	-12.7871	Down	0.973215	-	-	-	-	-
Locus_29675_Transcript_2/2_Confidence_0.200	108	72.0233	0.01	-12.8142	Down	0.973584	-	-	-	-	gi|346987767|gb|AEO51737.1|/1.47176e-07/arylphorin [Helicoverpa armigera]
Locus_1205_Transcript_2/8_Confidence_0.382	197	73.23	0.01	-12.8382	Down	0.973956	-	-	-	-	gi|346987767|gb|AEO51737.1|/2.23623e-11/arylphorin [Helicoverpa armigera]
Locus_14415_Transcript_5/7_Confidence_0.550	108	75.4267	0.01	-12.8809	Down	0.974551	-	-	-	-	gi|346987767|gb|AEO51737.1|/1.78602e-10/arylphorin [Helicoverpa armigera]
Locus_243_Transcript_4/10_Confidence_0.222	763	76.22	0.01	-12.896	Down	0.974771	K15463|1|3e-38|159|dsi:Dsim_GD24420|tRNA A64-2'-O-ribosylphosphate transferase [EC:2.4.2.-];K13908|2|6e-14|78.2|xtr:100495470|mucin-5B;K10955|3|7e-13|74.7|tgu:100220116|intestinal mucin-2	-	GO:0005488//binding;GO:0022892	GO:0007166//cell surface receptor signaling pathway;GO:0051234//establishment of localization;GO:0010876//lipid localization	gi|347543546|dbj|BAK82317.1|/1.82839e-118/apolipophorin precursor protein [Bombyx mori]
Locus_19048_Transcript_5/6_Confidence_0.232	119	76.84	0.01	-12.9076	Down	0.974931	-	-	-	-	gi|346987767|gb|AEO51737.1|/1.23675e-06/arylphorin [Helicoverpa armigera]
Locus_19048_Transcript_4/6_Confidence_0.214	119	76.84	0.01	-12.9076	Down	0.974931	-	-	-	-	gi|346987767|gb|AEO51737.1|/1.23675e-06/arylphorin [Helicoverpa armigera]
Locus_8641_Transcript_1/1_Confidence_0.093	106	79.4733	0.01	-12.9563	Down	0.975594	-	-	-	-	-
Locus_1328_Transcript_4/7_Confidence_0.197	195	80.75	0.01	-12.9792	Down	0.975966	-	-	-	-	gi|346987767|gb|AEO51737.1|/8.7808e-15/arylphorin [Helicoverpa armigera]
Locus_1328_Transcript_6/7_Confidence_0.171	195	80.75	0.01	-12.9792	Down	0.975966	-	-	-	-	gi|346987767|gb|AEO51737.1|/8.7808e-15/arylphorin [Helicoverpa armigera]
Locus_24747_Transcript_4/4_Confidence_0.197	110	84.3433	0.01	-13.0421	Down	0.9768	-	-	-	-	-
Locus_12788_Transcript_1/1_Confidence_0.184	106	85.7167	0.01	-13.0654	Down	0.977053	-	-	-	-	-
Locus_6611_Transcript_1/7_Confidence_0.221	107	87.3667	0.01	-13.0929	Down	0.977425	-	GO:0044421//extracellular region part	GO:0022892	GO:0015669//gas transport	gi|346987767|gb|AEO51737.1|/4.70007e-11/arylphorin [Helicoverpa armigera]
Locus_12802_Transcript_2/2_Confidence_0.300	109	87.9867	0.01	-13.1031	Down	0.977522	-	-	-	-	gi|379327811|gb|AFD02109.1|/6.35233e-08/silkworm storage protein [Bombyx mori]
Locus_11722_Transcript_1/1_Confidence_0.087	107	88.3167	0.01	-13.1085	Down	0.977597	-	-	-	-	-
Locus_16641_Transcript_2/3_Confidence_0.231	108	91.6967	0.01	-13.1627	Down	0.978282	-	-	-	-	gi|346987767|gb|AEO51737.1|/3.2549e-12/arylphorin [Helicoverpa armigera]
Locus_12917_Transcript_4/4_Confidence_0.408	106	93.78	0.01	-13.1951	Down	0.97865	-	-	-	-	gi|346987767|gb|AEO51737.1|/3.16036e-07/arylphorin [Helicoverpa armigera]
Locus_2848_Transcript_4/6_Confidence_0.262	105	94.1767	0.01	-13.2012	Down	0.978695	-	-	-	-	-
Locus_14313_Transcript_1/4_Confidence_0.037	103	96.05	0.01	-13.2296	Down	0.979048	-	-	-	-	-
Locus_9885_Transcript_1/1_Confidence_1.000	113	99.47	0.01	-13.28	Down	0.979745	-	-	-	-	gi|346987767|gb|AEO51737.1|/1.62323e-06/arylphorin [Helicoverpa armigera]
Locus_8740_Transcript_1/1_Confidence_0.204	101	102.613	0.01	-13.3249	Down	0.980348	-	-	-	-	-
Locus_29670_Transcript_5/5_Confidence_0.196	106	102.97	0.01	-13.3299	Down	0.980389	-	-	-	-	-
Locus_8356_Transcript_4/4_Confidence_0.388	109	103.72	0.01	-13.3404	Down	0.98053	-	-	-	-	gi|346987767|gb|AEO51737.1|/1.47176e-07/arylphorin [Helicoverpa armigera]
Locus_43173_Transcript_1/1_Confidence_0.167	104	105.89	0.01	-13.3703	Down	0.98094	-	-	-	-	gi|346987767|gb|AEO51737.1|/9.82428e-09/arylphorin [Helicoverpa armigera]
Locus_18782_Transcript_7/7_Confidence_0.250	104	110.71	0.01	-13.4345	Down	0.981628	-	-	-	-	-
Locus_4907_Transcript_2/5_Confidence_0.117	102	111.823	0.01	-13.4489	Down	0.9818	-	-	-	-	gi|346987767|gb|AEO51737.1|/3.50274e-06/arylphorin [Helicoverpa armigera]
Locus_22706_Transcript_2/2_Confidence_0.231	105	115.197	0.01	-13.4918	Down	0.982295	-	GO:0044421//extracellular region part	GO:0022892	GO:0015669//gas transport	gi|346987767|gb|AEO51737.1|/7.50378e-09/arylphorin [Helicoverpa armigera]
Locus_17408_Transcript_1/3_Confidence_0.119	104	120.56	0.01	-13.5575	Down	0.982939	-	GO:0044421//extracellular region part	GO:0022892	GO:0015669//gas transport	gi|346987767|gb|AEO51737.1|/3.26288e-12/arylphorin [Helicoverpa armigera]
Locus_2221_Transcript_4/4_Confidence_0.806	125	122.523	0.01	-13.5808	Down	0.983199	-	GO:0005576//extracellular region	-	GO:0006810//transport	gi|27802137|gb|AAO20844.1|/1.11903e-10/large subunit arylphorin p76 [Heliothis virescens]
Locus_4681_Transcript_1/1_Confidence_0.269	117	122.65	0.01	-13.5823	Down	0.983222	-	GO:0044421//extracellular region part	GO:0022892	GO:0015669//gas transport	gi|5869989|emb|CAB55605.1|/3.7243e-11/arylphorin subunit [Spodoptera litura]
Locus_30224_Transcript_1/2_Confidence_0.305	132	123.133	0.01	-13.5879	Down	0.983237	-	GO:0044421//extracellular region part	GO:0022892	GO:0015669//gas transport	gi|346987767|gb|AEO51737.1|/9.68002e-12/arylphorin [Helicoverpa armigera]
Locus_29320_Transcript_2/2_Confidence_0.279	108	130.56	0.01	-13.6724	Down	0.984137	-	-	-	-	-
Locus_17879_Transcript_1/1_Confidence_0.071	102	134.047	0.01	-13.7104	Down	0.984532	-	-	-	-	-
Locus_9255_Transcript_1/2_Confidence_0.800	106	136.573	0.01	-13.7374	Down	0.984755	-	-	-	-	gi|346987767|gb|AEO51737.1|/2.57901e-09/arylphorin [Helicoverpa armigera]
Locus_2788_Transcript_4/4_Confidence_0.714	178	140.36	0.01	-13.7768	Down	0.985068	-	-	-	-	-
Locus_35078_Transcript_1/3_Confidence_0.554	127	143.05	0.01	-13.8042	Down	0.985288	-	-	-	-	gi|27802137|gb|AAO20844.1|/2.05098e-08/large subunit arylphorin p76 [Heliothis virescens]
Locus_26608_Transcript_2/3_Confidence_0.243	102	151.7	0.01	-13.8889	Down	0.985999	-	-	-	-	gi|27802137|gb|AAO20844.1|/4.72312e-11/large subunit arylphorin p76 [Heliothis virescens]
Locus_700_Transcript_1/5_Confidence_0.447	347	169.907	0.01	-14.0525	Down	0.987268	K09580|1|9e-35|145|phu:Phum_PHUM186770|protein disulfide-isomerase A1 [EC:5.3.4.1]	-	GO:0016757//transferase activity, transferring glycosyl groups	-	gi|389608367|dbj|BAM17793.1|/1.28706e-40/protein disulfide isomerase [Papilio xuthus]
Locus_34405_Transcript_1/3_Confidence_0.189	123	170.847	0.01	-14.0604	Down	0.987365	-	-	-	-	gi|346987767|gb|AEO51737.1|/2.17263e-11/arylphorin [Helicoverpa armigera]
Locus_18646_Transcript_1/1_Confidence_0.097	108	173.813	0.01	-14.0853	Down	0.987562	-	-	-	-	-
Locus_25788_Transcript_6/6_Confidence_0.219	110	173.83	0.01	-14.0854	Down	0.987566	-	-	-	-	-
Locus_24319_Transcript_6/6_Confidence_0.286	104	181.587	0.01	-14.1484	Down	0.988091	-	-	-	-	-
Locus_94_Transcript_8/10_Confidence_0.161	131	184.64	0.01	-14.1724	Down	0.988344	K02941|1|2e-15|81.3|tca:656653|large subunit ribosomal protein LP0	GO:0030529//ribonucleoprotein complex	GO:0005198//structural molecule activity	GO:0022613//ribonucleoprotein complex biogenesis;GO:0006412//translation	gi|18253041|gb|AAL62465.1|/7.65217e-17/60S acidic ribosomal protein P0 [Spodoptera frugiperda]
Locus_10570_Transcript_1/4_Confidence_0.188	102	188.883	0.01	-14.2052	Down	0.988567	-	-	-	-	gi|346987767|gb|AEO51737.1|/1.57231e-06/arylphorin [Helicoverpa armigera]
Locus_38431_Transcript_1/2_Confidence_0.267	108	197.87	0.01	-14.2723	Down	0.989022	-	-	-	-	gi|346987767|gb|AEO51737.1|/1.84824e-07/arylphorin [Helicoverpa armigera]
Locus_24518_Transcript_2/2_Confidence_0.178	103	205.723	0.01	-14.3284	Down	0.989413	-	-	-	-	-
Locus_9399_Transcript_2/4_Confidence_0.288	111	210.25	0.01	-14.3598	Down	0.989591	-	-	-	-	-
Locus_11187_Transcript_1/1_Confidence_0.220	127	222.917	0.01	-14.4442	Down	0.990165	-	GO:0044421//extracellular region part	GO:0022892	GO:0015669//gas transport	gi|346987767|gb|AEO51737.1|/1.50087e-12/arylphorin [Helicoverpa armigera]
Locus_13482_Transcript_1/1_Confidence_0.111	107	226.683	0.01	-14.4684	Down	0.990313	-	-	-	-	-
Locus_990_Transcript_1/1_Confidence_0.254	117	229.263	0.01	-14.4847	Down	0.990403	-	-	-	-	gi|346987767|gb|AEO51737.1|/4.69964e-06/arylphorin [Helicoverpa armigera]
Locus_27550_Transcript_1/2_Confidence_0.250	108	234.667	0.01	-14.5183	Down	0.990608	-	-	-	-	-
Locus_31357_Transcript_1/1_Confidence_0.045	107	255.787	0.01	-14.6427	Down	0.991438	-	-	-	-	-
Locus_28423_Transcript_1/6_Confidence_0.404	101	264.43	0.01	-14.6906	Down	0.991691	-	-	-	-	gi|346987767|gb|AEO51737.1|/8.3371e-08/arylphorin [Helicoverpa armigera]
Locus_33203_Transcript_1/1_Confidence_0.143	105	279.55	0.01	-14.7708	Down	0.992138	-	-	-	-	-
Locus_7708_Transcript_1/1_Confidence_0.278	104	293.083	0.01	-14.839	Down	0.992551	-	-	-	-	-
Locus_21499_Transcript_1/2_Confidence_0.373	104	318.077	0.01	-14.9571	Down	0.993206	-	-	-	-	-
Locus_2960_Transcript_2/5_Confidence_0.235	106	377.1	0.01	-15.2027	Down	0.994312	-	GO:0044421//extracellular region part	GO:0022892	GO:0015669//gas transport	gi|346987767|gb|AEO51737.1|/2.33834e-10/arylphorin [Helicoverpa armigera]
Locus_22013_Transcript_2/4_Confidence_0.217	105	387.327	0.01	-15.2413	Down	0.994524	-	-	-	-	-
Locus_8368_Transcript_3/3_Confidence_0.200	105	396.26	0.01	-15.2742	Down	0.994621	-	-	-	-	-
Locus_527_Transcript_3/3_Confidence_0.769	217	411.38	0.01	-15.3282	Down	0.994855	K05692|1|2e-35|147|isc:IscW_ISCW024111|actin beta/gamma 1	GO:0043232	GO:0032559	-	gi|282160444|gb|ADA79535.1|/2.38442e-34/cytoplasmic actin [Pieris rapae]
Locus_8833_Transcript_1/2_Confidence_0.234	106	427.59	0.01	-15.3839	Down	0.995041	-	-	-	-	-
Locus_5702_Transcript_2/4_Confidence_0.174	142	679.417	0.01	-16.052	Down	0.997055	-	GO:0044421//extracellular region part	GO:0022892	GO:0015669//gas transport	gi|346987767|gb|AEO51737.1|/1.69589e-08/arylphorin [Helicoverpa armigera]

## Sheet: FC3-VS-FP3.GeneDiffExpFilter
Table S2. Transcripts differentially expressed between the fat body of parasitized and non-parasitized larva (FP3 vs. FC3).
Transcript ID	Length	Means-FC3	Means-FP3	log2Ratio(FP3/FC3)	Up-Down-Regulation(FP3/FC3)	Probability	KEGG Orthology	GO Component	GO Function	GO Process	Blast nr
Locus_2298_Transcript_3/3_Confidence_0.789	409	0.01	1160.13	16.8239	Up	0.999457	-	-	GO:0005488//binding;GO:0022892	GO:0007166//cell surface receptor signaling pathway;GO:0051234//establishment of localization;GO:0010876//lipid localization	gi|2498144|sp|Q25490.1|APLP_MANSE/2.79041e-43/RecName: Full=Apolipophorins; Contains: RecName: Full=Apolipophorin-2; AltName: Full=Apolipophorin II; AltName: Full=apoLp-2; Contains: RecName: Full=Apolipophorin-1; AltName: Full=Apolipophorin I; AltName: Full=apoLp-1; Flags: Precursor
Locus_94_Transcript_8/10_Confidence_0.161	131	0.01	455.233	15.4743	Up	0.997707	K02941|1|2e-15|81.3|tca:656653|large subunit ribosomal protein LP0	GO:0030529//ribonucleoprotein complex	GO:0005198//structural molecule activity	GO:0022613//ribonucleoprotein complex biogenesis;GO:0006412//translation	gi|18253041|gb|AAL62465.1|/7.65217e-17/60S acidic ribosomal protein P0 [Spodoptera frugiperda]
Locus_395_Transcript_1/4_Confidence_0.600	437	0.01	179.743	14.1337	Up	0.992691	K02930|1|8e-26|115|ame:408526|large subunit ribosomal protein L4e	GO:0030529//ribonucleoprotein complex	GO:0005198//structural molecule activity	GO:0010467//gene expression	gi|170280411|gb|ACB12079.1|/5.82377e-41/ribosomal protein L4 [Heliothis virescens]
Locus_5702_Transcript_4/4_Confidence_0.326	107	0.01	133.643	13.7061	Up	0.989969	-	-	-	-	-
Locus_11942_Transcript_1/2_Confidence_1.000	169	0.01	127.79	13.6415	Up	0.989477	-	GO:0044421//extracellular region part	GO:0022892	GO:0015669//gas transport	gi|346987767|gb|AEO51737.1|/1.83475e-18/arylphorin [Helicoverpa armigera]
Locus_2625_Transcript_2/4_Confidence_0.357	295	0.01	123.497	13.5922	Up	0.989132	-	-	-	-	gi|146345325|gb|ABQ23674.1|/1.71266e-24/very high density lipoprotein [Helicoverpa zea]
Locus_13893_Transcript_1/8_Confidence_0.217	104	0.01	115.113	13.4908	Up	0.988402	-	-	-	-	-
Locus_1904_Transcript_3/3_Confidence_0.867	1274	0.01	91.0567	13.1525	Up	0.985496	K06497|1|2e-37|157|ame:552721|CD63 antigen	GO:0016020//membrane	-	-	gi|9624379|gb|AAF90147.1|AF274021_1/4.84116e-66/tetraspanin D107 [Manduca sexta]
Locus_3320_Transcript_3/3_Confidence_0.438	115	0.01	78.1833	12.9326	Up	0.983236	-	-	-	-	-
Locus_16094_Transcript_1/1_Confidence_0.200	104	0.01	71.0667	12.795	Up	0.981684	-	-	-	-	gi|346987767|gb|AEO51737.1|/1.97952e-09/arylphorin [Helicoverpa armigera]
Locus_14264_Transcript_4/5_Confidence_0.269	105	0.01	57.4933	12.4892	Up	0.977817	-	-	-	-	-
Locus_700_Transcript_1/5_Confidence_0.447	347	0.01	55.69	12.4432	Up	0.977226	K09580|1|9e-35|145|phu:Phum_PHUM186770|protein disulfide-isomerase A1 [EC:5.3.4.1]	-	GO:0016757//transferase activity, transferring glycosyl groups	-	gi|389608367|dbj|BAM17793.1|/1.28706e-40/protein disulfide isomerase [Papilio xuthus]
Locus_26311_Transcript_4/4_Confidence_0.186	107	0.01	54.7367	12.4183	Up	0.976896	-	-	-	-	gi|346987767|gb|AEO51737.1|/9.80024e-09/arylphorin [Helicoverpa armigera]
Locus_11260_Transcript_2/5_Confidence_0.442	114	0.01	51.9067	12.3417	Up	0.975836	-	-	-	-	-
Locus_21324_Transcript_1/1_Confidence_1.000	174	0.01	48.6533	12.2483	Up	0.974625	K15001|1|7e-22|102|api:100164072|cytochrome P450, family 4 [EC:1.14.-.-]	-	GO:0016491//oxidoreductase activity;GO:0005506//iron ion binding	GO:0008152//metabolic process	gi|4927313|gb|AAD33078.1|U86003_1/1.18344e-25/cytochrome p450, partial [Helicoverpa armigera]
Locus_394_Transcript_2/9_Confidence_0.607	824	0.01	47.9133	12.2262	Up	0.974287	-	GO:0043231//intracellular membrane-bounded organelle	-	GO:0043412//macromolecule modification	gi|357604434|gb|EHJ64189.1|/6.4676e-27/ribosome-associated membrane protein 4 [Danaus plexippus]
Locus_2572_Transcript_4/4_Confidence_0.700	1165	0.01	46.8567	12.194	Up	0.973847	-	-	-	-	gi|116833131|gb|ABK29478.1|/8.90331e-64/hypothetical protein Llacc01000286 [Helicoverpa armigera]
Locus_11955_Transcript_1/2_Confidence_0.405	109	0.01	41.7333	12.027	Up	0.971414	-	-	-	-	gi|346987767|gb|AEO51737.1|/2.85143e-08/arylphorin [Helicoverpa armigera]
Locus_8668_Transcript_1/1_Confidence_0.119	117	0.01	41.5533	12.0207	Up	0.971348	-	-	-	-	-
Locus_14140_Transcript_3/3_Confidence_0.174	106	0.01	40.5567	11.9857	Up	0.970853	-	-	-	-	-
Locus_12393_Transcript_3/3_Confidence_0.200	110	0.01	40.0767	11.9685	Up	0.970593	-	-	-	-	gi|346987767|gb|AEO51737.1|/6.82074e-13/arylphorin [Helicoverpa armigera]
Locus_970_Transcript_3/3_Confidence_0.714	728	0.01	39.41	11.9443	Up	0.970204	K01206|1|1e-42|173|tca:660163|alpha-L-fucosidase [EC:3.2.1.51]	-	-	-	gi|389609123|dbj|BAM18173.1|/1.69347e-62/alpha-L-fucosidase [Papilio xuthus]
Locus_214_Transcript_10/10_Confidence_0.706	3166	0.01	39.2267	11.9376	Up	0.970101	-	-	-	-	gi|357618063|gb|EHJ71158.1|/2.56765e-17/hypothetical protein KGM_09033 [Danaus plexippus]
Locus_19391_Transcript_2/4_Confidence_0.156	128	0.01	36.5667	11.8363	Up	0.968604	-	-	-	-	gi|346987767|gb|AEO51737.1|/2.6427e-09/arylphorin [Helicoverpa armigera]
Locus_7746_Transcript_4/4_Confidence_0.700	1923	0.01	35.7767	11.8048	Up	0.96812	K09113|1|3e-101|370|nvi:100118001|MAX-like protein X	-	-	GO:0001709//cell fate determination;GO:0044260;GO:0090304	gi|357609254|gb|EHJ66371.1|/0/hypothetical protein KGM_01746 [Danaus plexippus]
Locus_207_Transcript_1/6_Confidence_0.267	305	0.01	35.2533	11.7835	Up	0.967808	K02925|1|3e-53|206|ame:552445|large subunit ribosomal protein L3e	GO:0030529//ribonucleoprotein complex	GO:0005198//structural molecule activity	GO:0010467//gene expression	gi|18253047|gb|AAL62468.1|/9.231e-55/ribosomal protein L3 [Spodoptera frugiperda]
Locus_11370_Transcript_3/3_Confidence_0.254	103	0.01	33.83	11.7241	Up	0.966927	-	-	-	-	-
Locus_447_Transcript_18/18_Confidence_0.361	1563	0.01	32.7033	11.6752	Up	0.966113	K01435|1|3e-56|220|dme:Dmel_CG32754|biotinidase [EC:3.5.1.12];K08069|4|2e-36|154|ssc:100153984|pantetheine hydrolase [EC:3.5.1.92]	-	GO:0005488//binding	GO:0006357//regulation of transcription from RNA polymerase II promoter;GO:0035287//head segmentation	gi|357631687|gb|EHJ79156.1|/1.25453e-154/Vanin-like protein 1 [Danaus plexippus]
Locus_28357_Transcript_1/3_Confidence_0.196	105	0.01	32.1	11.6484	Up	0.965621	-	-	-	-	-
Locus_56136_Transcript_1/1_Confidence_1.000	229	0.01	31.99	11.6434	Up	0.965555	-	-	-	-	gi|389609229|dbj|BAM18226.1|/2.36903e-10/acid phosphatase [Papilio xuthus]
Locus_2452_Transcript_2/2_Confidence_1.000	439	0.01	31.3633	11.6149	Up	0.965027	-	-	-	-	-
Locus_358_Transcript_3/8_Confidence_0.296	1810	0.01	31.18	11.6064	Up	0.964858	K06528|1|3e-23|110|cqu:CpipJ_CPIJ011990|lysosomal-associated membrane protein 1/2	-	-	-	gi|357618871|gb|EHJ71678.1|/7.71743e-34/hypothetical protein KGM_07767 [Danaus plexippus]
Locus_35712_Transcript_2/4_Confidence_0.420	134	0.01	31.0967	11.6025	Up	0.964766	-	GO:0044421//extracellular region part	GO:0022892	GO:0015669//gas transport	gi|27802137|gb|AAO20844.1|/8.43935e-16/large subunit arylphorin p76 [Heliothis virescens]
Locus_9688_Transcript_1/5_Confidence_0.192	102	0.01	30.4833	11.5738	Up	0.964274	-	-	-	-	gi|346987767|gb|AEO51737.1|/5.97477e-06/arylphorin [Helicoverpa armigera]
Locus_25690_Transcript_1/1_Confidence_0.250	101	0.01	29.1833	11.5109	Up	0.962983	-	-	-	-	-
Locus_215_Transcript_11/11_Confidence_0.639	5197	0.01	27.7	11.4357	Up	0.961592	K06115|1|0.0|2397|nvi:100114310|spectrin beta	GO:0043005//neuron projection;GO:0044459//plasma membrane part;GO:0044444//cytoplasmic part;GO:0045202//synapse	GO:0035091//phosphatidylinositol binding;GO:0015631//tubulin binding	GO:0007269//neurotransmitter secretion;GO:0016198//axon choice point recognition;GO:0007019//microtubule depolymerization;GO:0008582//regulation of synaptic growth at neuromuscular junction	gi|357619752|gb|EHJ72205.1|/0/putative Spectrin beta chain [Danaus plexippus]
Locus_643_Transcript_7/7_Confidence_0.727	3396	0.01	27.4967	11.425	Up	0.961409	-	-	-	-	gi|357626885|gb|EHJ76790.1|/0/hypothetical protein KGM_01253 [Danaus plexippus]
Locus_19775_Transcript_2/2_Confidence_0.046	104	0.01	26.7233	11.3839	Up	0.960499	-	-	-	-	-
Locus_18708_Transcript_4/4_Confidence_0.231	101	0.01	26.7233	11.3839	Up	0.960499	-	-	-	-	-
Locus_15276_Transcript_1/1_Confidence_0.291	123	0.01	26.4033	11.3665	Up	0.960147	-	-	-	-	-
Locus_3618_Transcript_5/5_Confidence_0.600	2335	0.01	24.8267	11.2777	Up	0.958143	K14454|1|2e-159|563|nvi:100120655|aspartate aminotransferase, cytoplasmic [EC:2.6.1.1]	-	GO:0048037//cofactor binding;GO:0008483//transaminase activity	GO:0019752//carboxylic acid metabolic process	gi|357608189|gb|EHJ65868.1|/0/hypothetical protein KGM_10825 [Danaus plexippus]
Locus_14403_Transcript_5/5_Confidence_0.312	105	0.01	24.08	11.2336	Up	0.957182	-	-	-	-	-
Locus_8245_Transcript_1/1_Confidence_0.205	110	0.01	23.5633	11.2023	Up	0.956522	-	-	-	-	gi|346987767|gb|AEO51737.1|/2.2706e-08/arylphorin [Helicoverpa armigera]
Locus_37556_Transcript_2/3_Confidence_0.240	105	0.01	22.9667	11.1653	Up	0.955762	-	-	-	-	-
Locus_15837_Transcript_1/4_Confidence_0.254	117	0.01	21.76	11.0875	Up	0.953825	-	GO:0044421//extracellular region part	GO:0022892	GO:0015669//gas transport	gi|346987767|gb|AEO51737.1|/6.77055e-13/arylphorin [Helicoverpa armigera]
Locus_22190_Transcript_3/3_Confidence_0.250	103	0.01	21.6867	11.0826	Up	0.953719	-	-	-	-	-
Locus_7604_Transcript_2/2_Confidence_0.567	106	0.01	21.65	11.0802	Up	0.95366	-	-	-	-	-
Locus_3953_Transcript_2/3_Confidence_0.538	912	0.01	21.2233	11.0514	Up	0.952919	K00022|1|3e-109|395|tca:661810|3-hydroxyacyl-CoA dehydrogenase [EC:1.1.1.35]	-	GO:0051287//NAD binding;GO:0016616//oxidoreductase activity, acting on the CH-OH group of donors, NAD or NADP as acceptor	GO:0032787//monocarboxylic acid metabolic process	gi|379698894|ref|NP_001243918.1|/5.00441e-135/3-hydroxyacyl-CoA dehydrogenase [Bombyx mori]
Locus_3254_Transcript_1/2_Confidence_0.236	102	0.01	20.93	11.0314	Up	0.952394	-	-	-	-	gi|346987767|gb|AEO51737.1|/8.88569e-10/arylphorin [Helicoverpa armigera]
Locus_1723_Transcript_1/4_Confidence_0.824	3781	0.01	19.9567	10.9627	Up	0.950732	K03178|1|0.0|1579|tca:657621|ubiquitin-activating enzyme E1 [EC:6.3.2.19]	-	GO:0003824//catalytic activity;GO:0032559	GO:0043412//macromolecule modification	gi|357627271|gb|EHJ77008.1|/0/hypothetical protein KGM_00056 [Danaus plexippus]
Locus_24813_Transcript_5/5_Confidence_0.346	113	0.01	19.91	10.9593	Up	0.950626	-	-	-	-	gi|346987767|gb|AEO51737.1|/8.31733e-11/arylphorin [Helicoverpa armigera]
Locus_27503_Transcript_1/1_Confidence_1.000	106	0.01	19.5667	10.9342	Up	0.949987	-	-	-	-	-
Locus_22698_Transcript_2/2_Confidence_1.000	146	0.01	19.32	10.9159	Up	0.949499	-	-	-	-	-
Locus_8494_Transcript_2/2_Confidence_0.460	110	0.01	18.6767	10.867	Up	0.948002	-	-	-	-	gi|346987767|gb|AEO51737.1|/1.47176e-07/arylphorin [Helicoverpa armigera]
Locus_13223_Transcript_4/4_Confidence_0.207	110	0.01	18.5933	10.8606	Up	0.94783	-	GO:0044421//extracellular region part	GO:0022892	GO:0015669//gas transport	gi|27802137|gb|AAO20844.1|/3.06169e-13/large subunit arylphorin p76 [Heliothis virescens]
Locus_155_Transcript_5/5_Confidence_0.615	1591	0.01	18.4967	10.853	Up	0.947639	K01756|1|0.0|709|cqu:CpipJ_CPIJ002702|adenylosuccinate lyase [EC:4.3.2.2]	GO:0044444//cytoplasmic part	GO:0016842	GO:0006164//purine nucleotide biosynthetic process	gi|183979262|dbj|BAG30792.1|/0/similar to CG3590-PA [Papilio xuthus]
Locus_31771_Transcript_2/3_Confidence_0.264	116	0.01	18.3433	10.841	Up	0.947272	-	-	-	-	-
Locus_1401_Transcript_1/1_Confidence_1.000	110	0.01	18.2133	10.8308	Up	0.946949	K03231|1|9e-14|75.5|tca:655495|elongation factor 1-alpha	-	-	-	gi|40645694|dbj|BAD06423.1|/6.1691e-14/elongation factor-1 alpha [Metallarcha aureodiscalis]
Locus_15982_Transcript_1/1_Confidence_1.000	109	0.01	18.17	10.8273	Up	0.946872	-	-	-	-	gi|346987767|gb|AEO51737.1|/1.92217e-07/arylphorin [Helicoverpa armigera]
Locus_771_Transcript_4/10_Confidence_0.450	1958	0.01	17.4467	10.7687	Up	0.945052	K01254|1|1e-178|627|tca:661729|leukotriene-A4 hydrolase [EC:3.3.2.6]	-	GO:0046914//transition metal ion binding;GO:0070011//peptidase activity, acting on L-amino acid peptides	GO:0019538//protein metabolic process;GO:0006691//leukotriene metabolic process	gi|114051598|ref|NP_001040416.1|/0/leukotriene A4 hydrolase [Bombyx mori]
Locus_15022_Transcript_1/7_Confidence_0.197	106	0.01	16.9433	10.7265	Up	0.943753	-	-	-	-	-
Locus_8003_Transcript_4/7_Confidence_0.318	109	0.01	16.5233	10.6903	Up	0.942605	-	-	-	-	-
Locus_14229_Transcript_2/2_Confidence_0.150	110	0.01	16.28	10.6689	Up	0.941967	-	-	-	-	-
Locus_270_Transcript_2/11_Confidence_0.283	1401	0.01	16.25	10.6662	Up	0.941882	K06550|1|3e-29|130|gga:396059|L1 cell adhesion molecule	-	-	-	gi|186703383|gb|ACC91898.1|/0/hemolin [Helicoverpa zea]
Locus_5678_Transcript_1/1_Confidence_1.000	305	0.01	16.13	10.6555	Up	0.941493	-	-	-	-	-
Locus_3686_Transcript_4/4_Confidence_0.380	109	0.01	16.09	10.6519	Up	0.94138	-	-	-	-	gi|346987767|gb|AEO51737.1|/4.28216e-07/arylphorin [Helicoverpa armigera]
Locus_33356_Transcript_1/4_Confidence_0.328	104	0.01	15.6667	10.6135	Up	0.94011	-	-	-	-	-
Locus_1525_Transcript_1/3_Confidence_0.103	101	0.01	15.2233	10.5721	Up	0.938664	-	-	-	-	-
Locus_2381_Transcript_3/4_Confidence_0.258	104	0.01	15.0567	10.5562	Up	0.938176	-	-	-	-	-
Locus_14630_Transcript_6/7_Confidence_0.288	123	0.01	14.95	10.5459	Up	0.937843	-	-	-	-	gi|346987767|gb|AEO51737.1|/2.24275e-08/arylphorin [Helicoverpa armigera]
Locus_18423_Transcript_1/4_Confidence_0.304	116	0.01	14.71	10.5226	Up	0.937105	-	GO:0044421//extracellular region part	GO:0022892	GO:0015669//gas transport	gi|346987767|gb|AEO51737.1|/2.33276e-13/arylphorin [Helicoverpa armigera]
Locus_32569_Transcript_2/2_Confidence_0.075	104	0.01	14.37	10.4888	Up	0.935854	-	-	-	-	-
Locus_252_Transcript_1/3_Confidence_0.368	168	0.01	14.2967	10.4815	Up	0.935597	K00010|1|7e-16|82.4|ame:552024|myo-inositol 2-dehydrogenase [EC:1.1.1.18]	-	GO:0003824//catalytic activity	GO:0008152//metabolic process	gi|389612798|dbj|BAM19807.1|/8.82187e-21/unknown unsecreted protein, partial [Papilio xuthus]
Locus_7936_Transcript_1/2_Confidence_0.072	115	0.01	13.9133	10.4423	Up	0.934174	-	-	-	-	-
Locus_7936_Transcript_2/2_Confidence_0.507	115	0.01	13.9133	10.4423	Up	0.934174	-	-	-	-	-
Locus_17983_Transcript_2/3_Confidence_0.186	105	0.01	13.7467	10.4249	Up	0.933531	-	-	-	-	gi|50404096|gb|AAT76805.1|/1.01182e-13/hexamerine [Helicoverpa armigera]
Locus_22694_Transcript_3/3_Confidence_0.323	106	0.01	13.35	10.3826	Up	0.931719	-	-	-	-	-
Locus_6544_Transcript_5/5_Confidence_0.667	1513	0.01	12.9867	10.3428	Up	0.930101	-	-	-	-	gi|357622463|gb|EHJ73933.1|/1.57686e-130/nuclear migration protein nudC [Danaus plexippus]
Locus_3896_Transcript_1/1_Confidence_0.314	106	0.01	12.9667	10.3406	Up	0.92998	-	-	-	-	-
Locus_6794_Transcript_3/3_Confidence_0.667	784	0.01	12.9533	10.3391	Up	0.929899	K00079|1|3e-41|169|tca:661972|carbonyl reductase 1 [EC:1.1.1.184 1.1.1.189 1.1.1.197]	-	-	-	gi|357611685|gb|EHJ67607.1|/5.25052e-84/hypothetical protein KGM_00113 [Danaus plexippus]
Locus_4116_Transcript_1/6_Confidence_0.420	103	0.01	12.8467	10.3272	Up	0.929363	-	-	-	-	gi|346987767|gb|AEO51737.1|/2.04849e-06/arylphorin [Helicoverpa armigera]
Locus_5677_Transcript_1/1_Confidence_1.000	355	0.01	12.7933	10.3212	Up	0.929103	-	-	-	-	-
Locus_11007_Transcript_5/5_Confidence_0.172	121	0.01	12.76	10.3174	Up	0.928963	-	-	-	-	gi|346987767|gb|AEO51737.1|/5.18403e-13/arylphorin [Helicoverpa armigera]
Locus_29043_Transcript_2/5_Confidence_0.250	103	0.0366667	46.6833	10.3142	Up	0.969694	-	-	-	-	-
Locus_22274_Transcript_3/4_Confidence_0.075	107	0.01	12.68	10.3083	Up	0.928523	-	-	-	-	-
Locus_10979_Transcript_1/1_Confidence_0.126	109	0.01	12.62	10.3015	Up	0.928259	-	-	-	-	-
Locus_13158_Transcript_2/2_Confidence_1.000	599	0.01	12.4133	10.2777	Up	0.927063	-	-	-	-	gi|357620810|gb|EHJ72859.1|/1.6556e-50/putative rap55 [Danaus plexippus]
Locus_32763_Transcript_3/3_Confidence_0.145	105	0.01	12.26	10.2597	Up	0.926314	-	-	-	-	-
Locus_12920_Transcript_4/5_Confidence_0.256	132	0.01	11.9433	10.222	Up	0.924535	-	GO:0044421//extracellular region part	GO:0022892	GO:0015669//gas transport	gi|5869989|emb|CAB55605.1|/5.13279e-13/arylphorin subunit [Spodoptera litura]
Locus_4988_Transcript_3/4_Confidence_0.625	1128	0.01	11.6633	10.1878	Up	0.922895	K15212|1|1e-47|191|bfo:BRAFLDRAFT_123909|TATA box-binding protein-associated factor RNA polymerase I subunit A;K15261|2|1e-19|97.8|xtr:100487912|poly [ADP-ribose] polymerase 10/14/15 [EC:2.4.2.30]	-	GO:0016740//transferase activity	-	gi|114051600|ref|NP_001040417.1|/1.99673e-89/LRP16 protein [Bombyx mori]
Locus_5192_Transcript_2/6_Confidence_0.273	101	0.01	11.4567	10.162	Up	0.921655	-	-	-	-	-
Locus_18729_Transcript_1/4_Confidence_0.362	117	0.01	11.3567	10.1493	Up	0.920958	-	-	-	-	gi|346987767|gb|AEO51737.1|/1.56472e-09/arylphorin [Helicoverpa armigera]
Locus_328_Transcript_7/10_Confidence_0.469	3775	0.01	11.09	10.115	Up	0.919009	K10956|1|0.0|914|api:100144911|protein transport protein SEC61 subunit alpha	GO:0031224//intrinsic to membrane	GO:0008320//protein transmembrane transporter activity	GO:0006810//transport	gi|357611695|gb|EHJ67611.1|/0/transport protein Sec61 alpha subunit [Danaus plexippus]
Locus_12028_Transcript_1/2_Confidence_0.256	104	0.01	11.0733	10.1129	Up	0.918881	-	-	-	-	gi|346987767|gb|AEO51737.1|/9.82428e-09/arylphorin [Helicoverpa armigera]
Locus_23430_Transcript_2/2_Confidence_0.063	143	0.01	10.9233	10.0932	Up	0.917828	-	-	-	-	-
Locus_6585_Transcript_1/2_Confidence_1.000	3870	0.01	10.7	10.0634	Up	0.916412	K08765|1|0.0|1061|tca:657643|carnitine O-palmitoyltransferase 1 [EC:2.3.1.21]	GO:0043231//intracellular membrane-bounded organelle	GO:0016406	GO:0010035//response to inorganic substance;GO:0006950//response to stress	gi|357605446|gb|EHJ64634.1|/0/putative carnitine o-acyltransferase [Danaus plexippus]
Locus_14782_Transcript_2/5_Confidence_0.328	105	0.01	10.5267	10.0398	Up	0.915036	-	-	-	-	-
Locus_44185_Transcript_1/1_Confidence_1.000	111	0.01	10.51	10.0375	Up	0.914896	-	-	-	-	-
Locus_31771_Transcript_1/3_Confidence_0.075	112	0.01	10.4967	10.0357	Up	0.914827	-	-	-	-	-
Locus_28175_Transcript_1/3_Confidence_0.073	112	0.01	10.1333	9.98489	Up	0.912071	-	-	-	-	-
Locus_10633_Transcript_1/4_Confidence_0.118	112	0.01	10.1267	9.98394	Up	0.912071	-	-	-	-	-
Locus_6178_Transcript_10/10_Confidence_0.533	1404	0.01	9.91333	9.95323	Up	0.910317	K00289|1|1e-133|476|ame:551401|formyltetrahydrofolate dehydrogenase [EC:1.5.1.6]	GO:0044424//intracellular part	GO:0016646//oxidoreductase activity, acting on the CH-NH group of donors, NAD or NADP as acceptor;GO:0005488//binding;GO:0022892;GO:0016741	GO:0009256//10-formyltetrahydrofolate metabolic process;GO:0006730//one-carbon metabolic process	gi|357631685|gb|EHJ79154.1|/3.88047e-144/putative aldehyde dehydrogenase [Danaus plexippus]
Locus_16540_Transcript_2/3_Confidence_0.073	138	0.01	9.84	9.94251	Up	0.909675	-	-	-	-	-
Locus_17230_Transcript_2/3_Confidence_0.206	103	0.01	9.8	9.93664	Up	0.909301	-	-	-	-	-
Locus_3806_Transcript_2/6_Confidence_0.455	444	0.01	9.72	9.92481	Up	0.90852	K02872|1|2e-50|197|nvi:100118263|large subunit ribosomal protein L13Ae	GO:0030529//ribonucleoprotein complex	GO:0005198//structural molecule activity	GO:0010467//gene expression	gi|31340318|sp|Q962U0.1|RL13A_SPOFR/2.57912e-65/RecName: Full=60S ribosomal protein L13a
Locus_61480_Transcript_1/1_Confidence_1.000	195	0.01	9.69	9.92035	Up	0.908281	K03283|1|3e-26|117|dvi:Dvir_GJ10355|heat shock 70kDa protein 1/8	-	GO:0032559	GO:0050896//response to stimulus	gi|256862212|gb|ACV32640.1|/3.98351e-26/heat shock protein 70 [Helicoverpa zea]
Locus_2206_Transcript_2/2_Confidence_1.000	165	0.01	9.63333	9.91189	Up	0.907749	-	-	-	-	gi|357620688|gb|EHJ72797.1|/3.48607e-09/putative hemicentin 1 [Danaus plexippus]
Locus_19692_Transcript_1/1_Confidence_0.226	109	0.01	9.38	9.87344	Up	0.905353	-	-	-	-	gi|346987767|gb|AEO51737.1|/2.68217e-09/arylphorin [Helicoverpa armigera]
Locus_10570_Transcript_4/4_Confidence_0.188	119	0.01	9.34667	9.86831	Up	0.905016	-	-	-	-	gi|346987767|gb|AEO51737.1|/7.00642e-10/arylphorin [Helicoverpa armigera]
Locus_4207_Transcript_1/2_Confidence_1.000	1637	0.01	9.20333	9.84601	Up	0.903478	-	-	-	-	gi|389611513|dbj|BAM19364.1|/4.00999e-18/unknown unsecreted protein [Papilio xuthus]
Locus_24962_Transcript_1/1_Confidence_1.000	198	0.01	9.17667	9.84183	Up	0.903291	K01754|1|2e-11|67.4|dgr:Dgri_GH19036|threonine dehydratase [EC:4.3.1.19]	-	GO:0005488//binding;GO:0003824//catalytic activity	-	gi|357630062|gb|EHJ78453.1|/4.7165e-19/hypothetical protein KGM_16291 [Danaus plexippus]
Locus_13057_Transcript_2/3_Confidence_0.134	106	0.01	8.95333	9.80628	Up	0.900811	-	-	-	-	-
Locus_368_Transcript_5/5_Confidence_0.636	3327	0.01	8.89667	9.79712	Up	0.900275	K04688|1|6e-179|629|cqu:CpipJ_CPIJ003064|p70 ribosomal S6 kinase [EC:2.7.11.1]	GO:0015630//microtubule cytoskeleton;GO:0030529//ribonucleoprotein complex	GO:0004674//protein serine/threonine kinase activity;GO:0032559	GO:0006909//phagocytosis;GO:0048812//neuron projection morphogenesis;GO:0010259//multicellular organismal aging;GO:0023052//signaling;GO:0030036//actin cytoskeleton organization;GO:0045927//positive regulation of growth;GO:0030537//larval behavior;GO:0007292//female gamete generation;GO:0006464//cellular protein modification process;GO:0033554//cellular response to stress;GO:0016049//cell growth;…	gi|195963333|ref|NP_001124378.1|/0/ribosomal protein S6 kinase [Bombyx mori]
Locus_21142_Transcript_4/4_Confidence_0.213	123	0.01	8.86	9.79116	Up	0.899853	-	-	-	-	gi|346987767|gb|AEO51737.1|/4.84011e-11/arylphorin [Helicoverpa armigera]
Locus_107_Transcript_2/3_Confidence_0.400	1265	0.01	8.65	9.75656	Up	0.897476	K01689|1|2e-132|473|dvi:Dvir_GJ17449|enolase [EC:4.2.1.11]	GO:0043234//protein complex;GO:0044424//intracellular part	GO:0046872//metal ion binding;GO:0016836//hydro-lyase activity	GO:0006007//glucose catabolic process	gi|389608773|dbj|BAM17998.1|/3.45549e-157/enolase [Papilio xuthus]
Locus_60051_Transcript_1/1_Confidence_1.000	234	0.01	8.58333	9.74539	Up	0.896599	-	-	-	-	-
Locus_32783_Transcript_2/2_Confidence_0.378	107	0.01	8.55	9.73978	Up	0.89628	-	-	-	-	gi|5869989|emb|CAB55605.1|/7.76519e-06/arylphorin subunit [Spodoptera litura]
Locus_11265_Transcript_1/6_Confidence_0.138	116	0.01	8.49667	9.73075	Up	0.895715	-	-	-	-	gi|346987767|gb|AEO51737.1|/2.8516e-11/arylphorin [Helicoverpa armigera]
Locus_17461_Transcript_1/1_Confidence_0.057	107	0.01	8.37667	9.71023	Up	0.894166	-	-	-	-	-
Locus_35_Transcript_5/8_Confidence_0.677	2262	0.01	8.28333	9.69407	Up	0.892985	K00058|1|4e-106|386|tca:663218|D-3-phosphoglycerate dehydrogenase [EC:1.1.1.95]	-	GO:0005488//binding;GO:0016616//oxidoreductase activity, acting on the CH-OH group of donors, NAD or NADP as acceptor	GO:0008152//metabolic process	gi|357603447|gb|EHJ63776.1|/5.55429e-149/hypothetical protein KGM_14041 [Danaus plexippus]
Locus_22152_Transcript_1/2_Confidence_1.000	828	0.01	8.22	9.68299	Up	0.892167	K14573|1|7e-24|111|tca:663199|nucleolar protein 4	-	GO:0005488//binding	-	gi|357618884|gb|EHJ71687.1|/5.89038e-52/hypothetical protein KGM_12879 [Danaus plexippus]
Locus_1742_Transcript_1/6_Confidence_0.667	3894	0.01	8.02	9.64746	Up	0.88936	K12182|1|4e-137|490|ame:410510|hepatocyte growth factor-regulated tyrosine kinase substrate	-	-	-	gi|307201531|gb|EFN81294.1|/1.44239e-142/Hepatocyte growth factor-regulated tyrosine kinase substrate [Harpegnathos saltator]
Locus_14602_Transcript_1/4_Confidence_0.164	101	0.01	7.87333	9.62083	Up	0.887012	-	-	-	-	gi|346987767|gb|AEO51737.1|/1.20387e-06/arylphorin [Helicoverpa armigera]
Locus_18922_Transcript_1/2_Confidence_0.267	106	0.01	7.85	9.61655	Up	0.886707	-	GO:0044421//extracellular region part	GO:0022892	GO:0015669//gas transport	gi|346987767|gb|AEO51737.1|/1.36751e-10/arylphorin [Helicoverpa armigera]
Locus_8500_Transcript_4/7_Confidence_0.232	117	0.01	7.83667	9.6141	Up	0.886601	-	GO:0044421//extracellular region part	GO:0022892	GO:0015669//gas transport	gi|346987767|gb|AEO51737.1|/7.50422e-12/arylphorin [Helicoverpa armigera]
Locus_28955_Transcript_1/3_Confidence_0.267	102	0.01	7.75333	9.59867	Up	0.885122	-	-	-	-	-
Locus_26246_Transcript_1/5_Confidence_0.246	101	0.01	7.67	9.58308	Up	0.883845	-	-	-	-	gi|27802137|gb|AAO20844.1|/5.97477e-06/large subunit arylphorin p76 [Heliothis virescens]
Locus_7119_Transcript_1/4_Confidence_0.250	103	0.01	7.61667	9.57302	Up	0.883045	-	-	-	-	gi|346987767|gb|AEO51737.1|/7.05778e-07/arylphorin [Helicoverpa armigera]
Locus_5814_Transcript_1/1_Confidence_0.241	104	0.01	7.61333	9.57238	Up	0.882873	-	-	-	-	-
Locus_19873_Transcript_1/4_Confidence_0.268	110	0.01	7.56667	9.56351	Up	0.882256	-	-	-	-	gi|346987767|gb|AEO51737.1|/1.01922e-08/arylphorin [Helicoverpa armigera]
Locus_3368_Transcript_1/1_Confidence_0.783	115	0.01	7.54667	9.5597	Up	0.881937	-	-	-	-	-
Locus_58312_Transcript_1/1_Confidence_1.000	246	0.01	7.51	9.55267	Up	0.881236	K00273|1|7e-08|55.8|ame:551507|D-amino-acid oxidase [EC:1.4.3.3]	-	GO:0016881//acid-amino acid ligase activity	GO:0018212	gi|357629047|gb|EHJ78072.1|/1.83616e-42/tubulin-tyrosine ligase [Danaus plexippus]
Locus_37745_Transcript_1/3_Confidence_0.139	118	0.01	7.48333	9.54754	Up	0.88073	-	-	-	-	gi|346987767|gb|AEO51737.1|/1.01422e-08/arylphorin [Helicoverpa armigera]
Locus_1055_Transcript_4/4_Confidence_0.700	1892	0.01	7.32333	9.51636	Up	0.87792	K03245|1|7e-26|119|ame:409796|translation initiation factor 3 subunit J	-	-	GO:0006412//translation	gi|112983090|ref|NP_001037664.1|/1.7537e-52/eukaryotic translation initiation factor 3 subunit J [Bombyx mori]
Locus_25032_Transcript_2/3_Confidence_0.134	105	0.01	7.29	9.50978	Up	0.877358	-	-	-	-	-
Locus_19382_Transcript_6/7_Confidence_0.366	103	0.01	7.26333	9.50449	Up	0.876826	-	-	-	-	-
Locus_7029_Transcript_2/4_Confidence_0.545	103	0.01	7.18333	9.48851	Up	0.875373	-	-	-	-	-
Locus_10251_Transcript_1/1_Confidence_0.107	104	0.01	7.12667	9.47708	Up	0.874452	-	-	-	-	-
Locus_24187_Transcript_1/1_Confidence_1.000	443	0.01	7.04	9.45943	Up	0.872618	-	-	-	-	gi|357626577|gb|EHJ76625.1|/2.59111e-49/hypothetical protein KGM_12964 [Danaus plexippus]
Locus_2221_Transcript_3/4_Confidence_0.681	132	0.01	7.00667	9.45258	Up	0.872101	-	GO:0005576//extracellular region	-	GO:0006810//transport	gi|27802137|gb|AAO20844.1|/3.92031e-11/large subunit arylphorin p76 [Heliothis virescens]
Locus_1547_Transcript_2/5_Confidence_0.667	928	0.01	6.94667	9.44018	Up	0.870989	-	-	-	-	gi|357608930|gb|EHJ66219.1|/4.09708e-23/hypothetical protein KGM_02643 [Danaus plexippus]
Locus_26887_Transcript_3/3_Confidence_0.308	101	0.01	6.93	9.43671	Up	0.870637	-	-	-	-	-
Locus_16787_Transcript_1/2_Confidence_0.375	101	0.01	6.92667	9.43602	Up	0.870637	-	-	-	-	gi|346987767|gb|AEO51737.1|/5.97477e-06/arylphorin [Helicoverpa armigera]
Locus_9874_Transcript_4/6_Confidence_0.382	134	0.01	6.78667	9.40656	Up	0.867966	-	-	-	-	gi|346987767|gb|AEO51737.1|/1.14061e-12/arylphorin [Helicoverpa armigera]
Locus_5427_Transcript_2/3_Confidence_0.305	119	0.01	6.76667	9.4023	Up	0.867606	-	-	-	-	-
Locus_9136_Transcript_1/1_Confidence_0.205	114	0.01	6.71667	9.3916	Up	0.866659	-	GO:0044421//extracellular region part	GO:0022892	GO:0015669//gas transport	gi|346987767|gb|AEO51737.1|/2.57916e-12/arylphorin [Helicoverpa armigera]
Locus_32113_Transcript_1/1_Confidence_0.415	108	0.01	6.69333	9.38658	Up	0.865918	-	-	-	-	gi|346987767|gb|AEO51737.1|/7.50378e-09/arylphorin [Helicoverpa armigera]
Locus_7880_Transcript_1/2_Confidence_1.000	307	0.01	6.61333	9.36923	Up	0.864216	-	-	-	-	-
Locus_7967_Transcript_5/5_Confidence_0.500	1065	0.01	6.51667	9.34799	Up	0.862293	K09554|1|1e-102|373|nvi:100116887|cell division cycle protein 37	-	-	-	gi|357629461|gb|EHJ78215.1|/3.39792e-128/HSP90 cochaperone CDC37-like proteinue [Danaus plexippus]
Locus_7430_Transcript_10/10_Confidence_0.364	786	0.01	6.47	9.33762	Up	0.861137	-	-	-	-	-
Locus_32587_Transcript_1/1_Confidence_0.179	103	0.01	6.42	9.32643	Up	0.86007	-	-	-	-	gi|50404096|gb|AAT76805.1|/6.15353e-11/hexamerine [Helicoverpa armigera]
Locus_23929_Transcript_1/3_Confidence_0.444	105	0.01	6.41	9.32418	Up	0.859864	-	-	-	-	-
Locus_1869_Transcript_6/6_Confidence_0.643	1047	0.316667	202.713	9.32226	Up	0.983001	K06757|1|3e-40|166|xtr:100485986|neurofascin;K06756|4|1e-39|164|xla:443913|neuronal cell adhesion molecule	-	-	-	gi|266634534|dbj|BAI49425.1|/2.82104e-127/neuroglian [Mythimna separata]
Locus_5380_Transcript_1/2_Confidence_1.000	2057	0.01	6.31333	9.30226	Up	0.85738	K12587|1|4e-08|60.8|bfo:BRAFLDRAFT_124886|exosome complex component MTR3, animal type;K02155|2|3e-06|54.7|gga:416753|V-type H+-transporting ATPase 16kDa proteolipid subunit [EC:3.6.3.14]	-	-	GO:0009056//catabolic process	gi|357624322|gb|EHJ75143.1|/3.1038e-42/oxygen resistance protein 1 [Danaus plexippus]
Locus_22655_Transcript_4/5_Confidence_0.157	114	0.01	6.28667	9.29615	Up	0.85687	-	-	-	-	-
Locus_581_Transcript_1/7_Confidence_0.533	1700	0.01	6.24333	9.28617	Up	0.855564	K01104|1|1e-11|72.0|ecb:100055444|protein-tyrosine phosphatase [EC:3.1.3.48];K06252|2|5e-09|63.5|cin:100178031|tenascin;K05717|3|4e-08|60.5|bta:280794|fibronectin 1;K05695|5|6e-07|56.6|mgp:100542855|protein tyrosine phosphatase, receptor type, F [EC:3.1.3.48]	-	-	-	gi|357606976|gb|EHJ65303.1|/3.21953e-143/sortilin-related receptor [Danaus plexippus]
Locus_581_Transcript_7/7_Confidence_0.533	1700	0.01	6.24333	9.28617	Up	0.855564	K01104|1|1e-11|72.0|ecb:100055444|protein-tyrosine phosphatase [EC:3.1.3.48];K06252|2|5e-09|63.5|cin:100178031|tenascin;K05717|3|4e-08|60.5|bta:280794|fibronectin 1;K05695|5|6e-07|56.6|mgp:100542855|protein tyrosine phosphatase, receptor type, F [EC:3.1.3.48]	-	-	-	gi|357606976|gb|EHJ65303.1|/3.21953e-143/sortilin-related receptor [Danaus plexippus]
Locus_2773_Transcript_4/8_Confidence_0.652	2483	0.01	6.19333	9.27457	Up	0.854313	K09595|1|2e-64|248|aag:AaeL_AAEL011989|minor histocompatibility antigen H13 [EC:3.4.23.-]	GO:0043231//intracellular membrane-bounded organelle;GO:0031224//intrinsic to membrane	GO:0004190//aspartic-type endopeptidase activity	GO:0060541//respiratory system development;GO:0006508//proteolysis	gi|357619180|gb|EHJ71857.1|/7.52697e-70/presenilin-like signal peptide peptidase [Danaus plexippus]
Locus_8909_Transcript_2/2_Confidence_1.000	1358	0.01	6.17333	9.26991	Up	0.853873	K12190|1|1e-110|384|aag:AaeL_AAEL011556|ESCRT-II complex subunit VPS36	-	-	-	gi|357622824|gb|EHJ74203.1|/0/hypothetical protein KGM_19930 [Danaus plexippus]
Locus_13481_Transcript_2/2_Confidence_0.289	107	0.01	6.09667	9.25188	Up	0.852101	-	-	-	-	-
Locus_2822_Transcript_6/6_Confidence_0.164	118	0.01	6.09333	9.25109	Up	0.851873	-	-	-	-	-
Locus_10127_Transcript_2/2_Confidence_1.000	468	0.01	6.09	9.2503	Up	0.851873	-	-	-	-	gi|357616674|gb|EHJ70330.1|/7.6097e-25/putative survivin [Danaus plexippus]
Locus_1655_Transcript_1/2_Confidence_1.000	3376	0.01	6.05333	9.24159	Up	0.850824	-	-	-	-	gi|357617282|gb|EHJ70700.1|/0/hypothetical protein KGM_02046 [Danaus plexippus]
Locus_12802_Transcript_2/2_Confidence_0.300	109	0.01	6.04667	9.24	Up	0.850824	-	-	-	-	gi|379327811|gb|AFD02109.1|/6.35233e-08/silkworm storage protein [Bombyx mori]
Locus_34307_Transcript_3/3_Confidence_0.415	104	0.01	6.04	9.2384	Up	0.850504	-	-	-	-	gi|346987767|gb|AEO51737.1|/3.60754e-11/arylphorin [Helicoverpa armigera]
Locus_58288_Transcript_1/1_Confidence_1.000	277	0.01	5.98333	9.22481	Up	0.848975	-	-	-	-	gi|357606280|gb|EHJ64994.1|/4.14572e-15/hypothetical protein KGM_05253 [Danaus plexippus]
Locus_2824_Transcript_4/5_Confidence_0.600	1065	0.01	5.96	9.21917	Up	0.848428	K01488|1|1e-72|274|ame:410833|adenosine deaminase [EC:3.5.4.4];K01500|3|2e-63|243|dre:619263|[EC:3.5.4.-]	-	GO:0003824//catalytic activity	-	gi|357605528|gb|EHJ64659.1|/1.69421e-111/hypothetical protein KGM_09655 [Danaus plexippus]
Locus_61365_Transcript_1/1_Confidence_1.000	200	0.01	5.83667	9.189	Up	0.844968	-	-	-	-	-
Locus_2788_Transcript_4/4_Confidence_0.714	178	0.01	5.79667	9.17908	Up	0.843908	-	-	-	-	-
Locus_2311_Transcript_4/4_Confidence_0.700	1196	0.01	5.76667	9.17159	Up	0.842877	-	-	-	-	gi|357622552|gb|EHJ73980.1|/1.04618e-75/hypothetical protein KGM_21363 [Danaus plexippus]
Locus_248_Transcript_2/10_Confidence_0.403	2299	0.01	5.76667	9.17159	Up	0.842877	K00505|1|4e-13|77.8|dme:Dmel_CG42640|tyrosinase [EC:1.14.18.1]	-	-	-	gi|357608264|gb|EHJ65898.1|/2.03625e-114/arylphorin subunit alpha [Danaus plexippus]
Locus_1844_Transcript_3/8_Confidence_0.318	1424	0.01	5.74	9.16491	Up	0.842062	K06997|1|5e-81|302|tca:663573|	-	-	-	gi|114051511|ref|NP_001040304.1|/3.73211e-110/proline synthetase co-transcribed bacterial-like protein [Bombyx mori]
Locus_4662_Transcript_4/5_Confidence_0.211	110	0.01	5.71333	9.15819	Up	0.841178	-	-	-	-	-
Locus_8305_Transcript_1/1_Confidence_1.000	280	0.01	5.71	9.15735	Up	0.841178	-	-	-	-	gi|357613891|gb|EHJ68770.1|/7.57281e-09/hypothetical protein KGM_06725 [Danaus plexippus]
Locus_27471_Transcript_1/3_Confidence_0.413	111	0.01	5.58667	9.12584	Up	0.837156	-	-	-	-	gi|50404096|gb|AAT76805.1|/7.64477e-07/hexamerine [Helicoverpa armigera]
Locus_41888_Transcript_1/1_Confidence_1.000	351	0.01	5.57667	9.12326	Up	0.836837	-	-	-	-	gi|340729016|ref|XP_003402806.1|/5.77343e-33/PREDICTED: fatty acyl-CoA reductase 1-like [Bombus terrestris]
Locus_22052_Transcript_1/2_Confidence_0.178	104	0.01	5.55333	9.11721	Up	0.835931	-	-	-	-	-
Locus_1055_Transcript_3/4_Confidence_0.700	1892	0.01	5.54333	9.11461	Up	0.835586	K03245|1|7e-26|119|ame:409796|translation initiation factor 3 subunit J	-	-	GO:0006412//translation	gi|112983090|ref|NP_001037664.1|/1.7537e-52/eukaryotic translation initiation factor 3 subunit J [Bombyx mori]
Locus_21082_Transcript_1/1_Confidence_0.064	112	0.01	5.53	9.11114	Up	0.835307	-	-	-	-	-
Locus_20357_Transcript_2/2_Confidence_0.242	101	0.01	5.5	9.10329	Up	0.834273	-	-	-	-	gi|346987767|gb|AEO51737.1|/7.54059e-09/arylphorin [Helicoverpa armigera]
Locus_32557_Transcript_1/3_Confidence_0.375	663	0.01	5.36333	9.06699	Up	0.829418	K06692|1|2e-39|162|nvi:100121384|26S proteasome non-ATPase regulatory subunit 5	-	-	-	gi|357616150|gb|EHJ70034.1|/2.46576e-75/hypothetical protein KGM_07086 [Danaus plexippus]
Locus_18338_Transcript_3/5_Confidence_0.429	137	0.01	5.31667	9.05438	Up	0.828054	-	-	-	-	gi|346987767|gb|AEO51737.1|/7.87923e-14/arylphorin [Helicoverpa armigera]
Locus_4848_Transcript_3/3_Confidence_0.667	1241	0.01	5.25667	9.038	Up	0.826208	K13206|1|2e-32|140|aag:AaeL_AAEL012942|coiled-coil domain-containing protein 55	-	-	-	gi|108870617|gb|EAT34842.1|/1.28001e-31/AAEL012942-PA [Aedes aegypti]
Locus_13620_Transcript_4/4_Confidence_0.209	111	0.01	5.25333	9.03709	Up	0.825856	-	GO:0044421//extracellular region part	GO:0022892	GO:0015669//gas transport	gi|27802137|gb|AAO20844.1|/6.1691e-14/large subunit arylphorin p76 [Heliothis virescens]
Locus_7892_Transcript_3/3_Confidence_0.210	103	0.01	5.22667	9.02975	Up	0.825155	-	-	-	-	-
Locus_22682_Transcript_4/4_Confidence_0.158	117	0.01	5.21667	9.02698	Up	0.824788	-	-	-	-	gi|346987767|gb|AEO51737.1|/2.41402e-10/arylphorin [Helicoverpa armigera]
Locus_47754_Transcript_1/2_Confidence_0.353	113	0.01	5.12333	9.00094	Up	0.821086	-	-	-	-	gi|50404096|gb|AAT76805.1|/5.56603e-15/hexamerine [Helicoverpa armigera]
Locus_18069_Transcript_2/3_Confidence_0.254	102	0.01	5.08333	8.98963	Up	0.819644	-	-	-	-	gi|346987767|gb|AEO51737.1|/5.20928e-10/arylphorin [Helicoverpa armigera]
Locus_57827_Transcript_1/1_Confidence_1.000	244	0.01	5.05333	8.98109	Up	0.818499	K08811|1|1e-06|51.6|ame:412041|testis-specific serine kinase [EC:2.7.11.1]	-	-	-	gi|357624074|gb|EHJ74978.1|/2.66878e-22/hypothetical protein KGM_12206 [Danaus plexippus]
Locus_3820_Transcript_3/4_Confidence_0.167	123	0.01	5.03	8.97441	Up	0.817777	-	-	-	-	gi|346987767|gb|AEO51737.1|/7.46722e-12/arylphorin [Helicoverpa armigera]
Locus_22079_Transcript_2/2_Confidence_0.273	104	0.01	5.01333	8.96963	Up	0.817068	-	-	-	-	-
Locus_19167_Transcript_2/2_Confidence_0.219	104	0.01	5.01	8.96867	Up	0.817068	-	-	-	-	-
Locus_29476_Transcript_3/3_Confidence_0.375	103	0.01	4.99333	8.96386	Up	0.816342	-	-	-	-	gi|346987767|gb|AEO51737.1|/7.04055e-07/arylphorin [Helicoverpa armigera]
Locus_2773_Transcript_7/8_Confidence_0.652	2483	0.01	4.99	8.9629	Up	0.816342	K09595|1|2e-64|248|aag:AaeL_AAEL011989|minor histocompatibility antigen H13 [EC:3.4.23.-]	GO:0043231//intracellular membrane-bounded organelle;GO:0031224//intrinsic to membrane	GO:0004190//aspartic-type endopeptidase activity	GO:0060541//respiratory system development;GO:0006508//proteolysis	gi|357619180|gb|EHJ71857.1|/7.52697e-70/presenilin-like signal peptide peptidase [Danaus plexippus]
Locus_56531_Transcript_1/1_Confidence_1.000	231	0.01	4.95333	8.95226	Up	0.814918	-	-	-	-	gi|357617776|gb|EHJ70986.1|/6.45147e-08/hypothetical protein KGM_10082 [Danaus plexippus]
Locus_710_Transcript_13/15_Confidence_0.342	1346	0.01	4.91333	8.94056	Up	0.813308	K01278|1|9e-48|191|nvi:100120008|dipeptidyl-peptidase 4 [EC:3.4.14.5]	-	-	-	gi|357616435|gb|EHJ70188.1|/4.36809e-97/putative dipeptidyl-peptidase [Danaus plexippus]
Locus_17850_Transcript_1/4_Confidence_0.200	105	0.01	4.9	8.93664	Up	0.812831	-	-	-	-	gi|50404096|gb|AAT76805.1|/1.16051e-09/hexamerine [Helicoverpa armigera]
Locus_6109_Transcript_1/3_Confidence_0.172	102	0.01	4.87667	8.92975	Up	0.812163	-	-	-	-	-
Locus_2472_Transcript_3/5_Confidence_0.176	111	0.01	4.83667	8.91787	Up	0.810673	-	-	-	-	gi|346987767|gb|AEO51737.1|/3.16835e-10/arylphorin [Helicoverpa armigera]
Locus_28739_Transcript_1/1_Confidence_0.184	103	0.01	4.83	8.91588	Up	0.810277	-	-	-	-	-
Locus_52087_Transcript_1/1_Confidence_1.000	217	0.01	4.83	8.91588	Up	0.810277	-	-	-	-	-
Locus_60451_Transcript_1/1_Confidence_1.000	199	0.01	4.81333	8.91089	Up	0.809345	-	-	-	-	-
Locus_14165_Transcript_2/4_Confidence_0.140	102	0.01	4.81333	8.91089	Up	0.809345	-	-	-	-	-
Locus_10266_Transcript_1/3_Confidence_0.202	160	0.01	4.78667	8.90288	Up	0.808553	-	GO:0044421//extracellular region part	GO:0022892	GO:0015669//gas transport	gi|346987767|gb|AEO51737.1|/1.37118e-13/arylphorin [Helicoverpa armigera]
Locus_8281_Transcript_2/3_Confidence_0.195	107	0.01	4.78333	8.90187	Up	0.808134	-	-	-	-	-
Locus_384_Transcript_3/37_Confidence_0.005	202	0.01	4.78333	8.90187	Up	0.808134	-	-	-	-	-
Locus_7052_Transcript_1/3_Confidence_0.714	1947	0.01	4.77	8.89785	Up	0.807734	K04392|1|6e-105|382|tca:656493|Ras-related C3 botulinum toxin substrate 1	GO:0044464//cell part	GO:0017111//nucleoside-triphosphatase activity;GO:0004620//phospholipase activity;GO:0032561//guanyl ribonucleotide binding	GO:0016477//cell migration;GO:0007015//actin filament organization;GO:0000165//MAPK cascade;GO:0033554//cellular response to stress;GO:0007392;GO:0007431//salivary gland development;GO:0030031//cell projection assembly	gi|357627629|gb|EHJ77267.1|/2.7596e-109/putative rac gtpase [Danaus plexippus]
Locus_2387_Transcript_3/3_Confidence_0.714	838	0.01	4.73333	8.88671	Up	0.806175	-	-	-	-	-
Locus_54605_Transcript_1/1_Confidence_1.000	202	0.01	4.73	8.8857	Up	0.806175	-	-	-	-	gi|357621536|gb|EHJ73336.1|/1.27766e-16/hypothetical protein KGM_10254 [Danaus plexippus]
Locus_5583_Transcript_5/5_Confidence_0.305	110	0.01	4.71667	8.88162	Up	0.805801	-	-	-	-	-
Locus_20716_Transcript_2/3_Confidence_0.073	104	0.01	4.71	8.87958	Up	0.805386	-	-	-	-	-
Locus_48949_Transcript_1/1_Confidence_1.000	316	0.01	4.69333	8.87447	Up	0.804539	-	-	-	-	-
Locus_25537_Transcript_2/3_Confidence_0.524	121	0.01	4.65667	8.86315	Up	0.803236	-	-	GO:0004553//hydrolase activity, hydrolyzing O-glycosyl compounds;GO:0043167//ion binding	GO:0006026	gi|357625069|gb|EHJ75621.1|/3.23904e-15/hemocyte aggregation inhibitor protein precursor [Danaus plexippus]
Locus_22156_Transcript_2/2_Confidence_0.314	117	0.01	4.64333	8.85902	Up	0.802359	-	GO:0044421//extracellular region part	GO:0022892	GO:0015669//gas transport	gi|346987767|gb|AEO51737.1|/1.51205e-12/arylphorin [Helicoverpa armigera]
Locus_22505_Transcript_1/1_Confidence_1.000	101	0.01	4.64	8.85798	Up	0.802359	-	-	-	-	gi|146345325|gb|ABQ23674.1|/5.40395e-07/very high density lipoprotein [Helicoverpa zea]
Locus_20510_Transcript_2/3_Confidence_0.222	104	0.01	4.61667	8.85071	Up	0.801464	-	-	-	-	-
Locus_19657_Transcript_1/3_Confidence_0.526	108	0.01	4.61333	8.84967	Up	0.801042	-	-	-	-	gi|346987767|gb|AEO51737.1|/1.15767e-09/arylphorin [Helicoverpa armigera]
Locus_14231_Transcript_4/7_Confidence_0.222	155	0.01	4.61	8.84862	Up	0.801042	-	GO:0044421//extracellular region part	GO:0022892	GO:0015669//gas transport	gi|346987767|gb|AEO51737.1|/8.58041e-13/arylphorin [Helicoverpa armigera]
Locus_30760_Transcript_1/1_Confidence_1.000	1095	0.22	84.6067	8.58712	Up	0.966971	K08076|1|4e-31|135|cel:F09E8.6|astacin [EC:3.4.24.21];K08606|2|1e-29|130|dre:327586|meprin A, beta [EC:3.4.24.18]	-	GO:0046872//metal ion binding;GO:0070011//peptidase activity, acting on L-amino acid peptides	-	gi|357620517|gb|EHJ72675.1|/1.55527e-99/hatching enzyme-like protein [Danaus plexippus]
Locus_63_Transcript_2/6_Confidence_0.643	2356	0.06	18.08	8.23522	Up	0.927397	K11519|1|1e-100|368|tca:662233|Derlin-1	-	-	-	gi|389614577|dbj|BAM20329.1|/2.63577e-133/conserved hypothetical protein [Papilio polytes]
Locus_873_Transcript_5/10_Confidence_0.310	1059	0.146667	43.2933	8.20546	Up	0.950149	-	-	-	-	gi|118350729|ref|XP_001008643.1|/2.70329e-08/Bifunctional endo-1,4-beta-xylanase xylA precursor, putative [Tetrahymena thermophila]
Locus_3181_Transcript_2/2_Confidence_0.600	1121	0.0566667	11.9033	7.71465	Up	0.896192	-	-	-	-	gi|328700543|ref|XP_003241296.1|/1.21252e-54/PREDICTED: putative nuclease HARBI1-like [Acyrthosiphon pisum]
Locus_930_Transcript_4/9_Confidence_0.462	629	1.49	296.917	7.6386	Up	0.960646	K06560|1|2e-09|62.4|cin:100176392|mannose receptor, C type	-	-	-	gi|385202653|gb|AFI47452.1|/1.03065e-117/C-type lectin 7 [Helicoverpa armigera]
Locus_39763_Transcript_1/2_Confidence_0.224	112	3.08333	588.823	7.5772	Up	0.961442	-	GO:0044421//extracellular region part	GO:0022892	GO:0015669//gas transport	gi|5869989|emb|CAB55605.1|/1.32788e-08/arylphorin subunit [Spodoptera litura]
Locus_1723_Transcript_3/4_Confidence_0.824	3781	0.09	15.3133	7.41065	Up	0.9023	K03178|1|0.0|1579|tca:657621|ubiquitin-activating enzyme E1 [EC:6.3.2.19]	-	GO:0003824//catalytic activity;GO:0032559	GO:0043412//macromolecule modification	gi|357627271|gb|EHJ77008.1|/0/hypothetical protein KGM_00056 [Danaus plexippus]
Locus_48486_Transcript_1/1_Confidence_1.000	574	1.42	204.53	7.17028	Up	0.945078	-	-	-	-	gi|398359539|gb|AFO83995.1|/1.71219e-06/putative cuticle protein CPH45 [Antheraea yamamai]
Locus_7445_Transcript_3/5_Confidence_0.250	168	0.83	98.8167	6.8955	Up	0.93144	-	-	-	-	gi|385202653|gb|AFI47452.1|/5.90367e-25/C-type lectin 7 [Helicoverpa armigera]
Locus_8752_Transcript_1/1_Confidence_0.341	115	0.29	27.83	6.58444	Up	0.90219	-	-	-	-	-
Locus_4909_Transcript_4/4_Confidence_0.141	102	4.50667	385.653	6.4191	Up	0.930578	-	-	-	-	-
Locus_6959_Transcript_5/5_Confidence_0.259	101	0.23	19.4567	6.40249	Up	0.885639	-	-	-	-	-
Locus_17120_Transcript_3/3_Confidence_0.347	101	0.546667	43.8533	6.32588	Up	0.903387	-	-	-	-	-
Locus_12182_Transcript_1/2_Confidence_0.711	129	0.296667	23.1833	6.2881	Up	0.885922	-	-	-	-	-
Locus_1372_Transcript_3/3_Confidence_0.833	109	0.63	48.6133	6.26986	Up	0.901633	-	-	-	-	-
Locus_2298_Transcript_2/3_Confidence_0.316	286	2.91	217.167	6.22164	Up	0.916452	-	-	GO:0005488//binding;GO:0022892	GO:0007166//cell surface receptor signaling pathway;GO:0051234//establishment of localization;GO:0010876//lipid localization	gi|347543546|dbj|BAK82317.1|/4.69474e-27/apolipophorin precursor protein [Bombyx mori]
Locus_36896_Transcript_3/4_Confidence_0.165	103	1.04333	75.5967	6.17905	Up	0.903464	-	-	-	-	-
Locus_57561_Transcript_1/1_Confidence_1.000	232	0.243333	17.6067	6.17704	Up	0.869257	-	-	-	-	gi|357627569|gb|EHJ77222.1|/1.74809e-13/hypothetical protein KGM_02762 [Danaus plexippus]
Locus_9864_Transcript_1/1_Confidence_1.000	109	0.63	44.57	6.14458	Up	0.892042	-	-	-	-	-
Locus_3690_Transcript_1/3_Confidence_0.556	150	1.14	77.04	6.0785	Up	0.898356	-	-	-	-	-
Locus_2559_Transcript_3/6_Confidence_0.588	1490	0.156667	10.43	6.0569	Up	0.833953	K11787|1|2e-124|446|aga:AgaP_AGAP009786|phosphoribosylamine--glycine ligase / phosphoribosylglycinamide formyltransferase / phosphoribosylformylglycinamidine cyclo-ligase [EC:6.3.4.13 2.1.2.2 6.3.3.1]	-	GO:0016882//cyclo-ligase activity;GO:0016742//hydroxymethyl-, formyl- and related transferase activity;GO:0000166//nucleotide binding	GO:0006188//IMP biosynthetic process	gi|357620958|gb|EHJ72961.1|/1.80526e-163/hypothetical protein KGM_11326 [Danaus plexippus]
Locus_19898_Transcript_1/1_Confidence_0.140	115	0.186667	11.9667	6.00241	Up	0.842069	-	-	-	-	-
Locus_41352_Transcript_1/1_Confidence_0.452	107	4.66	286.25	5.9408	Up	0.905636	-	-	-	-	-
Locus_1809_Transcript_3/4_Confidence_0.625	786	1.01667	60.4133	5.89295	Up	0.887551	-	GO:0031224//intrinsic to membrane;GO:0043231//intracellular membrane-bounded organelle	GO:0017111//nucleoside-triphosphatase activity;GO:0005515//protein binding;GO:0000166//nucleotide binding	GO:0006996//organelle organization;GO:0051259//protein oligomerization;GO:0009207;GO:0048193//Golgi vesicle transport	gi|357602338|gb|EHJ63361.1|/2.71733e-80/hypothetical protein KGM_14191 [Danaus plexippus]
Locus_58675_Transcript_1/1_Confidence_1.000	469	0.206667	12.1	5.87156	Up	0.837479	K03963|1|1e-21|102|dpe:Dper_GL26782|NADH dehydrogenase (ubiquinone) 1 beta subcomplex 7 [EC:1.6.5.3 1.6.99.3]	GO:0005746//mitochondrial respiratory chain	GO:0016651//oxidoreductase activity, acting on NAD(P)H	GO:0022904//respiratory electron transport chain	gi|389610139|dbj|BAM18681.1|/6.65098e-29/NADH dehydrogenase [Papilio xuthus]
Locus_19999_Transcript_2/3_Confidence_0.245	110	0.673333	39.3633	5.86939	Up	0.87887	-	-	-	-	-
Locus_14403_Transcript_1/5_Confidence_0.156	109	0.88	48.9567	5.79786	Up	0.880624	-	-	-	-	-
Locus_1844_Transcript_4/8_Confidence_0.318	1424	0.173333	9.38667	5.75899	Up	0.815417	K06997|1|5e-81|302|tca:663573|	-	-	-	gi|114051511|ref|NP_001040304.1|/3.73211e-110/proline synthetase co-transcribed bacterial-like protein [Bombyx mori]
Locus_58047_Transcript_1/1_Confidence_1.000	260	0.196667	10.0867	5.68055	Up	0.819108	-	-	-	-	-
Locus_1281_Transcript_2/3_Confidence_0.714	1332	0.27	13.3467	5.62738	Up	0.836595	K05129|1|5e-18|92.8|xtr:100485502|muscle, skeletal, receptor tyrosine kinase [EC:2.7.10.1];K06762|3|2e-17|90.9|xla:432118|contactin 4	GO:0005576//extracellular region	GO:0005198//structural molecule activity	GO:0043062//extracellular structure organization	gi|6164595|gb|AAF04457.1|AF078161_1/4.1727e-84/lacunin [Manduca sexta]
Locus_248_Transcript_7/10_Confidence_0.030	426	0.24	11.8533	5.62611	Up	0.829396	-	-	-	-	gi|357608264|gb|EHJ65898.1|/1.55437e-38/arylphorin subunit alpha [Danaus plexippus]
Locus_53201_Transcript_1/1_Confidence_1.000	590	1.92333	94.3333	5.61609	Up	0.886876	-	GO:0044423	-	-	gi|327420506|gb|AEA76329.1|/1.49283e-32/chitin binding domain 3 protein [Mamestra configurata]
Locus_28372_Transcript_1/1_Confidence_1.000	372	11.5167	561.633	5.60783	Up	0.898896	-	-	-	-	-
Locus_50964_Transcript_1/1_Confidence_1.000	243	0.23	11.1933	5.60486	Up	0.824693	-	-	-	-	-
Locus_60757_Transcript_1/1_Confidence_1.000	200	0.33	15.45	5.549	Up	0.842535	-	-	-	-	-
Locus_9730_Transcript_1/2_Confidence_0.377	110	8.89	401.68	5.49772	Up	0.895381	-	-	-	-	gi|346987767|gb|AEO51737.1|/1.01922e-08/arylphorin [Helicoverpa armigera]
Locus_55890_Transcript_1/1_Confidence_1.000	213	0.266667	11.88	5.47735	Up	0.826252	-	-	-	-	-
Locus_57936_Transcript_1/1_Confidence_1.000	195	0.316667	12.7133	5.32723	Up	0.827969	-	-	-	-	-
Locus_59686_Transcript_1/1_Confidence_1.000	241	0.233333	9.15667	5.29436	Up	0.8031	-	-	-	-	gi|357630062|gb|EHJ78453.1|/1.5231e-09/hypothetical protein KGM_16291 [Danaus plexippus]
Locus_34405_Transcript_1/3_Confidence_0.189	123	1.76	67.78	5.26721	Up	0.875406	-	-	-	-	gi|346987767|gb|AEO51737.1|/2.17263e-11/arylphorin [Helicoverpa armigera]
Locus_52723_Transcript_1/1_Confidence_1.000	210	5.50333	209.447	5.25013	Up	0.887709	K14410|1|9e-09|58.9|xla:446918|acid phosphatase [EC:3.1.3.2]	-	-	-	gi|389609229|dbj|BAM18226.1|/1.66779e-19/acid phosphatase [Papilio xuthus]
Locus_56259_Transcript_1/1_Confidence_1.000	276	2.64333	97.9167	5.21112	Up	0.880183	-	-	-	-	gi|389609229|dbj|BAM18226.1|/7.59416e-09/acid phosphatase [Papilio xuthus]
Locus_49697_Transcript_2/2_Confidence_1.000	992	3.06	111.67	5.18957	Up	0.881192	-	-	-	-	gi|327420506|gb|AEA76329.1|/1.47118e-114/chitin binding domain 3 protein [Mamestra configurata]
Locus_60090_Transcript_1/1_Confidence_1.000	197	0.553333	20.0767	5.18123	Up	0.846634	-	-	-	-	-
Locus_54606_Transcript_1/1_Confidence_1.000	385	0.27	9.71667	5.16943	Up	0.806597	-	-	-	-	gi|357621536|gb|EHJ73336.1|/3.6291e-27/hypothetical protein KGM_10254 [Danaus plexippus]
Locus_8034_Transcript_1/1_Confidence_0.694	111	0.626667	22.4033	5.15987	Up	0.849756	-	-	-	-	gi|346987767|gb|AEO51737.1|/1.91746e-07/arylphorin [Helicoverpa armigera]
Locus_28175_Transcript_2/3_Confidence_0.164	145	0.67	23.3867	5.12538	Up	0.851165	-	-	-	-	-
Locus_20874_Transcript_1/1_Confidence_1.000	301	0.53	18.4767	5.12357	Up	0.842429	-	-	-	-	-
Locus_61214_Transcript_1/1_Confidence_1.000	203	0.283333	9.44	5.05821	Up	0.802579	-	GO:0015630//microtubule cytoskeleton	-	GO:0007010//cytoskeleton organization	gi|357617344|gb|EHJ70734.1|/1.96658e-25/hypothetical protein KGM_08863 [Danaus plexippus]
Locus_7365_Transcript_1/1_Confidence_1.000	186	0.323333	10.36	5.00186	Up	0.809712	K00128|1|8e-19|73.2|tca:659438|aldehyde dehydrogenase (NAD+) [EC:1.2.1.3];K07249|5|3e-18|70.5|tgu:100223406|retinal dehydrogenase [EC:1.2.1.36]	GO:0044424//intracellular part	GO:0019115//benzaldehyde dehydrogenase activity;GO:0004030//aldehyde dehydrogenase [NAD(P)+] activity;GO:0005515//protein binding	GO:0048562//embryonic organ morphogenesis;GO:0033189//response to vitamin A;GO:0043627//response to estrogen stimulus;GO:0022602//ovulation cycle process;GO:0006915//apoptotic process;GO:0035238//vitamin A biosynthetic process;GO:0048565//digestive tract development;GO:0016331//morphogenesis of embryonic epithelium;GO:0006950//response to stress;GO:0051260//protein homooligomerization;GO:0042573/…	gi|357608912|gb|EHJ66210.1|/3.42034e-22/mitochondrial aldehyde dehydrogenase [Danaus plexippus]
Locus_56101_Transcript_2/2_Confidence_1.000	525	0.806667	25.3967	4.97652	Up	0.85166	-	-	-	-	-
Locus_59518_Transcript_1/1_Confidence_1.000	218	0.49	15.2033	4.95546	Up	0.832882	-	-	-	-	gi|357606781|gb|EHJ65212.1|/1.89301e-15/hypothetical protein KGM_21468 [Danaus plexippus]
Locus_16070_Transcript_1/1_Confidence_1.000	1051	2.27	65.3333	4.84706	Up	0.870295	K01298|1|2e-42|173|mgp:100544216|carboxypeptidase A2 [EC:3.4.17.15];K08781|3|9e-42|171|tgu:100221042|carboxypeptidase A5 [EC:3.4.17.1];K08779|4|1e-41|171|acs:100564029|carboxypeptidase A1 [EC:3.4.17.1]	-	GO:0016787//hydrolase activity	-	gi|49168687|emb|CAF25189.2|/0/carboxypeptidase precursor [Helicoverpa armigera]
Locus_4719_Transcript_2/2_Confidence_1.000	1507	1.85333	52.8467	4.83362	Up	0.866593	K06258|1|1e-158|560|tca:660155|MFS transporter, VNT family, synaptic vesicle glycoprotein 2	GO:0031224//intrinsic to membrane	-	GO:0006810//transport	gi|357611231|gb|EHJ67382.1|/0/putative synaptic vesicle protein [Danaus plexippus]
Locus_9255_Transcript_1/2_Confidence_0.800	106	3.94667	110.087	4.80186	Up	0.877193	-	-	-	-	gi|346987767|gb|AEO51737.1|/2.57901e-09/arylphorin [Helicoverpa armigera]
Locus_53141_Transcript_1/2_Confidence_1.000	922	1.70333	46.3433	4.76593	Up	0.863702	-	-	-	-	gi|357626189|gb|EHJ76366.1|/7.08804e-69/hypothetical protein KGM_04229 [Danaus plexippus]
Locus_60517_Transcript_1/1_Confidence_1.000	257	0.423333	11.5067	4.76453	Up	0.814834	-	-	-	-	gi|357614866|gb|EHJ69339.1|/3.32645e-36/hypothetical protein KGM_10870 [Danaus plexippus]
Locus_11308_Transcript_1/1_Confidence_0.262	110	25.2633	678.45	4.74713	Up	0.887863	-	-	-	-	-
Locus_55407_Transcript_1/1_Confidence_1.000	224	0.476667	12.8	4.74702	Up	0.821842	-	-	-	-	gi|357625975|gb|EHJ76236.1|/2.22934e-08/hypothetical protein KGM_10596 [Danaus plexippus]
Locus_13392_Transcript_2/4_Confidence_0.643	105	12.73	341.207	4.74434	Up	0.885353	-	GO:0044421//extracellular region part	GO:0022892	GO:0015669//gas transport	gi|346987767|gb|AEO51737.1|/1.04963e-10/arylphorin [Helicoverpa armigera]
Locus_52701_Transcript_1/1_Confidence_1.000	220	0.51	13.6467	4.74191	Up	0.825126	-	-	-	-	gi|357616799|gb|EHJ70414.1|/7.91359e-22/hypothetical protein KGM_15919 [Danaus plexippus]
Locus_60654_Transcript_1/1_Confidence_1.000	238	0.653333	17.3433	4.73042	Up	0.836349	-	-	-	-	-
Locus_9626_Transcript_7/7_Confidence_0.321	103	0.79	20.16	4.6735	Up	0.841857	-	-	-	-	gi|346987767|gb|AEO51737.1|/4.87574e-08/arylphorin [Helicoverpa armigera]
Locus_59826_Transcript_1/1_Confidence_1.000	386	0.403333	10.2533	4.66798	Up	0.805562	-	-	-	-	gi|357622643|gb|EHJ74069.1|/1.05508e-18/hypothetical protein KGM_18638 [Danaus plexippus]
Locus_54701_Transcript_1/1_Confidence_1.000	422	0.596667	14.8333	4.63577	Up	0.829037	-	-	-	-	-
Locus_59262_Transcript_1/1_Confidence_1.000	242	1.6	39.2067	4.61496	Up	0.859391	-	-	-	-	-
Locus_6480_Transcript_3/3_Confidence_0.233	108	0.673333	16.32	4.59918	Up	0.832952	-	-	-	-	-
Locus_25910_Transcript_3/3_Confidence_0.108	104	2.43667	55.5333	4.51037	Up	0.865085	-	-	-	-	-
Locus_54836_Transcript_1/1_Confidence_1.000	349	1.31667	30.0033	4.51016	Up	0.852625	-	-	-	-	-
Locus_26301_Transcript_1/1_Confidence_1.000	259	0.546667	12.35	4.49771	Up	0.817531	K03031|1|2e-28|124|dre:415221|26S proteasome regulatory subunit N12	GO:0022624//proteasome accessory complex	-	GO:0019538//protein metabolic process	gi|389609467|dbj|BAM18345.1|/8.19333e-35/26S proteasome non-ATPase regulatory subunit rpn12 [Papilio xuthus]
Locus_59421_Transcript_1/1_Confidence_1.000	246	0.693333	15.59	4.49093	Up	0.830145	-	-	-	-	-
Locus_60111_Transcript_1/1_Confidence_1.000	239	0.473333	10.6	4.48506	Up	0.806648	-	-	-	-	-
Locus_60550_Transcript_1/1_Confidence_1.000	263	0.596667	13.3333	4.48197	Up	0.822088	-	-	-	-	-
Locus_161_Transcript_10/12_Confidence_0.627	4045	0.746667	15.8533	4.40818	Up	0.830438	-	-	-	-	gi|357602558|gb|EHJ63453.1|/4.50653e-155/hypothetical protein KGM_01053 [Danaus plexippus]
Locus_56662_Transcript_1/1_Confidence_1.000	314	1.15333	24.4367	4.40517	Up	0.846681	-	-	-	-	-
Locus_3254_Transcript_2/2_Confidence_0.236	123	2.03667	42.6767	4.38917	Up	0.859897	-	GO:0044421//extracellular region part	GO:0022892	GO:0015669//gas transport	gi|346987767|gb|AEO51737.1|/4.66558e-14/arylphorin [Helicoverpa armigera]
Locus_2832_Transcript_2/2_Confidence_1.000	610	0.65	13.5233	4.37887	Up	0.82208	K00665|1|2e-26|119|api:100166426|fatty acid synthase, animal type [EC:2.3.1.85]	-	GO:0003824//catalytic activity	-	gi|357614628|gb|EHJ69181.1|/9.91622e-46/p260 [Danaus plexippus]
Locus_58913_Transcript_1/1_Confidence_1.000	248	0.833333	17.22	4.36905	Up	0.833671	K00164|1|1e-31|135|dvi:Dvir_GJ12039|2-oxoglutarate dehydrogenase E1 component [EC:1.2.4.2]	GO:0015630//microtubule cytoskeleton;GO:0005759//mitochondrial matrix	GO:0019842//vitamin binding;GO:0016624//oxidoreductase activity, acting on the aldehyde or oxo group of donors, disulfide as acceptor	GO:0006007//glucose catabolic process;GO:0009060//aerobic respiration	gi|357617703|gb|EHJ70943.1|/1.66459e-35/2-oxoglutarate dehydrogenase [Danaus plexippus]
Locus_61149_Transcript_1/1_Confidence_1.000	196	0.583333	11.9967	4.36217	Up	0.81468	-	-	-	-	gi|357623729|gb|EHJ74764.1|/2.26722e-13/hypothetical protein KGM_10602 [Danaus plexippus]
Locus_54685_Transcript_1/1_Confidence_1.000	455	0.986667	20.2133	4.3566	Up	0.839967	-	-	-	-	gi|357623418|gb|EHJ74578.1|/2.67084e-14/hypothetical protein KGM_21401 [Danaus plexippus]
Locus_59503_Transcript_1/1_Confidence_1.000	283	0.566667	11.5267	4.34633	Up	0.811723	-	-	-	-	gi|357625565|gb|EHJ75965.1|/1.37301e-18/hypothetical protein KGM_00414 [Danaus plexippus]
Locus_17221_Transcript_6/6_Confidence_0.333	104	1.34667	27.2967	4.34126	Up	0.849349	-	-	-	-	-
Locus_54314_Transcript_1/1_Confidence_1.000	225	1.71	34.5567	4.3369	Up	0.855351	-	-	-	-	-
Locus_33661_Transcript_1/2_Confidence_1.000	441	1.2	24.1667	4.33191	Up	0.845933	-	-	-	-	-
Locus_58333_Transcript_1/1_Confidence_1.000	347	0.883333	17.7567	4.32926	Up	0.834834	-	-	-	-	gi|357609757|gb|EHJ66642.1|/3.28059e-36/Venom allergen 5 [Danaus plexippus]
Locus_40714_Transcript_2/3_Confidence_0.293	105	5.18333	104.18	4.32905	Up	0.873935	-	-	-	-	gi|346987767|gb|AEO51737.1|/5.9456e-06/arylphorin [Helicoverpa armigera]
Locus_60895_Transcript_1/1_Confidence_1.000	296	0.573333	11.5167	4.32821	Up	0.811561	-	-	-	-	-
Locus_56042_Transcript_1/1_Confidence_1.000	210	0.816667	16.3967	4.32751	Up	0.831495	K05755|1|1e-11|68.2|tgu:100190205|actin related protein 2/3 complex, subunit 4	-	GO:0016881//acid-amino acid ligase activity;GO:0032559	GO:0043412//macromolecule modification	gi|357621305|gb|EHJ73178.1|/5.17249e-29/hypothetical protein KGM_12314 [Danaus plexippus]
Locus_53635_Transcript_1/1_Confidence_1.000	761	0.65	13.0467	4.3271	Up	0.819875	-	-	-	-	gi|357607261|gb|EHJ65416.1|/8.69249e-36/hypothetical protein KGM_05448 [Danaus plexippus]
Locus_57431_Transcript_1/1_Confidence_1.000	364	1.09	21.54	4.30462	Up	0.841677	-	-	-	-	gi|389609229|dbj|BAM18226.1|/5.36362e-15/acid phosphatase [Papilio xuthus]
Locus_55592_Transcript_1/1_Confidence_1.000	232	0.703333	13.8633	4.30092	Up	0.822924	-	-	-	-	-
Locus_56764_Transcript_1/1_Confidence_1.000	232	0.906667	17.86	4.30002	Up	0.834665	-	-	-	-	gi|357627571|gb|EHJ77224.1|/1.05807e-18/hypothetical protein KGM_02761 [Danaus plexippus]
Locus_52280_Transcript_1/1_Confidence_1.000	396	0.76	14.8933	4.29252	Up	0.826755	-	-	-	-	gi|322799793|gb|EFZ20990.1|/1.84289e-10/hypothetical protein SINV_09940 [Solenopsis invicta]
Locus_60117_Transcript_1/1_Confidence_1.000	278	0.97	18.7533	4.27302	Up	0.836551	-	-	GO:0046872//metal ion binding	-	gi|357624416|gb|EHJ75199.1|/1.73774e-21/hypothetical protein KGM_00162 [Danaus plexippus]
Locus_56685_Transcript_1/1_Confidence_1.000	377	0.96	18.16	4.24159	Up	0.835006	-	-	-	-	gi|357604422|gb|EHJ64182.1|/2.14574e-19/hypothetical protein KGM_18461 [Danaus plexippus]
Locus_48085_Transcript_1/1_Confidence_1.000	305	0.873333	16.52	4.24154	Up	0.831	-	-	-	-	gi|357608389|gb|EHJ65968.1|/3.55693e-06/putative AlkB, alkylation repair-like protein 2 [Danaus plexippus]
Locus_12182_Transcript_2/2_Confidence_0.711	102	7.85333	147.797	4.23416	Up	0.876804	-	-	-	-	gi|346987767|gb|AEO51737.1|/3.49129e-06/arylphorin [Helicoverpa armigera]
Locus_28481_Transcript_1/1_Confidence_1.000	216	0.576667	10.6767	4.21058	Up	0.805166	-	-	-	-	gi|357609683|gb|EHJ66571.1|/1.8974e-07/SV2-like protein 1 [Danaus plexippus]
Locus_52814_Transcript_1/1_Confidence_1.000	335	0.94	17.2833	4.20058	Up	0.832853	K02266|1|2e-09|61.2|aag:AaeL_AAEL000929|cytochrome c oxidase subunit 6a	GO:0044464//cell part	-	-	gi|357615157|gb|EHJ69502.1|/5.31263e-26/hypothetical protein KGM_04009 [Danaus plexippus]
Locus_24820_Transcript_1/1_Confidence_1.000	204	2.42667	44.6067	4.20021	Up	0.859512	-	-	-	-	-
Locus_53079_Transcript_1/1_Confidence_1.000	379	0.66	12.07	4.19282	Up	0.813975	K03283|1|7e-40|162|phu:Phum_PHUM333930|heat shock 70kDa protein 1/8	-	GO:0016491//oxidoreductase activity;GO:0000166//nucleotide binding	-	gi|402235129|gb|AFQ37588.1|/3.74974e-40/Hsp72-1a [Plutella xylostella]
Locus_16458_Transcript_2/3_Confidence_0.135	109	18.8667	342.653	4.18284	Up	0.882532	-	-	-	-	-
Locus_54791_Transcript_1/1_Confidence_1.000	293	0.71	12.89	4.18229	Up	0.818107	-	-	-	-	-
Locus_58718_Transcript_1/1_Confidence_1.000	228	0.97	17.56	4.17816	Up	0.833414	-	-	-	-	-
Locus_1829_Transcript_1/4_Confidence_0.500	735	3.83667	68.19	4.15163	Up	0.866769	K08768|1|2e-08|60.1|ptr:467755|perilipin	-	-	-	gi|357606859|gb|EHJ65253.1|/1.77111e-83/perilipin [Danaus plexippus]
Locus_57967_Transcript_1/1_Confidence_1.000	216	3.32333	58.2733	4.13213	Up	0.86401	-	-	-	-	-
Locus_60368_Transcript_1/1_Confidence_1.000	313	2.1	36.7733	4.1302	Up	0.855388	K10419|1|8e-12|68.9|tad:TRIADDRAFT_63883|dynein light chain roadblock-type	GO:0030286//dynein complex	GO:0005515//protein binding	GO:0007018//microtubule-based movement;GO:0006810//transport;GO:0007610//behavior	gi|357629436|gb|EHJ78202.1|/4.73269e-27/dynein light chain roadblock-type 1 [Danaus plexippus]
Locus_58149_Transcript_1/1_Confidence_1.000	359	0.603333	10.5333	4.12586	Up	0.803599	-	-	-	-	gi|357627570|gb|EHJ77223.1|/2.33906e-10/hypothetical protein KGM_02783 [Danaus plexippus]
Locus_60892_Transcript_1/1_Confidence_1.000	198	0.853333	14.89	4.12509	Up	0.825738	-	-	-	-	gi|357627668|gb|EHJ77288.1|/7.49278e-25/hypothetical protein KGM_09858 [Danaus plexippus]
Locus_55110_Transcript_1/1_Confidence_1.000	347	0.886667	15.3233	4.11119	Up	0.82707	-	-	-	-	gi|357621536|gb|EHJ73336.1|/1.3783e-34/hypothetical protein KGM_10254 [Danaus plexippus]
Locus_53966_Transcript_1/1_Confidence_1.000	259	1.64333	28.21	4.10151	Up	0.848956	-	-	-	-	-
Locus_664_Transcript_1/1_Confidence_1.000	530	132.717	2261.74	4.09101	Up	0.885467	-	-	-	-	gi|268370193|ref|NP_001161274.1|/3.48707e-18/cuticular protein RR-1 family member 39 precursor [Nasonia vitripennis]
Locus_27602_Transcript_1/1_Confidence_0.623	128	1.62333	27.5667	4.08589	Up	0.848274	-	-	-	-	gi|346987767|gb|AEO51737.1|/1.65528e-11/arylphorin [Helicoverpa armigera]
Locus_47287_Transcript_1/1_Confidence_1.000	195	0.603333	10.1933	4.07853	Up	0.800514	-	-	-	-	gi|198473846|ref|XP_001356468.2|/5.4089e-07/GA20173 [Drosophila pseudoobscura pseudoobscura]
Locus_57503_Transcript_1/1_Confidence_1.000	246	0.866667	14.4333	4.05778	Up	0.823702	K05609|1|1e-13|75.1|cqu:CpipJ_CPIJ016441|ubiquitin carboxyl-terminal hydrolase L3 [EC:3.4.19.12]	-	-	-	gi|357619687|gb|EHJ72162.1|/2.32617e-26/ubiquitin carboxy-terminal hydrolase [Danaus plexippus]
Locus_56127_Transcript_1/1_Confidence_1.000	411	2.18667	36.34	4.05475	Up	0.854794	-	-	-	-	gi|357619297|gb|EHJ71926.1|/8.94027e-34/hypothetical protein KGM_13188 [Danaus plexippus]
Locus_29670_Transcript_5/5_Confidence_0.196	106	2.74333	45.56	4.05377	Up	0.859178	-	-	-	-	-
Locus_57797_Transcript_1/1_Confidence_1.000	376	1.48	24.5533	4.05225	Up	0.844733	-	-	-	-	gi|357622571|gb|EHJ73998.1|/2.80242e-19/hypothetical protein KGM_13516 [Danaus plexippus]
Locus_57715_Transcript_1/1_Confidence_1.000	402	1.00667	16.6733	4.04988	Up	0.830413	-	-	-	-	gi|357622632|gb|EHJ74058.1|/4.50402e-25/hypothetical protein KGM_18589 [Danaus plexippus]
Locus_48835_Transcript_1/1_Confidence_1.000	201	0.82	13.54	4.04546	Up	0.820092	-	-	-	-	-
Locus_34486_Transcript_1/1_Confidence_1.000	222	1.23667	20.3833	4.04286	Up	0.838444	-	-	-	-	-
Locus_55675_Transcript_1/1_Confidence_1.000	526	1.59	25.9133	4.0266	Up	0.846065	-	-	-	-	-
Locus_53329_Transcript_1/1_Confidence_1.000	573	1.19667	19.4667	4.02391	Up	0.836643	K08811|1|2e-49|195|tca:660054|testis-specific serine kinase [EC:2.7.11.1]	-	GO:0004674//protein serine/threonine kinase activity;GO:0032559	GO:0006464//cellular protein modification process	gi|358031582|ref|NP_001239602.1|/3.23342e-53/testis-specific serine/threonine-protein kinase-like [Bombyx mori]
Locus_58504_Transcript_1/1_Confidence_1.000	204	3.52667	57.16	4.01863	Up	0.863203	-	-	-	-	-
Locus_52667_Transcript_1/1_Confidence_1.000	386	1.06	17.1733	4.01803	Up	0.831547	-	-	-	-	-
Locus_22013_Transcript_2/4_Confidence_0.217	105	20.9067	338.703	4.01799	Up	0.881757	-	-	-	-	-
Locus_53934_Transcript_1/1_Confidence_1.000	329	3.88667	62.77	4.01347	Up	0.864799	K11787|1|6e-39|159|aga:AgaP_AGAP009786|phosphoribosylamine--glycine ligase / phosphoribosylglycinamide formyltransferase / phosphoribosylformylglycinamidine cyclo-ligase [EC:6.3.4.13 2.1.2.2 6.3.3.1]	GO:0044424//intracellular part	GO:0043169//cation binding;GO:0016882//cyclo-ligase activity;GO:0016742//hydroxymethyl-, formyl- and related transferase activity;GO:0032559	GO:0006144//purine nucleobase metabolic process;GO:0006188//IMP biosynthetic process;GO:0006730//one-carbon metabolic process	gi|357620958|gb|EHJ72961.1|/6.48742e-48/hypothetical protein KGM_11326 [Danaus plexippus]
Locus_60498_Transcript_1/1_Confidence_1.000	232	1.12667	18.1933	4.01328	Up	0.833957	-	-	-	-	gi|350420244|ref|XP_003492447.1|/2.70318e-06/PREDICTED: organic cation transporter protein-like [Bombus impatiens]
Locus_52724_Transcript_1/1_Confidence_1.000	233	0.69	11.0533	4.00174	Up	0.806391	-	-	-	-	-
Locus_52485_Transcript_1/1_Confidence_1.000	317	1.60333	25.6133	3.99775	Up	0.84572	-	-	-	-	gi|357612573|gb|EHJ68068.1|/9.79402e-41/hypothetical protein KGM_01230 [Danaus plexippus]
Locus_57367_Transcript_1/1_Confidence_1.000	195	1.75333	27.8967	3.99192	Up	0.847925	-	-	-	-	-
Locus_57821_Transcript_1/1_Confidence_1.000	310	1.67	26.51	3.98862	Up	0.846461	-	-	-	-	-
Locus_55076_Transcript_1/1_Confidence_1.000	235	0.906667	14.37	3.98634	Up	0.822932	-	-	-	-	-
Locus_22197_Transcript_1/1_Confidence_1.000	221	1.72667	27.31	3.98337	Up	0.847276	K00665|1|2e-08|57.8|api:100166426|fatty acid synthase, animal type [EC:2.3.1.85]	-	GO:0046914//transition metal ion binding;GO:0016787//hydrolase activity;GO:0016746//transferase activity, transferring acyl groups;GO:0022892	GO:0008152//metabolic process	gi|357631736|gb|EHJ79205.1|/2.3772e-26/p270 [Danaus plexippus]
Locus_58417_Transcript_1/1_Confidence_1.000	304	1.20667	19.0633	3.9817	Up	0.835509	-	-	-	-	gi|357610835|gb|EHJ67174.1|/1.09804e-31/hypothetical protein KGM_04383 [Danaus plexippus]
Locus_55731_Transcript_1/1_Confidence_1.000	242	2.19333	34.53	3.97665	Up	0.853348	-	-	-	-	gi|357626383|gb|EHJ76490.1|/4.56282e-14/neverland [Danaus plexippus]
Locus_35_Transcript_3/8_Confidence_0.710	2260	2.78	43.5433	3.9693	Up	0.857942	K00058|1|4e-106|386|tca:663218|D-3-phosphoglycerate dehydrogenase [EC:1.1.1.95]	-	GO:0005488//binding;GO:0016616//oxidoreductase activity, acting on the CH-OH group of donors, NAD or NADP as acceptor	GO:0008152//metabolic process	gi|357603447|gb|EHJ63776.1|/5.55429e-149/hypothetical protein KGM_14041 [Danaus plexippus]
Locus_56504_Transcript_1/1_Confidence_1.000	255	1.07	16.7567	3.96905	Up	0.830163	-	-	-	-	-
Locus_26628_Transcript_1/1_Confidence_1.000	201	7.43333	114.28	3.94242	Up	0.873054	-	-	-	-	gi|3859941|gb|AAC72920.1|/7.78987e-06/putative gag-related protein [Lymantria dispar]
Locus_55980_Transcript_1/1_Confidence_1.000	271	0.76	11.6467	3.93777	Up	0.809653	-	-	-	-	-
Locus_54427_Transcript_1/1_Confidence_1.000	315	0.833333	12.6833	3.9279	Up	0.815505	-	-	-	-	-
Locus_58833_Transcript_1/1_Confidence_1.000	221	0.746667	11.3033	3.92014	Up	0.807419	K00029|1|4e-20|96.7|cqu:CpipJ_CPIJ012341|malate dehydrogenase (oxaloacetate-decarboxylating)(NADP+) [EC:1.1.1.40]	-	GO:0016614//oxidoreductase activity, acting on CH-OH group of donors;GO:0005488//binding	GO:0008152//metabolic process	gi|357622256|gb|EHJ73809.1|/1.26343e-19/hypothetical protein KGM_20502 [Danaus plexippus]
Locus_57099_Transcript_1/1_Confidence_1.000	250	1.06667	16.1167	3.91737	Up	0.828255	K00799|1|1e-11|68.2|dya:Dyak_GE11958|glutathione S-transferase [EC:2.5.1.18]	-	-	-	gi|357618306|gb|EHJ71342.1|/8.54545e-24/glutathione S-transferase epsilon 4 [Danaus plexippus]
Locus_54534_Transcript_1/1_Confidence_1.000	238	1.79667	26.9	3.90421	Up	0.846417	-	-	-	-	gi|357604152|gb|EHJ64068.1|/6.80524e-26/putative adenylate kinase 1b [Danaus plexippus]
Locus_20427_Transcript_1/4_Confidence_0.235	103	4.26	63.7767	3.9041	Up	0.864348	-	-	-	-	-
Locus_6380_Transcript_1/4_Confidence_0.085	101	1.23333	18.4567	3.90351	Up	0.833752	-	-	-	-	-
Locus_56544_Transcript_1/1_Confidence_1.000	366	0.816667	12.2033	3.90138	Up	0.812607	-	-	-	-	-
Locus_54352_Transcript_1/1_Confidence_1.000	205	3.76333	56.1067	3.89809	Up	0.862091	-	-	-	-	-
Locus_56257_Transcript_1/1_Confidence_1.000	231	1.17	17.41	3.89534	Up	0.831323	-	-	-	-	gi|357617679|gb|EHJ70923.1|/2.0055e-09/hypothetical protein KGM_07208 [Danaus plexippus]
Locus_24421_Transcript_1/1_Confidence_1.000	353	17.12	254.597	3.89446	Up	0.879516	-	-	-	-	gi|3859942|gb|AAC72921.1|/1.85167e-31/putative endonuclease/reverse transcriptase [Lymantria dispar]
Locus_53350_Transcript_1/1_Confidence_1.000	218	2.76667	41.0667	3.89175	Up	0.85636	-	GO:0015630//microtubule cytoskeleton	-	GO:0007010//cytoskeleton organization	gi|357631269|gb|EHJ78859.1|/8.75266e-29/hypothetical protein KGM_10296 [Danaus plexippus]
Locus_56424_Transcript_1/1_Confidence_1.000	249	3.25	48.1867	3.89012	Up	0.859406	-	-	-	-	-
Locus_56923_Transcript_1/1_Confidence_1.000	458	0.99	14.67	3.8893	Up	0.823511	K08811|1|6e-54|209|phu:Phum_PHUM405180|testis-specific serine kinase [EC:2.7.11.1]	-	GO:0004674//protein serine/threonine kinase activity;GO:0032559	GO:0006464//cellular protein modification process	gi|357614817|gb|EHJ69292.1|/1.21661e-67/putative cAMP-dependent protein kinase catalytic subunit [Danaus plexippus]
Locus_56913_Transcript_1/1_Confidence_1.000	219	1.26	18.6367	3.88665	Up	0.834071	-	-	-	-	-
Locus_60401_Transcript_1/1_Confidence_1.000	198	1.45	21.3967	3.88326	Up	0.83931	-	-	-	-	-
Locus_39091_Transcript_1/1_Confidence_0.184	110	7.73333	113.643	3.87728	Up	0.872618	-	-	-	-	-
Locus_57720_Transcript_1/1_Confidence_1.000	296	2.46333	35.96	3.86771	Up	0.853693	-	-	-	-	gi|357623199|gb|EHJ74444.1|/2.93493e-08/hypothetical protein KGM_06252 [Danaus plexippus]
Locus_53602_Transcript_1/1_Confidence_1.000	349	1.93667	28.25	3.8666	Up	0.847712	-	-	-	-	gi|357603438|gb|EHJ63767.1|/5.74671e-49/hypothetical protein KGM_14032 [Danaus plexippus]
Locus_56321_Transcript_1/1_Confidence_1.000	501	2.69333	39.2133	3.86388	Up	0.855406	-	-	-	-	gi|357629936|gb|EHJ78407.1|/1.51135e-09/hypothetical protein KGM_11098 [Danaus plexippus]
Locus_52080_Transcript_1/1_Confidence_1.000	447	1.22	17.7567	3.86341	Up	0.831983	-	-	-	-	gi|357623773|gb|EHJ74797.1|/7.81216e-30/hypothetical protein KGM_09265 [Danaus plexippus]
Locus_25959_Transcript_1/7_Confidence_0.188	112	24.0567	343.693	3.83661	Up	0.881035	-	-	-	-	-
Locus_55903_Transcript_1/1_Confidence_1.000	326	1.6	22.8533	3.83626	Up	0.841314	-	-	-	-	gi|357607334|gb|EHJ65456.1|/4.37811e-25/hypothetical protein KGM_17207 [Danaus plexippus]
Locus_7291_Transcript_4/4_Confidence_0.235	114	2.10667	30.09	3.83625	Up	0.849371	-	-	-	-	-
Locus_52095_Transcript_1/1_Confidence_1.000	477	1.87	26.6867	3.83501	Up	0.846028	K00026|1|2e-14|78.2|isc:IscW_ISCW003528|malate dehydrogenase [EC:1.1.1.37]	-	GO:0003824//catalytic activity	GO:0008152//metabolic process	gi|357608775|gb|EHJ66144.1|/5.50679e-66/putative malate dehydrogenase [Danaus plexippus]
Locus_52065_Transcript_2/3_Confidence_0.571	1348	16.53	234.56	3.8268	Up	0.878826	K09377|1|4e-08|60.1|dre:791132|cysteine and glycine-rich protein	-	-	-	gi|357616890|gb|EHJ70465.1|/2.28712e-146/hypothetical protein KGM_02633 [Danaus plexippus]
Locus_52941_Transcript_1/1_Confidence_1.000	867	3.05333	43.3267	3.8268	Up	0.857278	-	-	-	-	gi|357606285|gb|EHJ64999.1|/1.17315e-21/hypothetical protein KGM_05256 [Danaus plexippus]
Locus_60667_Transcript_1/1_Confidence_1.000	196	0.846667	12.01	3.8263	Up	0.811014	-	-	-	-	gi|357623318|gb|EHJ74521.1|/7.77429e-22/hypothetical protein KGM_08250 [Danaus plexippus]
Locus_59209_Transcript_1/1_Confidence_1.000	536	1.38333	19.5967	3.82439	Up	0.835832	-	-	-	-	-
Locus_56513_Transcript_1/1_Confidence_1.000	208	0.826667	11.69	3.82183	Up	0.80911	-	-	-	-	-
Locus_56365_Transcript_1/1_Confidence_1.000	437	1.60333	22.6433	3.81994	Up	0.841002	-	-	-	-	gi|357629651|gb|EHJ78282.1|/2.08096e-22/hypothetical protein KGM_17561 [Danaus plexippus]
Locus_59242_Transcript_1/1_Confidence_1.000	210	8.50667	119.323	3.81014	Up	0.872955	-	-	-	-	-
Locus_27754_Transcript_2/4_Confidence_0.286	105	1.08	15.1133	3.80672	Up	0.824667	-	-	-	-	gi|346987767|gb|AEO51737.1|/2.67541e-06/arylphorin [Helicoverpa armigera]
Locus_1742_Transcript_4/6_Confidence_0.667	3894	1.84	25.7233	3.8053	Up	0.84485	K12182|1|4e-137|490|ame:410510|hepatocyte growth factor-regulated tyrosine kinase substrate	-	-	-	gi|307201531|gb|EFN81294.1|/1.44239e-142/Hepatocyte growth factor-regulated tyrosine kinase substrate [Harpegnathos saltator]
Locus_51609_Transcript_1/1_Confidence_1.000	270	0.976667	13.6167	3.80136	Up	0.818804	-	-	-	-	-
Locus_11319_Transcript_1/1_Confidence_1.000	545	14.9467	208.257	3.80047	Up	0.877641	-	-	-	-	gi|386764656|ref|NP_001245735.1|/1.5031e-14/CG43133 [Drosophila melanogaster]
Locus_56041_Transcript_1/1_Confidence_1.000	356	1.13	15.6933	3.79576	Up	0.826215	K05755|1|4e-19|93.2|tgu:100190205|actin related protein 2/3 complex, subunit 4;K15010|3|3e-10|63.5|dsi:Dsim_GD22547|homer	-	-	GO:0006464//cellular protein modification process	gi|357621305|gb|EHJ73178.1|/4.82443e-56/hypothetical protein KGM_12314 [Danaus plexippus]
Locus_25875_Transcript_1/1_Confidence_1.000	203	6.89667	95.0067	3.78406	Up	0.869969	-	-	-	-	gi|146345325|gb|ABQ23674.1|/8.30078e-08/very high density lipoprotein [Helicoverpa zea]
Locus_60069_Transcript_1/1_Confidence_1.000	207	1.33333	18.31	3.77952	Up	0.832768	-	-	-	-	gi|357617679|gb|EHJ70923.1|/1.24014e-14/hypothetical protein KGM_07208 [Danaus plexippus]
Locus_58524_Transcript_1/1_Confidence_1.000	221	2.00667	27.48	3.77551	Up	0.846436	K05863|1|2e-27|120|dya:Dyak_GE15372|solute carrier family 25 (mitochondrial adenine nucleotide translocator), member 4/5/6/31	GO:0019866//organelle inner membrane;GO:0031224//intrinsic to membrane;GO:0044444//cytoplasmic part	-	GO:0015868//purine ribonucleotide transport	gi|357627331|gb|EHJ77067.1|/1.03115e-29/mitochondrial ADP/ATP carrier protein [Danaus plexippus]
Locus_2477_Transcript_2/3_Confidence_0.500	1056	1.62333	22.1933	3.7731	Up	0.839868	-	-	-	-	-
Locus_58413_Transcript_1/1_Confidence_1.000	226	1.91	26.0567	3.77001	Up	0.844876	-	-	-	-	gi|357622643|gb|EHJ74069.1|/1.10088e-15/hypothetical protein KGM_18638 [Danaus plexippus]
Locus_58843_Transcript_1/1_Confidence_1.000	390	2.69667	36.7533	3.76863	Up	0.853678	-	-	-	-	-
Locus_56966_Transcript_1/1_Confidence_1.000	323	1.28333	17.44	3.76443	Up	0.830714	-	-	-	-	gi|357616786|gb|EHJ70401.1|/8.3003e-16/hypothetical protein KGM_15908 [Danaus plexippus]
Locus_56733_Transcript_1/1_Confidence_1.000	219	2.04	27.5467	3.75524	Up	0.846461	-	-	-	-	gi|357603051|gb|EHJ63612.1|/2.81462e-19/hypothetical protein KGM_19909 [Danaus plexippus]
Locus_63_Transcript_3/6_Confidence_0.643	2356	1.05	14.16	3.75336	Up	0.820756	K11519|1|1e-100|368|tca:662233|Derlin-1	-	-	-	gi|389614577|dbj|BAM20329.1|/2.63577e-133/conserved hypothetical protein [Papilio polytes]
Locus_60807_Transcript_1/1_Confidence_1.000	270	1.2	16.1767	3.75281	Up	0.827437	-	-	-	-	-
Locus_57205_Transcript_2/2_Confidence_1.000	578	1.19	15.9633	3.74573	Up	0.826824	-	-	-	-	-
Locus_53390_Transcript_1/1_Confidence_1.000	398	2.13667	28.59	3.74208	Up	0.847481	-	-	-	-	gi|223890176|ref|NP_001138803.1|/3.59663e-06/uncharacterized protein LOC100270783 [Bombyx mori]
Locus_53780_Transcript_1/1_Confidence_1.000	371	5.50333	73.6167	3.74165	Up	0.86619	-	-	-	-	-
Locus_56427_Transcript_1/1_Confidence_1.000	382	1.78	23.7833	3.74	Up	0.842073	-	-	-	-	gi|357603433|gb|EHJ63763.1|/1.52473e-25/hypothetical protein KGM_03163 [Danaus plexippus]
Locus_53018_Transcript_1/1_Confidence_1.000	248	4.3	57.2167	3.73403	Up	0.861849	-	-	-	-	-
Locus_56857_Transcript_1/1_Confidence_1.000	455	3.18	42.22	3.73083	Up	0.856313	K01689|1|6e-34|142|tca:663391|enolase [EC:4.2.1.11]	GO:0044424//intracellular part	GO:0016829//lyase activity	-	gi|302176491|gb|ADK98422.1|/4.82246e-48/enolase II [Antheraea pernyi]
Locus_56734_Transcript_1/1_Confidence_1.000	292	1.28	16.96	3.72792	Up	0.829404	-	-	-	-	gi|357616658|gb|EHJ70315.1|/5.364e-10/hypothetical protein KGM_17466 [Danaus plexippus]
Locus_59043_Transcript_1/1_Confidence_1.000	265	1.58667	20.9933	3.72586	Up	0.837909	-	-	-	-	gi|357610835|gb|EHJ67174.1|/3.41378e-33/hypothetical protein KGM_04383 [Danaus plexippus]
Locus_1214_Transcript_1/2_Confidence_1.000	166	12.52	165.553	3.72499	Up	0.875715	K01940|1|2e-10|64.7|dan:Dana_GF16645|argininosuccinate synthase [EC:6.3.4.5]	-	GO:0016874//ligase activity;GO:0000166//nucleotide binding	GO:0006520//cellular amino acid metabolic process	gi|357623967|gb|EHJ74908.1|/5.73284e-20/putative argininosuccinate synthetase [Danaus plexippus]
Locus_53241_Transcript_1/1_Confidence_1.000	628	2.64333	34.9333	3.72417	Up	0.852522	-	-	-	-	-
Locus_56828_Transcript_1/1_Confidence_1.000	312	1.84	24.2533	3.72041	Up	0.842667	-	-	-	-	-
Locus_54036_Transcript_1/1_Confidence_1.000	330	2.00333	26.33	3.71623	Up	0.845001	-	-	-	-	gi|357622643|gb|EHJ74069.1|/3.24968e-15/hypothetical protein KGM_18638 [Danaus plexippus]
Locus_49697_Transcript_1/2_Confidence_1.000	992	2.05333	26.9633	3.71496	Up	0.845724	-	-	-	-	gi|327420506|gb|AEA76329.1|/2.26971e-115/chitin binding domain 3 protein [Mamestra configurata]
Locus_58013_Transcript_1/1_Confidence_1.000	365	0.84	11.0167	3.71315	Up	0.804098	-	-	-	-	-
Locus_60636_Transcript_1/1_Confidence_1.000	294	1.97667	25.91	3.71237	Up	0.844553	-	-	-	-	-
Locus_37268_Transcript_1/1_Confidence_1.000	375	1.48667	19.4767	3.71159	Up	0.834973	-	-	-	-	gi|347966143|ref|XP_003435871.1|/2.38522e-10/AGAP013124-PA [Anopheles gambiae str. PEST]
Locus_60765_Transcript_1/1_Confidence_1.000	218	1.53	19.98	3.70695	Up	0.835924	-	-	-	-	-
Locus_11265_Transcript_2/6_Confidence_0.155	113	1.46	18.98	3.70044	Up	0.833942	-	-	-	-	gi|346987767|gb|AEO51737.1|/8.31733e-11/arylphorin [Helicoverpa armigera]
Locus_60189_Transcript_1/1_Confidence_1.000	223	1.75	22.6533	3.6943	Up	0.840095	-	-	-	-	gi|357604508|gb|EHJ64217.1|/3.8129e-08/hypothetical protein KGM_08572 [Danaus plexippus]
Locus_61468_Transcript_1/1_Confidence_1.000	244	1.33	17.1833	3.69151	Up	0.829565	-	-	-	-	-
Locus_53082_Transcript_1/1_Confidence_1.000	414	1.12333	14.48	3.6882	Up	0.821523	-	-	-	-	-
Locus_56493_Transcript_1/1_Confidence_1.000	267	1.18667	15.2767	3.68634	Up	0.824348	-	-	-	-	gi|357617344|gb|EHJ70734.1|/7.56635e-41/hypothetical protein KGM_08863 [Danaus plexippus]
Locus_52356_Transcript_1/1_Confidence_1.000	686	0.843333	10.8367	3.68367	Up	0.80248	-	-	-	-	gi|270001057|gb|EEZ97504.1|/2.78549e-08/hypothetical protein TcasGA2_TC011348 [Tribolium castaneum]
Locus_56337_Transcript_1/1_Confidence_1.000	377	2.15333	27.6533	3.68281	Up	0.846102	-	-	-	-	gi|357617679|gb|EHJ70923.1|/6.85474e-42/hypothetical protein KGM_07208 [Danaus plexippus]
Locus_53701_Transcript_1/1_Confidence_1.000	346	0.88	11.2967	3.68225	Up	0.805515	-	-	-	-	gi|357625106|gb|EHJ75655.1|/9.28811e-15/hypothetical protein KGM_10725 [Danaus plexippus]
Locus_52577_Transcript_1/1_Confidence_1.000	313	1.48333	19.01	3.67984	Up	0.833722	-	-	-	-	-
Locus_57872_Transcript_1/1_Confidence_1.000	210	1.33667	17.1267	3.67953	Up	0.829382	-	-	-	-	-
Locus_57088_Transcript_1/1_Confidence_1.000	236	1.16333	14.85	3.67413	Up	0.822851	K01689|1|2e-15|81.3|ssc:692156|enolase [EC:4.2.1.11]	-	-	-	gi|357603442|gb|EHJ63771.1|/1.73528e-29/enolase II [Danaus plexippus]
Locus_53857_Transcript_1/1_Confidence_1.000	441	1.81	23.1033	3.67404	Up	0.840675	K00658|1|2e-43|174|phu:Phum_PHUM514810|2-oxoglutarate dehydrogenase E2 component (dihydrolipoamide succinyltransferase) [EC:2.3.1.61]	GO:0043231//intracellular membrane-bounded organelle;GO:0043234//protein complex;GO:0016020//membrane	GO:0016751;GO:0016418;GO:0005515//protein binding	GO:0043648//dicarboxylic acid metabolic process;GO:0019674//NAD metabolic process;GO:0009060//aerobic respiration	gi|357628491|gb|EHJ77803.1|/7.78354e-54/hypothetical protein KGM_10912 [Danaus plexippus]
Locus_55735_Transcript_1/1_Confidence_1.000	455	0.866667	10.9733	3.66238	Up	0.803317	K08811|1|6e-72|269|phu:Phum_PHUM405180|testis-specific serine kinase [EC:2.7.11.1]	-	GO:0004674//protein serine/threonine kinase activity;GO:0032559	GO:0006464//cellular protein modification process	gi|357614817|gb|EHJ69292.1|/3.19743e-84/putative cAMP-dependent protein kinase catalytic subunit [Danaus plexippus]
Locus_54812_Transcript_1/1_Confidence_1.000	209	1.34333	16.9833	3.66023	Up	0.828934	-	-	-	-	gi|357619303|gb|EHJ71928.1|/3.46951e-25/hypothetical protein KGM_09969 [Danaus plexippus]
Locus_52757_Transcript_1/1_Confidence_1.000	423	1.41	17.8133	3.65919	Up	0.830974	-	-	-	-	gi|357617270|gb|EHJ70688.1|/5.95324e-22/hypothetical protein KGM_02053 [Danaus plexippus]
Locus_57675_Transcript_1/1_Confidence_1.000	327	2.21	27.8533	3.65573	Up	0.846204	-	-	-	-	gi|357603932|gb|EHJ63974.1|/3.96903e-18/hypothetical protein KGM_04665 [Danaus plexippus]
Locus_54059_Transcript_1/1_Confidence_1.000	273	0.933333	11.7433	3.65331	Up	0.808204	-	-	-	-	gi|357618332|gb|EHJ71357.1|/2.0633e-14/hypothetical protein KGM_11424 [Danaus plexippus]
Locus_55072_Transcript_1/1_Confidence_1.000	648	2.39667	30.0867	3.65002	Up	0.848343	-	-	-	-	gi|357604422|gb|EHJ64182.1|/1.67596e-65/hypothetical protein KGM_18461 [Danaus plexippus]
Locus_60212_Transcript_1/1_Confidence_1.000	250	1.27333	15.9567	3.64748	Up	0.826186	K05360|1|4e-11|66.6|bfo:BRAFLDRAFT_127172|protein-disulfide reductase (glutathione) [EC:1.8.4.2]	GO:0005740//mitochondrial envelope	GO:0005488//binding	GO:0000737//DNA catabolic process, endonucleolytic	gi|357627136|gb|EHJ76926.1|/1.27399e-27/Thioredoxin domain containing 12 [Danaus plexippus]
[truncated: 2,010 more rows]

## Sheet: FC5-VS-FP5.GeneDiffExpFilter
Table S2. Transcripts differentially expressed between the fat body of parasitized and non-parasitized larva (FP5 vs. FC5).
[truncated: 7,681 more rows]
