# Supplementary material for: Molecular characterization of immune responses of Helicoverpa armigera to infection with the mermithid nematode Ovomermis sinensis
Source: BMC Genomics. 2019 Feb 27;20:161. doi: 10.1186/s12864-019-5544-1 (PMC6391810; doi:10.1186/s12864-019-5544-1)
Supplement: Supplementary file 5 — Table S3. Immune-related DETs between the fat body of parasitized and non-parasitized larva. (XLS 191 kb) [file 12864_2019_5544_MOESM5_ESM.xls]

## Sheet: FC1-VS-FP1.Immune related DETs
Table S3. Immune-related DETs between the fat body of parasitized and non-parasitized larva (FP1 vs. FC1).
Category	Transcript ID	Length	Means-FC1	Means-FP1	log2Ratio(FP1/FC1)	Up-Down-Regulation(FP1/FC1)	Probability	KEGG Orthology	GO Component	GO Function	GO Process	Blast nr
Pattern recognition receptor	Locus_423_Transcript_1/4_Confidence_0.333	187	1.52333	145.487	6.57751	Up	0.925087	-	-	-	-	gi|399128031|gb|AFP23116.1|/6.22213e-17/peptidoglycan recognition protein B [Helicoverpa armigera]
	Locus_32180_Transcript_1/1_Confidence_1.000	138	0.776667	29.0733	5.22626	Up	0.84557	K01446|1|4e-07|53.5|tca:658050|N-acetylmuramoyl-L-alanine amidase [EC:3.5.1.28]	-	-	-	gi|399128031|gb|AFP23116.1|/8.71151e-13/peptidoglycan recognition protein B [Helicoverpa armigera]
	Locus_270_Transcript_2/11_Confidence_0.283	1401	1.40667	31.9833	4.50697	Up	0.840805	K06550|1|3e-29|130|gga:396059|L1 cell adhesion molecule	-	-	-	gi|186703383|gb|ACC91898.1|/0/hemolin [Helicoverpa zea]
	Locus_11854_Transcript_1/1_Confidence_1.000	577	6.48667	120.633	4.21701	Up	0.867921	-	-	GO:0016798//hydrolase activity, acting on glycosyl bonds	GO:0044238//primary metabolic process	gi|171740915|gb|ACB54952.1|/7.21139e-101/putative gram negative bacteria-binding protein precursor [Helicoverpa armigera]
	Locus_413_Transcript_1/2_Confidence_1.000	363	1.51	24.6767	4.03053	Up	0.82849	K01446|1|7e-20|59.7|tca:658050|N-acetylmuramoyl-L-alanine amidase [EC:3.5.1.28]	-	-	-	gi|154240658|dbj|BAF74637.1|/1.71365e-21/peptidoglycan recognition protein-D [Samia ricini]
	Locus_384_Transcript_31/37_Confidence_0.149	1764	2.87667	45.06	3.96938	Up	0.846612	K06560|1|2e-15|84.7|bfo:BRAFLDRAFT_66146|mannose receptor, C type	-	-	-	gi|385202651|gb|AFI47451.1|/1.11397e-170/C-type lectin 6 [Helicoverpa armigera]
	Locus_12334_Transcript_1/2_Confidence_1.000	555	7.48667	97.9033	3.70896	Up	0.861697	-	-	GO:0016798//hydrolase activity, acting on glycosyl bonds	GO:0044238//primary metabolic process	gi|171740915|gb|ACB54952.1|/1.26172e-104/putative gram negative bacteria-binding protein precursor [Helicoverpa armigera]
	Locus_1970_Transcript_1/6_Confidence_0.304	312	18.98	226.437	3.57656	Up	0.871689	K01446|1|8e-07|52.4|dmo:Dmoj_GI12108|N-acetylmuramoyl-L-alanine amidase [EC:3.5.1.28]	-	-	-	gi|399128033|gb|AFP23117.1|/8.68849e-24/peptidoglycan recognition protein C [Helicoverpa armigera]
	Locus_413_Transcript_2/2_Confidence_1.000	197	3.11	36.79	3.56433	Up	0.838947	K01446|1|6e-16|82.8|tca:658050|N-acetylmuramoyl-L-alanine amidase [EC:3.5.1.28]	-	-	-	gi|399128031|gb|AFP23116.1|/2.04113e-30/peptidoglycan recognition protein B [Helicoverpa armigera]
	Locus_270_Transcript_3/11_Confidence_0.239	1085	6.33667	74.7267	3.55983	Up	0.85583	K06550|1|4e-19|96.3|gga:396059|L1 cell adhesion molecule;K06757|2|2e-17|90.5|dre:100141490|neurofascin;K06756|3|2e-17|90.5|dre:556537|neuronal cell adhesion molecule	-	-	-	gi|186703383|gb|ACC91898.1|/0/hemolin [Helicoverpa zea]
	Locus_1970_Transcript_2/6_Confidence_0.435	926	5.21333	61.0733	3.55026	Up	0.851809	K01446|1|2e-06|48.1|dvi:Dvir_GJ13383|N-acetylmuramoyl-L-alanine amidase [EC:3.5.1.28]	-	-	-	gi|399128033|gb|AFP23117.1|/8.42592e-28/peptidoglycan recognition protein C [Helicoverpa armigera]
	Locus_2976_Transcript_1/2_Confidence_1.000	150	7.97667	86.36	3.43651	Up	0.85774	-	-	-	-	gi|399128033|gb|AFP23117.1|/5.97239e-14/peptidoglycan recognition protein C [Helicoverpa armigera]
	Locus_270_Transcript_9/11_Confidence_0.087	512	37.3933	375.72	3.3288	Up	0.874205	K06760|1|6e-08|57.0|pon:100171864|contactin 2;K06550|5|2e-07|55.1|gga:396059|L1 cell adhesion molecule	-	-	-	gi|186703383|gb|ACC91898.1|/1.43869e-87/hemolin [Helicoverpa zea]
	Locus_384_Transcript_32/37_Confidence_0.191	1939	27.3833	255.347	3.22109	Up	0.87027	K10062|1|3e-11|71.2|oaa:100077158|collectin sub-family member 12;K06560|5|3e-09|64.7|cin:100186027|mannose receptor, C type	-	-	-	gi|385202651|gb|AFI47451.1|/1.31827e-111/C-type lectin 6 [Helicoverpa armigera]
	Locus_384_Transcript_30/37_Confidence_0.229	2821	18.46	150.58	3.02806	Up	0.862836	K06560|1|2e-14|82.4|bfo:BRAFLDRAFT_66146|mannose receptor, C type	-	-	-	gi|385202651|gb|AFI47451.1|/3.01078e-171/C-type lectin 6 [Helicoverpa armigera]
	Locus_270_Transcript_8/11_Confidence_0.217	1043	13.3533	101.933	2.93235	Up	0.855737	K06550|1|2e-18|94.0|gga:396059|L1 cell adhesion molecule;K06757|3|2e-16|87.4|dre:100141490|neurofascin;K06756|4|2e-16|87.0|dre:556537|neuronal cell adhesion molecule	-	-	-	gi|186703383|gb|ACC91898.1|/9.19693e-179/hemolin [Helicoverpa zea]
	Locus_384_Transcript_33/37_Confidence_0.144	1764	2.75667	19.14	2.79559	Up	0.805324	K06560|1|1e-14|82.0|bfo:BRAFLDRAFT_66146|mannose receptor, C type	-	-	-	gi|385202651|gb|AFI47451.1|/1.11397e-170/C-type lectin 6 [Helicoverpa armigera]
	Locus_10617_Transcript_1/1_Confidence_1.000	136	25.6667	177.37	2.78879	Up	0.86141	K01446|1|8e-07|52.4|dvi:Dvir_GJ20505|N-acetylmuramoyl-L-alanine amidase [EC:3.5.1.28]	-	-	-	gi|399128033|gb|AFP23117.1|/5.64664e-12/peptidoglycan recognition protein C [Helicoverpa armigera]
	Locus_823_Transcript_3/3_Confidence_0.800	1645	8.83	54.3067	2.62064	Up	0.837678	K10093|1|4e-36|153|ecb:100058771|galectin-9	-	-	GO:0007165//signal transduction	gi|149724080|ref|XP_001504125.1|/3.63671e-35/PREDICTED: galectin-9C-like isoform 1 [Equus caballus]
	Locus_270_Transcript_7/11_Confidence_0.283	1349	4.83667	29.02	2.58496	Up	0.818967	K06550|1|4e-30|133|gga:396059|L1 cell adhesion molecule	-	-	-	gi|186703383|gb|ACC91898.1|/0/hemolin [Helicoverpa zea]
	Locus_9622_Transcript_3/3_Confidence_0.333	917	11.72	70.2067	2.58264	Up	0.842942	K06560|1|1e-11|70.9|bfo:BRAFLDRAFT_80311|mannose receptor, C type	-	-	-	gi|385202647|gb|AFI47449.1|/1.55296e-67/C-type lectin 4, partial [Helicoverpa armigera]
	Locus_112_Transcript_1/10_Confidence_0.389	946	4.2	24.13	2.52237	Up	0.809943	K01446|1|1e-51|198|tca:658050|N-acetylmuramoyl-L-alanine amidase [EC:3.5.1.28]	-	-	-	gi|154240658|dbj|BAF74637.1|/1.98617e-78/peptidoglycan recognition protein-D [Samia ricini]
	Locus_9622_Transcript_1/3_Confidence_0.333	632	23.9067	114.23	2.25646	Up	0.842015	K06560|1|4e-09|61.6|nve:NEMVE_v1g238062|mannose receptor, C type	-	-	-	gi|385202647|gb|AFI47449.1|/8.42075e-51/C-type lectin 4, partial [Helicoverpa armigera]
	Locus_270_Transcript_4/11_Confidence_0.478	1874	8.60667	38.79	2.17216	Up	0.814009	K06550|1|1e-29|132|gga:396059|L1 cell adhesion molecule	-	-	-	gi|186703383|gb|ACC91898.1|/0/hemolin [Helicoverpa zea]
	Locus_14944_Transcript_1/1_Confidence_1.000	232	9.37667	35.94	1.93844	Up	0.800491	-	-	-	-	gi|385202647|gb|AFI47449.1|/2.60613e-17/C-type lectin 4, partial [Helicoverpa armigera]
	Locus_270_Transcript_10/11_Confidence_0.130	536	24.12	89.28	1.88811	Up	0.818859	K06764|1|7e-08|57.0|ecb:100053098|contactin 6;K06760|2|7e-08|57.0|pon:100171864|contactin 2;K06784|4|2e-07|55.8|acs:100552089|roundabout, axon guidance receptor 4	-	-	-	gi|186703383|gb|ACC91898.1|/9.03935e-86/hemolin [Helicoverpa zea]
	Locus_9622_Transcript_2/3_Confidence_0.500	482	33.9967	117.277	1.78645	Up	0.816778	-	-	-	-	gi|148298818|ref|NP_001091784.1|/1.03653e-22/C-type lectin 10 precursor [Bombyx mori]
	Locus_10790_Transcript_1/2_Confidence_1.000	1384	227.663	724.38	1.66984	Up	0.821998	K06560|1|6e-21|102|spu:757247|mannose receptor, C type	-	-	-	gi|385202647|gb|AFI47449.1|/2.06148e-65/C-type lectin 4, partial [Helicoverpa armigera]
	Locus_384_Transcript_10/37_Confidence_0.005	273	126.987	375.05	1.56241	Up	0.809102	-	-	-	-	gi|385202651|gb|AFI47451.1|/1.37506e-42/C-type lectin 6 [Helicoverpa armigera]
	Locus_384_Transcript_22/37_Confidence_0.005	273	180.487	514.507	1.5113	Up	0.805938	-	-	-	-	gi|385202651|gb|AFI47451.1|/1.37506e-42/C-type lectin 6 [Helicoverpa armigera]
	Locus_930_Transcript_9/9_Confidence_0.577	951	409.237	27.9567	-3.87167	Down	0.877664	K06560|1|6e-09|62.0|cin:100176392|mannose receptor, C type;K10062|5|6e-07|55.5|rno:361289|collectin sub-family member 12	-	-	-	gi|385202653|gb|AFI47452.1|/7.03285e-135/C-type lectin 7 [Helicoverpa armigera]
	Locus_1155_Transcript_14/14_Confidence_0.519	2669	54.17	0.01	-12.4033	Down	0.967523	K06560|1|1e-12|76.3|gga:420515|mannose receptor, C type	-	-	-	gi|385202655|gb|AFI47453.1|/0/C-type lectin 8, partial [Helicoverpa armigera]
Antimicrobial peptide	Locus_49833_Transcript_2/6_Confidence_0.431	137	0.01	23.4767	11.197	Up	0.941237	-	-	-	-	gi|302347126|gb|ADL27731.1|/3.4257e-09/gloverin [Spodoptera exigua]
	Locus_4561_Transcript_1/4_Confidence_0.263	591	2.26	20.9767	3.21439	Up	0.81584	-	-	-	-	gi|238915954|gb|ACR78446.1|/3.25582e-07/gloverin-like antibacterial protein [Heliothis virescens]
	Locus_2447_Transcript_1/5_Confidence_0.308	371	4.88333	25.9467	2.40961	Up	0.809039	-	-	-	-	gi|313247976|gb|ADR51151.1|/2.38147e-26/gallerimycin [Helicoverpa armigera]
	Locus_32063_Transcript_1/1_Confidence_1.000	181	123.943	595.003	2.26322	Up	0.857628	-	-	-	GO:0006952//defense response	gi|313247970|gb|ADR51148.1|/1.48892e-12/cecropin 3 [Helicoverpa armigera]
	Locus_34611_Transcript_1/2_Confidence_1.000	163	41.0933	157.72	1.94039	Up	0.831409	-	-	-	-	gi|302347126|gb|ADL27731.1|/3.85522e-16/gloverin [Spodoptera exigua]
	Locus_10627_Transcript_1/1_Confidence_1.000	108	35.5067	135.587	1.93305	Up	0.828874	-	-	-	-	gi|313247966|gb|ADR51146.1|/2.76918e-14/gloverin [Helicoverpa armigera]
	Locus_3176_Transcript_2/2_Confidence_1.000	517	16.21	59.7267	1.88149	Up	0.809746	-	-	-	-	gi|238915954|gb|ACR78446.1|/4.45613e-15/gloverin-like antibacterial protein [Heliothis virescens]
	Locus_49833_Transcript_1/6_Confidence_0.431	139	26.4933	88.8033	1.74498	Up	0.808823	-	-	-	-	gi|302347126|gb|ADL27731.1|/5.28509e-10/gloverin [Spodoptera exigua]
Serine protease	Locus_47611_Transcript_1/1_Confidence_1.000	272	6.17333	232.39	5.23435	Up	0.884901	K09640|1|8e-13|72.4|tca:662788|transmembrane protease, serine 9 [EC:3.4.21.-];K01312|3|2e-12|70.9|dgr:Dgri_GH22926|trypsin [EC:3.4.21.4]	-	-	-	gi|315139328|gb|ADT80822.1|/1.85845e-39/serine protease 52 [Mamestra configurata]
	Locus_29152_Transcript_1/1_Confidence_1.000	613	12.9767	388.347	4.90335	Up	0.884551	K01312|1|2e-17|89.4|nvi:100114919|trypsin [EC:3.4.21.4];K11997|4|6e-15|80.9|ame:409206|tripartite motif-containing protein 2/3;K09640|5|7e-14|77.4|tca:662788|transmembrane protease, serine 9 [EC:3.4.21.-]	-	GO:0004175//endopeptidase activity	GO:0019538//protein metabolic process	gi|2463066|emb|CAA72953.1|/2.12763e-104/diverged serine protease [Helicoverpa armigera]
	Locus_35762_Transcript_1/1_Confidence_1.000	364	3.22333	88.93	4.78604	Up	0.867147	K01312|1|3e-16|84.0|dvi:Dvir_GJ20852|trypsin [EC:3.4.21.4];K09633|2|3e-16|83.6|gga:418528|transmembrane protease, serine 2;K08670|5|3e-15|80.5|aml:100466959|suppressor of tumorigenicity protein 14 [EC:3.4.21.109]	-	GO:0070011//peptidase activity, acting on L-amino acid peptides	-	gi|315139328|gb|ADT80822.1|/5.30084e-50/serine protease 52 [Mamestra configurata]
	Locus_7454_Transcript_1/1_Confidence_1.000	825	3.17667	85.94	4.75774	Up	0.866533	K09640|1|6e-20|98.2|dse:Dsec_GM14740|transmembrane protease, serine 9 [EC:3.4.21.-];K01310|3|8e-20|97.8|dpo:Dpse_GA19618|chymotrypsin [EC:3.4.21.1];K01362|5|1e-18|94.0|dme:Dmel_CG31039|[EC:3.4.21.-]	-	GO:0003824//catalytic activity	-	gi|304443595|gb|ACR15967.2|/2.17192e-107/serine protease 24 [Mamestra configurata]
	Locus_7455_Transcript_1/1_Confidence_1.000	289	3.47	86.5267	4.64014	Up	0.865706	-	-	-	-	gi|304443595|gb|ACR15967.2|/6.35437e-11/serine protease 24 [Mamestra configurata]
	Locus_20406_Transcript_2/4_Confidence_0.333	847	3.53333	64.13	4.1819	Up	0.856626	K01312|1|2e-22|106|dpo:Dpse_GA11599|trypsin [EC:3.4.21.4];K08649|5|5e-20|98.6|ssc:100233186|granzyme M [EC:3.4.21.-]	-	-	-	gi|171740901|gb|ACB54945.1|/3.35033e-66/azurocidin-like serine proteinase [Helicoverpa armigera]
	Locus_54225_Transcript_1/1_Confidence_1.000	308	1.2	20.44	4.09029	Up	0.821182	K11997|1|5e-11|66.2|ame:409206|tripartite motif-containing protein 2/3;K01311|2|1e-09|61.6|ssc:100520911|chymotrypsin C [EC:3.4.21.2];K01362|3|2e-09|61.2|dme:Dmel_CG2071|[EC:3.4.21.-];K09640|5|5e-09|59.7|dse:Dsec_GM14740|transmembrane protease, serine 9 [EC:3.4.21.-]	-	GO:0070011//peptidase activity, acting on L-amino acid peptides	-	gi|237700784|gb|ACR15976.1|/1.29333e-32/serine protease 10 [Mamestra configurata]
	Locus_20406_Transcript_3/4_Confidence_0.583	649	4.73333	65.9567	3.80059	Up	0.854847	K01317|1|2e-13|76.3|tgu:100230182|acrosin [EC:3.4.21.10];K01311|2|2e-12|72.4|oaa:100082025|chymotrypsin C [EC:3.4.21.2];K01312|3|4e-12|71.6|dgr:Dgri_GH22868|trypsin [EC:3.4.21.4]	-	-	-	gi|171740901|gb|ACB54945.1|/2.61502e-66/azurocidin-like serine proteinase [Helicoverpa armigera]
	Locus_315_Transcript_8/10_Confidence_0.062	1220	2.43	27.7467	3.51329	Up	0.829752	K01362|1|3e-21|103|dme:Dmel_CG14780|[EC:3.4.21.-];K01312|2|1e-18|95.1|dvi:Dvir_GJ20852|trypsin [EC:3.4.21.4]	-	-	-	gi|304443635|gb|ADM35107.1|/5.38744e-51/serine protease 30 [Mamestra configurata]
	Locus_2588_Transcript_1/1_Confidence_1.000	1026	76.96	678.72	3.14064	Up	0.875456	K01324|1|5e-11|69.3|xla:446603|plasma kallikrein [EC:3.4.21.34];K09641|3|5e-10|65.9|ptr:471225|transmembrane protease, serine 11D [EC:3.4.21.-]	-	-	-	gi|145843820|gb|ABP96917.1|/3.23139e-120/serine protease 4 [Helicoverpa armigera]
	Locus_10692_Transcript_1/1_Confidence_1.000	537	132.973	937.86	2.81824	Up	0.872779	K01312|1|1e-23|109|cqu:CpipJ_CPIJ007079|trypsin [EC:3.4.21.4]	-	GO:0004175//endopeptidase activity	GO:0019538//protein metabolic process	gi|297340776|gb|ADI32886.1|/2.2987e-89/serine protease [Helicoverpa armigera]
	Locus_8061_Transcript_1/1_Confidence_1.000	928	22.35	128.24	2.5205	Up	0.851802	K01310|1|9e-42|171|dpo:Dpse_GA19618|chymotrypsin [EC:3.4.21.1];K09640|2|1e-38|160|dse:Dsec_GM14740|transmembrane protease, serine 9 [EC:3.4.21.-];K04346|5|1e-37|157|tca:661072|guanine nucleotide-binding protein subunit alpha-12	-	-	-	gi|304443601|gb|ADM35105.1|/2.65421e-139/serine protease 36 [Mamestra configurata]
	Locus_912_Transcript_6/6_Confidence_0.647	2494	7.95	38.4633	2.27446	Up	0.818617	K01344|1|5e-22|107|aml:100474662|protein C (activated) [EC:3.4.21.69]	-	GO:0016787//hydrolase activity	-	gi|208972549|gb|ACI32835.1|/4.51912e-123/serine proteinase-like protein 1 [Helicoverpa armigera]
	Locus_110_Transcript_5/8_Confidence_0.591	2438	19.8733	70.8267	1.83346	Up	0.810509	K09640|1|1e-52|208|api:100166365|transmembrane protease, serine 9 [EC:3.4.21.-];K01312|3|1e-35|152|dpo:Dpse_GA19543|trypsin [EC:3.4.21.4];K01323|4|4e-35|150|mdo:100013939|coagulation factor XI [EC:3.4.21.27];K01324|5|1e-33|145|pon:100172926|plasma kallikrein [EC:3.4.21.34]	-	GO:0008233//peptidase activity	-	gi|379699022|ref|NP_001243984.1|/6.31654e-138/serine protease HP21 precursor [Bombyx mori]
	Locus_52177_Transcript_1/2_Confidence_1.000	1164	18.5133	61.5433	1.73304	Up	0.800551	K01319|1|3e-08|60.5|ecb:100053921|cathepsin G [EC:3.4.21.20];K08668|2|7e-08|58.9|hsa:5650|kallikrein 7 (chymotryptic, stratum corneum) [EC:3.4.21.117];K01362|3|1e-06|55.1|mmu:14942|[EC:3.4.21.-];K01325|5|2e-06|54.3|rno:24841|tissue kallikrein [EC:3.4.21.35]	-	GO:0003824//catalytic activity	-	gi|357625372|gb|EHJ75838.1|/2.74849e-89/putative serine protease [Danaus plexippus]
Serine protease inhibitor	Locus_505_Transcript_3/3_Confidence_0.750	1892	15.3467	55.05	1.84282	Up	0.804847	K13963|1|1e-54|215|cqu:CpipJ_CPIJ014719|serpin B	-	GO:0004866//endopeptidase inhibitor activity	-	gi|156254836|gb|ABU62829.1|/1.88573e-147/serpin-2 [Spodoptera exigua]
	Locus_12502_Transcript_1/1_Confidence_1.000	751	244.76	15.1467	-4.0143	Down	0.874589	K13963|1|6e-08|58.2|tca:661409|serpin B;K13966|4|5e-07|55.1|tgu:100219164|serpin B11/12	-	-	-	gi|389610585|dbj|BAM18904.1|/7.65404e-45/serine protease inhibitor 100A [Papilio polytes]
	Locus_38551_Transcript_1/1_Confidence_1.000	210	94.31	4.87	-4.27542	Down	0.864288	-	-	-	-	gi|389610585|dbj|BAM18904.1|/6.78688e-13/serine protease inhibitor 100A [Papilio polytes]
	Locus_21046_Transcript_1/1_Confidence_1.000	893	182.59	7.91667	-4.52757	Down	0.875292	K13963|1|1e-11|71.2|cqu:CpipJ_CPIJ014718|serpin B	-	GO:0004866//endopeptidase inhibitor activity	-	gi|389608105|dbj|BAM17664.1|/1.23654e-114/serine protease inhibitor [Papilio xuthus]
Mucin	Locus_29173_Transcript_1/1_Confidence_1.000	641	6.55	511.987	6.28847	Up	0.925073	K01183|1|1e-07|56.6|api:100169480|chitinase [EC:3.2.1.14]	-	-	-	gi|171740921|gb|ACB54955.1|/1.8193e-48/insect intestinal mucin 4 [Helicoverpa armigera]
	Locus_49154_Transcript_1/1_Confidence_1.000	214	5.49667	275.87	5.64929	Up	0.895306	K01183|1|1e-08|58.5|api:100169480|chitinase [EC:3.2.1.14]	-	-	-	gi|171740921|gb|ACB54955.1|/7.65264e-41/insect intestinal mucin 4 [Helicoverpa armigera]
	Locus_3687_Transcript_3/3_Confidence_0.600	886	42.87	2141.75	5.64268	Up	0.902811	K01183|1|3e-07|56.2|ame:551600|chitinase [EC:3.2.1.14]	-	-	-	gi|171740877|gb|ACB54933.1|/1.45353e-123/insect intestinal mucin 2 [Helicoverpa armigera]
	Locus_28876_Transcript_1/1_Confidence_1.000	266	2.66333	130.107	5.61032	Up	0.886747	-	-	-	-	gi|171740921|gb|ACB54955.1|/8.1821e-11/insect intestinal mucin 4 [Helicoverpa armigera]
	Locus_7738_Transcript_1/3_Confidence_0.857	2108	11.4267	458.913	5.32775	Up	0.891706	K01873|1|1e-14|82.4|tca:662504|valyl-tRNA synthetase [EC:6.1.1.9];K01183|3|2e-13|78.6|der:Dere_GG21384|chitinase [EC:3.2.1.14]	-	-	-	gi|161138535|gb|ABX58211.1|/0/intestinal mucin IIM-15 [Helicoverpa armigera]
	Locus_7738_Transcript_2/3_Confidence_0.857	2102	13.34	431.657	5.01605	Up	0.886755	K01873|1|8e-15|83.2|tca:662504|valyl-tRNA synthetase [EC:6.1.1.9];K01183|3|2e-13|78.6|der:Dere_GG21384|chitinase [EC:3.2.1.14]	-	-	-	gi|161138535|gb|ABX58211.1|/0/intestinal mucin IIM-15 [Helicoverpa armigera]
	Locus_20188_Transcript_4/4_Confidence_0.750	712	3.28333	92.52	4.81653	Up	0.868401	-	-	-	-	gi|159792900|gb|ABW98670.1|/3.70537e-51/insect intestinal mucin IIM86 [Helicoverpa armigera]
	Locus_14878_Transcript_2/2_Confidence_1.000	1330	13.8833	350.337	4.65732	Up	0.881989	K01183|1|1e-13|78.6|cqu:CpipJ_CPIJ010945|chitinase [EC:3.2.1.14]	-	-	-	gi|159792900|gb|ABW98670.1|/2.0479e-95/insect intestinal mucin IIM86 [Helicoverpa armigera]
	Locus_56354_Transcript_1/1_Confidence_1.000	270	1.50667	33.19	4.46132	Up	0.841832	K01183|1|6e-07|52.8|aag:AaeL_AAEL012268|chitinase [EC:3.2.1.14]	-	GO:0003824//catalytic activity	-	gi|171740919|gb|ACB54954.1|/6.20403e-35/insect intestinal mucin 3 [Helicoverpa armigera]
	Locus_44159_Transcript_1/1_Confidence_1.000	585	6.66	143.49	4.42928	Up	0.871715	K01873|1|7e-07|53.9|tca:662504|valyl-tRNA synthetase [EC:6.1.1.9]	-	-	-	gi|302595185|gb|ADL59581.1|/9.9041e-29/mucin protein [Helicoverpa armigera]
	Locus_14268_Transcript_1/1_Confidence_1.000	611	13.6767	293.867	4.42537	Up	0.878769	K01183|1|6e-08|57.8|dgr:Dgri_GH10759|chitinase [EC:3.2.1.14]	-	-	-	gi|302595185|gb|ADL59581.1|/2.14466e-32/mucin protein [Helicoverpa armigera]
	Locus_44538_Transcript_1/1_Confidence_1.000	281	4.45333	86.7633	4.28413	Up	0.862832	-	-	-	-	gi|302595185|gb|ADL59581.1|/4.00413e-10/mucin protein [Helicoverpa armigera]
	Locus_35960_Transcript_1/1_Confidence_1.000	598	3.81667	69.9533	4.19601	Up	0.858328	K01183|1|1e-06|53.5|aag:AaeL_AAEL003066|chitinase [EC:3.2.1.14]	-	-	-	gi|171740919|gb|ACB54954.1|/4.8712e-79/insect intestinal mucin 3 [Helicoverpa armigera]
	Locus_14878_Transcript_1/2_Confidence_1.000	1334	1.34333	16.97	3.6591	Up	0.808633	K01183|1|5e-09|49.3|cqu:CpipJ_CPIJ010945|chitinase [EC:3.2.1.14]	-	-	-	gi|302595185|gb|ADL59581.1|/8.7899e-58/mucin protein [Helicoverpa armigera]
	Locus_48143_Transcript_1/2_Confidence_1.000	600	2.30667	22.53	3.28797	Up	0.819723	-	-	-	-	gi|224495116|gb|ACN52067.1|/4.21996e-46/insect intestinal mucin 3 [Mamestra configurata]
Others	Locus_834_Transcript_8/11_Confidence_0.412	1528	6.02333	28.85	2.25994	Up	0.80873	K09640|1|8e-42|172|api:100166365|transmembrane protease, serine 9 [EC:3.4.21.-];K01323|3|2e-31|137|cfa:475623|coagulation factor XI [EC:3.4.21.27];K01312|4|4e-31|136|dpo:Dpse_GA19543|trypsin [EC:3.4.21.4]	-	GO:0003824//catalytic activity	-	gi|56418417|gb|AAV91016.1|/5.01491e-100/hemolymph proteinase 18 [Manduca sexta]
	Locus_4093_Transcript_1/1_Confidence_1.000	1559	14.28	57.0867	1.99916	Up	0.815911	K06497|1|7e-42|172|ame:552721|CD63 antigen	-	-	-	gi|9624381|gb|AAF90148.1|AF274022_1/3.20321e-126/tetraspanin D76 [Manduca sexta]
	Locus_27630_Transcript_1/1_Confidence_1.000	101	1536.61	394.26	-1.96253	Down	0.846527	-	-	-	-	gi|259493819|gb|ACW82749.1|/7.28674e-12/hemocyte aggregation inhibitor protein precursor [Manduca sexta]
	Locus_13628_Transcript_2/3_Confidence_0.333	130	1719.98	337.713	-2.34852	Down	0.863041	-	-	GO:0004553//hydrolase activity, hydrolyzing O-glycosyl compounds;GO:0043167//ion binding	GO:0006026	gi|259493819|gb|ACW82749.1|/1.35073e-13/hemocyte aggregation inhibitor protein precursor [Manduca sexta]
	Locus_297_Transcript_3/6_Confidence_0.357	5859	11.7633	0.0233333	-8.97769	Down	0.893593	K00505|1|0.0|684|dme:Dmel_CG42640|tyrosinase [EC:1.14.18.1]	-	GO:0043168;GO:0022892;GO:0016716//oxidoreductase activity, acting on paired donors, with incorporation or reduction of molecular oxygen, another compound as one donor, and incorporation of one atom of oxygen;GO:0046914//transition metal ion binding	GO:0009893//positive regulation of metabolic process;GO:0015669//gas transport;GO:0006570//tyrosine metabolic process;GO:0006582//melanin metabolic process;GO:0006950//response to stress	gi|159141810|gb|ABH10016.2|/0/prophenoloxidase-1 [Heliothis virescens]
	Locus_3203_Transcript_8/8_Confidence_0.667	1313	9.04	0.01	-9.82018	Down	0.875233	K01312|1|5e-33|142|dpo:Dpse_GA19543|trypsin [EC:3.4.21.4];K09640|2|6e-33|142|api:100166365|transmembrane protease, serine 9 [EC:3.4.21.-];K01324|4|8e-30|132|bta:533547|plasma kallikrein [EC:3.4.21.34]	-	GO:0003824//catalytic activity	-	gi|56418393|gb|AAV91004.1|/2.07693e-120/hemolymph proteinase 6 [Manduca sexta]

## Sheet: FC3-VS-FP3.Immune related DETs
Table S3. Immune-related DETs between the fat body of parasitized and non-parasitized larva (FP3 vs. FC3).
Category	Transcript ID	Length	Means-FC3	Means-FP3	log2Ratio(FP3/FC3)	Up-Down-Regulation(FP1/FC1)	Probability	KEGG Orthology	GO Component	GO Function	GO Process	Blast nr
Pattern recognition receptor	Locus_930_Transcript_4/9_Confidence_0.462	629	1.49	296.917	7.6386	Up	0.960646	K06560|1|2e-09|62.4|cin:100176392|mannose receptor, C type	-	-	-	gi|385202653|gb|AFI47452.1|/1.03065e-117/C-type lectin 7 [Helicoverpa armigera]
	Locus_7445_Transcript_3/5_Confidence_0.250	168	0.83	98.8167	6.8955	Up	0.93144	-	-	-	-	gi|385202653|gb|AFI47452.1|/5.90367e-25/C-type lectin 7 [Helicoverpa armigera]
	Locus_384_Transcript_1/37_Confidence_0.005	191	2.89	35.1533	3.60452	Up	0.852031	-	-	-	-	gi|106897087|gb|ABF83203.1|/2.42381e-31/C-type lectin [Helicoverpa armigera]
	Locus_1155_Transcript_11/14_Confidence_0.130	1325	34.8767	423.737	3.60283	Up	0.880881	K06560|1|3e-11|70.5|mgp:100545114|mannose receptor, C type	-	-	-	gi|385202655|gb|AFI47453.1|/2.3e-159/C-type lectin 8, partial [Helicoverpa armigera]
	Locus_384_Transcript_23/37_Confidence_0.005	191	4.47667	52.9433	3.56395	Up	0.859541	-	-	-	-	gi|106897087|gb|ABF83203.1|/2.42381e-31/C-type lectin [Helicoverpa armigera]
	Locus_1155_Transcript_7/14_Confidence_0.074	541	66.77	725.67	3.44204	Up	0.881427	-	-	-	-	gi|385202655|gb|AFI47453.1|/1.81776e-41/C-type lectin 8, partial [Helicoverpa armigera]
	Locus_384_Transcript_8/37_Confidence_0.005	216	6.72	55.1133	3.03587	Up	0.85647	-	-	-	-	gi|106897087|gb|ABF83203.1|/5.49699e-31/C-type lectin [Helicoverpa armigera]
	Locus_9622_Transcript_2/3_Confidence_0.500	482	11.77	44.9967	1.9347	Up	0.824234	-	-	-	-	gi|148298818|ref|NP_001091784.1|/1.03653e-22/C-type lectin 10 precursor [Bombyx mori]
	Locus_20918_Transcript_1/2_Confidence_1.000	1508	28.3467	84.7933	1.58077	Up	0.810849	K13885|1|8e-37|155|xtr:100490714|scavenger receptor class B, member 1	-	-	-	gi|357624410|gb|EHJ75193.1|/4.88642e-124/scavenger receptor class B, member 1-like protein [Danaus plexippus]
	Locus_270_Transcript_10/11_Confidence_0.130	536	251.113	63.6833	-1.97935	Down	0.848784	K06764|1|7e-08|57.0|ecb:100053098|contactin 6;K06760|2|7e-08|57.0|pon:100171864|contactin 2;K06784|4|2e-07|55.8|acs:100552089|roundabout, axon guidance receptor 4	-	-	-	gi|186703383|gb|ACC91898.1|/9.03935e-86/hemolin [Helicoverpa zea]
	Locus_270_Transcript_9/11_Confidence_0.087	512	903.84	185.853	-2.2819	Down	0.865661	K06760|1|6e-08|57.0|pon:100171864|contactin 2;K06550|5|2e-07|55.1|gga:396059|L1 cell adhesion molecule	-	-	-	gi|186703383|gb|ACC91898.1|/1.43869e-87/hemolin [Helicoverpa zea]
	Locus_270_Transcript_8/11_Confidence_0.217	1043	277.833	53.8333	-2.36765	Down	0.863647	K06550|1|2e-18|94.0|gga:396059|L1 cell adhesion molecule;K06757|3|2e-16|87.4|dre:100141490|neurofascin;K06756|4|2e-16|87.0|dre:556537|neuronal cell adhesion molecule	-	-	-	gi|186703383|gb|ACC91898.1|/9.19693e-179/hemolin [Helicoverpa zea]
	Locus_384_Transcript_33/37_Confidence_0.144	1764	38.96	5.67667	-2.77888	Down	0.846659	K06560|1|1e-14|82.0|bfo:BRAFLDRAFT_66146|mannose receptor, C type	-	-	-	gi|385202651|gb|AFI47451.1|/1.11397e-170/C-type lectin 6 [Helicoverpa armigera]
	Locus_191_Transcript_2/10_Confidence_0.261	614	21.5567	2.72	-2.98646	Down	0.832658	K01446|1|2e-35|148|dme:Dmel_CG4432|N-acetylmuramoyl-L-alanine amidase [EC:3.5.1.28]	GO:0016021//integral to membrane	GO:0051635//bacterial cell surface binding;GO:0008329//pattern recognition receptor activity;GO:0005515//protein binding;GO:0005539//glycosaminoglycan binding	GO:0002812;GO:0006897//endocytosis;GO:0002252;GO:0007166//cell surface receptor signaling pathway	gi|112982725|ref|NP_001037560.1|/8.21733e-48/peptidoglycan recognition protein S2 precursor [Bombyx mori]
	Locus_1970_Transcript_2/6_Confidence_0.435	926	103.237	13.02	-2.98715	Down	0.865867	K01446|1|2e-06|48.1|dvi:Dvir_GJ13383|N-acetylmuramoyl-L-alanine amidase [EC:3.5.1.28]	-	-	-	gi|399128033|gb|AFP23117.1|/8.42592e-28/peptidoglycan recognition protein C [Helicoverpa armigera]
	Locus_270_Transcript_3/11_Confidence_0.239	1085	235.017	27.93	-3.07288	Down	0.874269	K06550|1|4e-19|96.3|gga:396059|L1 cell adhesion molecule;K06757|2|2e-17|90.5|dre:100141490|neurofascin;K06756|3|2e-17|90.5|dre:556537|neuronal cell adhesion molecule	-	-	-	gi|186703383|gb|ACC91898.1|/0/hemolin [Helicoverpa zea]
	Locus_2976_Transcript_1/2_Confidence_1.000	150	186.057	21.9933	-3.0806	Down	0.872724	-	-	-	-	gi|399128033|gb|AFP23117.1|/5.97239e-14/peptidoglycan recognition protein C [Helicoverpa armigera]
	Locus_1163_Transcript_1/2_Confidence_1.000	2398	12.24	1.36333	-3.16639	Down	0.806432	-	-	-	-	gi|399128033|gb|AFP23117.1|/3.4947e-06/peptidoglycan recognition protein C [Helicoverpa armigera]
	Locus_10617_Transcript_1/1_Confidence_1.000	136	361.757	40.0267	-3.17599	Down	0.877835	K01446|1|8e-07|52.4|dvi:Dvir_GJ20505|N-acetylmuramoyl-L-alanine amidase [EC:3.5.1.28]	-	-	-	gi|399128033|gb|AFP23117.1|/5.64664e-12/peptidoglycan recognition protein C [Helicoverpa armigera]
	Locus_1970_Transcript_1/6_Confidence_0.304	312	451.88	45.4333	-3.31412	Down	0.87938	K01446|1|8e-07|52.4|dmo:Dmoj_GI12108|N-acetylmuramoyl-L-alanine amidase [EC:3.5.1.28]	-	-	-	gi|399128033|gb|AFP23117.1|/8.68849e-24/peptidoglycan recognition protein C [Helicoverpa armigera]
	Locus_32180_Transcript_1/1_Confidence_1.000	138	39.2933	3.60667	-3.44555	Down	0.853286	K01446|1|4e-07|53.5|tca:658050|N-acetylmuramoyl-L-alanine amidase [EC:3.5.1.28]	-	-	-	gi|399128031|gb|AFP23116.1|/8.71151e-13/peptidoglycan recognition protein B [Helicoverpa armigera]
	Locus_112_Transcript_1/10_Confidence_0.389	946	91.92	8.11	-3.5026	Down	0.868219	K01446|1|1e-51|198|tca:658050|N-acetylmuramoyl-L-alanine amidase [EC:3.5.1.28]	-	-	-	gi|154240658|dbj|BAF74637.1|/1.98617e-78/peptidoglycan recognition protein-D [Samia ricini]
	Locus_3997_Transcript_1/1_Confidence_1.000	354	77.6367	6.75667	-3.52235	Down	0.865856	-	-	-	-	gi|91080607|ref|XP_967476.1|/1.52533e-09/PREDICTED: similar to scavenger receptor cysteine-rich protein isoform 1 [Tribolium castaneum]
	Locus_2266_Transcript_2/2_Confidence_1.000	160	101.31	8.05	-3.65364	Down	0.870284	K01446|1|2e-11|67.8|dvi:Dvir_GJ15950|N-acetylmuramoyl-L-alanine amidase [EC:3.5.1.28]	-	GO:0016811//hydrolase activity, acting on carbon-nitrogen (but not peptide) bonds, in linear amides;GO:0005539//glycosaminoglycan binding	GO:0000270//peptidoglycan metabolic process;GO:0006952//defense response	gi|313247960|gb|ADR51143.1|/5.03623e-24/peptidoglycan recognition-like protein A [Helicoverpa armigera]
	Locus_1256_Transcript_2/4_Confidence_0.647	1012	12.7033	0.963333	-3.72103	Down	0.814229	K06560|1|2e-06|53.9|tgu:100225774|mannose receptor, C type;K06563|4|3e-06|53.5|mdo:100026844|CD209 antigen	-	-	-	gi|385202647|gb|AFI47449.1|/3.4655e-42/C-type lectin 4, partial [Helicoverpa armigera]
	Locus_12334_Transcript_1/2_Confidence_1.000	555	81.1333	4.54667	-4.15741	Down	0.869426	-	-	GO:0016798//hydrolase activity, acting on glycosyl bonds	GO:0044238//primary metabolic process	gi|171740915|gb|ACB54952.1|/1.26172e-104/putative gram negative bacteria-binding protein precursor [Helicoverpa armigera]
	Locus_413_Transcript_2/2_Confidence_1.000	197	199.913	9.38667	-4.41262	Down	0.880426	K01446|1|6e-16|82.8|tca:658050|N-acetylmuramoyl-L-alanine amidase [EC:3.5.1.28]	-	-	-	gi|399128031|gb|AFP23116.1|/2.04113e-30/peptidoglycan recognition protein B [Helicoverpa armigera]
	Locus_270_Transcript_7/11_Confidence_0.283	1349	325.303	14.1133	-4.52665	Down	0.884087	K06550|1|4e-30|133|gga:396059|L1 cell adhesion molecule	-	-	-	gi|186703383|gb|ACC91898.1|/0/hemolin [Helicoverpa zea]
	Locus_11854_Transcript_1/1_Confidence_1.000	577	103.53	4.2	-4.62352	Down	0.875337	-	-	GO:0016798//hydrolase activity, acting on glycosyl bonds	GO:0044238//primary metabolic process	gi|171740915|gb|ACB54952.1|/7.21139e-101/putative gram negative bacteria-binding protein precursor [Helicoverpa armigera]
	Locus_413_Transcript_1/2_Confidence_1.000	363	89.5067	3.55	-4.6561	Down	0.873748	K01446|1|7e-20|59.7|tca:658050|N-acetylmuramoyl-L-alanine amidase [EC:3.5.1.28]	-	-	-	gi|154240658|dbj|BAF74637.1|/1.71365e-21/peptidoglycan recognition protein-D [Samia ricini]
	Locus_1084_Transcript_1/1_Confidence_1.000	1142	14.56	0.506667	-4.84483	Down	0.829617	-	-	-	-	gi|399128031|gb|AFP23116.1|/2.54994e-07/peptidoglycan recognition protein B [Helicoverpa armigera]
	Locus_423_Transcript_1/4_Confidence_0.333	187	463.353	12.0167	-5.269	Down	0.891734	-	-	-	-	gi|399128031|gb|AFP23116.1|/6.22213e-17/peptidoglycan recognition protein B [Helicoverpa armigera]
	Locus_112_Transcript_3/10_Confidence_0.250	2072	10.1	0.256667	-5.29832	Down	0.811469	K01446|1|3e-51|198|tca:658050|N-acetylmuramoyl-L-alanine amidase [EC:3.5.1.28]	-	-	-	gi|154240658|dbj|BAF74637.1|/5.28375e-79/peptidoglycan recognition protein-D [Samia ricini]
	Locus_66_Transcript_3/3_Confidence_0.667	361	15.1433	0.283333	-5.74004	Down	0.845782	-	-	-	-	gi|357616833|gb|EHJ70432.1|/8.86147e-10/peptidoglycan recognition protein S2 [Danaus plexippus]
	Locus_423_Transcript_4/4_Confidence_0.611	200	69.36	1.21333	-5.83706	Down	0.888208	-	-	-	-	gi|399128031|gb|AFP23116.1|/3.92046e-20/peptidoglycan recognition protein B [Helicoverpa armigera]
	Locus_308_Transcript_1/7_Confidence_0.250	843	10.1533	0.173333	-5.87226	Down	0.825118	K01446|1|1e-06|53.9|dwi:Dwil_GK23800|N-acetylmuramoyl-L-alanine amidase [EC:3.5.1.28]	-	GO:0016811//hydrolase activity, acting on carbon-nitrogen (but not peptide) bonds, in linear amides	GO:0000270//peptidoglycan metabolic process	gi|112982725|ref|NP_001037560.1|/5.36443e-08/peptidoglycan recognition protein S2 precursor [Bombyx mori]
	Locus_308_Transcript_4/7_Confidence_0.227	655	33.2367	0.48	-6.1136	Down	0.885327	K01446|1|3e-10|65.5|dpe:Dper_GL26887|N-acetylmuramoyl-L-alanine amidase [EC:3.5.1.28]	-	GO:0008329//pattern recognition receptor activity;GO:0042834//peptidoglycan binding	GO:0002815;GO:0002237//response to molecule of bacterial origin;GO:0008063//Toll signaling pathway	gi|112982725|ref|NP_001037560.1|/2.77487e-15/peptidoglycan recognition protein S2 precursor [Bombyx mori]
	Locus_308_Transcript_3/7_Confidence_0.227	655	11.86	0.156667	-6.24226	Down	0.852787	K01446|1|9e-07|53.9|dwi:Dwil_GK23800|N-acetylmuramoyl-L-alanine amidase [EC:3.5.1.28]	-	GO:0016811//hydrolase activity, acting on carbon-nitrogen (but not peptide) bonds, in linear amides	GO:0000270//peptidoglycan metabolic process	gi|112982725|ref|NP_001037560.1|/3.32197e-08/peptidoglycan recognition protein S2 precursor [Bombyx mori]
	Locus_1545_Transcript_1/13_Confidence_0.015	192	4.78667	0.01	-8.90288	Down	0.808553	-	-	GO:0005488//binding	-	gi|385202645|gb|AFI47448.1|/2.86316e-32/C-type lectin 3 [Helicoverpa armigera]
	Locus_308_Transcript_7/7_Confidence_0.318	938	6.03	0.01	-9.23601	Down	0.850255	K01446|1|2e-06|53.9|dwi:Dwil_GK23800|N-acetylmuramoyl-L-alanine amidase [EC:3.5.1.28]	-	GO:0016811//hydrolase activity, acting on carbon-nitrogen (but not peptide) bonds, in linear amides	GO:0000270//peptidoglycan metabolic process	gi|112982725|ref|NP_001037560.1|/6.45791e-08/peptidoglycan recognition protein S2 precursor [Bombyx mori]
	Locus_308_Transcript_6/7_Confidence_0.318	938	11.0467	0.01	-10.1094	Down	0.918745	K01446|1|6e-10|65.5|dpe:Dper_GL26887|N-acetylmuramoyl-L-alanine amidase [EC:3.5.1.28]	-	GO:0008329//pattern recognition receptor activity;GO:0042834//peptidoglycan binding	GO:0002815;GO:0002237//response to molecule of bacterial origin;GO:0008063//Toll signaling pathway	gi|112982725|ref|NP_001037560.1|/5.45428e-15/peptidoglycan recognition protein S2 precursor [Bombyx mori]
	Locus_30487_Transcript_1/1_Confidence_1.000	109	11.9067	0.01	-10.2176	Down	0.924363	-	-	-	-	gi|399128031|gb|AFP23116.1|/3.87305e-08/peptidoglycan recognition protein B [Helicoverpa armigera]
	Locus_384_Transcript_37/37_Confidence_0.239	2821	41.7	0.01	-12.0258	Down	0.971407	K06560|1|2e-14|82.0|bfo:BRAFLDRAFT_66146|mannose receptor, C type	-	-	-	gi|385202651|gb|AFI47451.1|/5.13561e-171/C-type lectin 6 [Helicoverpa armigera]
Antimicrobial peptide	Locus_16_Transcript_1/4_Confidence_0.488	231	219.97	80.8067	-1.44476	Down	0.805841	-	-	GO:0004553//hydrolase activity, hydrolyzing O-glycosyl compounds	GO:0006952//defense response;GO:0008219//cell death;GO:0009056//catabolic process	gi|219881450|gb|ACL51928.1|/1.8097e-18/lysozyme precursor [Helicoverpa zea]
	Locus_48584_Transcript_1/1_Confidence_1.000	107	352.053	127.123	-1.46957	Down	0.812596	-	-	-	-	gi|110649240|emb|CAL25129.1|/4.11746e-07/gloverin [Manduca sexta]
	Locus_12680_Transcript_2/3_Confidence_0.240	543	127.39	43.7967	-1.54036	Down	0.812691	-	-	-	-	gi|313247966|gb|ADR51146.1|/1.50659e-06/gloverin [Helicoverpa armigera]
	Locus_28123_Transcript_1/1_Confidence_1.000	120	1314.04	429.72	-1.61254	Down	0.831594	-	-	-	-	gi|238915954|gb|ACR78446.1|/1.23369e-06/gloverin-like antibacterial protein [Heliothis virescens]
	Locus_3265_Transcript_3/4_Confidence_0.533	496	148.86	45.9233	-1.69666	Down	0.828453	K01185|1|1e-29|129|dme:Dmel_CG11159|lysozyme [EC:3.2.1.17];K13915|4|1e-19|95.5|aga:AgaP_AGAP007347|lysozyme C [EC:3.2.1.17]	-	GO:0004553//hydrolase activity, hydrolyzing O-glycosyl compounds	GO:0006959//humoral immune response;GO:0048102//autophagic cell death	gi|145286562|gb|ABP52098.1|/7.88082e-61/lysozyme-like protein 1 [Antheraea mylitta]
	Locus_28990_Transcript_1/1_Confidence_1.000	109	130.703	40.0833	-1.70522	Down	0.827734	-	-	-	-	gi|61660431|gb|AAX51192.1|/1.61539e-11/attacin [Helicoverpa armigera]
	Locus_41061_Transcript_1/1_Confidence_0.182	106	853.263	257.533	-1.72823	Down	0.840323	-	-	-	GO:0006952//defense response	gi|313247970|gb|ADR51148.1|/1.23686e-11/cecropin 3 [Helicoverpa armigera]
	Locus_17285_Transcript_1/2_Confidence_1.000	118	541.753	162.143	-1.74037	Down	0.839611	-	-	GO:0004553//hydrolase activity, hydrolyzing O-glycosyl compounds	GO:0006952//defense response;GO:0008219//cell death;GO:0009056//catabolic process	gi|219881450|gb|ACL51928.1|/8.01757e-14/lysozyme precursor [Helicoverpa zea]
	Locus_563_Transcript_1/2_Confidence_1.000	233	104.543	31.2833	-1.74063	Down	0.826579	-	-	-	GO:0006952//defense response	gi|313247970|gb|ADR51148.1|/4.60025e-14/cecropin 3 [Helicoverpa armigera]
	Locus_5909_Transcript_3/4_Confidence_0.390	139	725.283	209.33	-1.79277	Down	0.843603	-	-	-	-	gi|302347126|gb|ADL27731.1|/1.58731e-06/gloverin [Spodoptera exigua]
	Locus_138_Transcript_3/7_Confidence_0.458	393	74.2667	17.6433	-2.07359	Down	0.838562	-	-	-	GO:0006952//defense response	gi|313247972|gb|ADR51149.1|/5.01283e-21/moricin [Helicoverpa armigera]
	Locus_12955_Transcript_1/3_Confidence_0.600	124	167.073	33.4933	-2.31854	Down	0.858591	-	-	GO:0004553//hydrolase activity, hydrolyzing O-glycosyl compounds	GO:0006952//defense response;GO:0008219//cell death;GO:0009056//catabolic process	gi|219881450|gb|ACL51928.1|/2.09429e-14/lysozyme precursor [Helicoverpa zea]
	Locus_86_Transcript_51/56_Confidence_0.028	656	146.34	28.1567	-2.37778	Down	0.858925	-	-	-	GO:0006952//defense response	gi|61660433|gb|AAX51193.1|/5.47566e-11/HacD [Helicoverpa armigera]
	Locus_21978_Transcript_1/1_Confidence_1.000	299	80.1567	14.8933	-2.42816	Down	0.852456	-	-	-	GO:0006950//response to stress	gi|33439724|gb|AAQ18900.1|/1.60213e-14/cobatoxin long form B [Spodoptera frugiperda]
	Locus_86_Transcript_48/56_Confidence_0.028	592	88.6533	14.5833	-2.60385	Down	0.858202	-	-	-	GO:0006952//defense response	gi|61660433|gb|AAX51193.1|/3.57798e-10/HacD [Helicoverpa armigera]
	Locus_4561_Transcript_3/4_Confidence_0.386	643	49.4733	7.97667	-2.63279	Down	0.848762	-	-	-	-	gi|238915954|gb|ACR78446.1|/3.9666e-07/gloverin-like antibacterial protein [Heliothis virescens]
	Locus_2296_Transcript_1/1_Confidence_0.600	107	73.5133	11.7167	-2.64944	Down	0.855869	-	-	-	-	gi|219881450|gb|ACL51928.1|/7.50378e-09/lysozyme precursor [Helicoverpa zea]
	Locus_34611_Transcript_1/2_Confidence_1.000	163	759.773	115.403	-2.71888	Down	0.875172	-	-	-	-	gi|302347126|gb|ADL27731.1|/3.85522e-16/gloverin [Spodoptera exigua]
	Locus_4897_Transcript_3/3_Confidence_0.897	451	182.7	26.2867	-2.79707	Down	0.869573	-	-	-	-	gi|238915954|gb|ACR78446.1|/7.0519e-15/gloverin-like antibacterial protein [Heliothis virescens]
	Locus_2940_Transcript_1/1_Confidence_1.000	263	365.73	50.3767	-2.85995	Down	0.874698	-	-	-	-	gi|238915954|gb|ACR78446.1|/2.73138e-06/gloverin-like antibacterial protein [Heliothis virescens]
	Locus_4045_Transcript_1/2_Confidence_1.000	564	32.0933	3.54333	-3.17909	Down	0.846799	-	-	-	-	gi|12005280|gb|AAG44367.1|AF233590_1/2.16738e-06/gloverin precursor [Trichoplusia ni]
	Locus_8032_Transcript_1/2_Confidence_1.000	512	388.063	40.7633	-3.25095	Down	0.878521	-	-	-	-	gi|313247966|gb|ADR51146.1|/9.52203e-15/gloverin [Helicoverpa armigera]
	Locus_23644_Transcript_1/1_Confidence_1.000	148	1963.99	191.827	-3.35591	Down	0.882128	-	-	-	-	gi|238915954|gb|ACR78446.1|/3.99677e-18/gloverin-like antibacterial protein [Heliothis virescens]
	Locus_13355_Transcript_1/1_Confidence_1.000	218	2207.29	203.297	-3.44062	Down	0.882535	-	-	-	-	gi|313247966|gb|ADR51146.1|/2.0225e-17/gloverin [Helicoverpa armigera]
	Locus_1702_Transcript_1/1_Confidence_1.000	103	1911.81	174.18	-3.45629	Down	0.8827	-	-	-	-	gi|313247966|gb|ADR51146.1|/9.49354e-12/gloverin [Helicoverpa armigera]
	Locus_25310_Transcript_2/2_Confidence_1.000	128	204.467	18.2967	-3.48221	Down	0.876239	-	-	-	-	gi|238915954|gb|ACR78446.1|/2.47349e-07/gloverin-like antibacterial protein [Heliothis virescens]
	Locus_39995_Transcript_1/1_Confidence_0.640	103	118.317	10.4833	-3.49648	Down	0.871378	-	-	-	-	gi|302347126|gb|ADL27731.1|/1.41862e-07/gloverin [Spodoptera exigua]
	Locus_3491_Transcript_3/3_Confidence_0.750	200	319.76	27.66	-3.53112	Down	0.879299	-	-	-	-	gi|12005280|gb|AAG44367.1|AF233590_1/2.34003e-10/gloverin precursor [Trichoplusia ni]
	Locus_122_Transcript_6/6_Confidence_0.333	240	165.04	13.8167	-3.57833	Down	0.875076	-	-	-	-	gi|238915954|gb|ACR78446.1|/5.39211e-23/gloverin-like antibacterial protein [Heliothis virescens]
	Locus_138_Transcript_6/7_Confidence_0.583	289	39.1033	3.25333	-3.5873	Down	0.854166	-	-	-	GO:0006952//defense response	gi|313247972|gb|ADR51149.1|/4.8541e-19/moricin [Helicoverpa armigera]
	Locus_5346_Transcript_1/1_Confidence_1.000	166	417.91	32.2067	-3.69776	Down	0.881277	-	-	-	-	gi|313247966|gb|ADR51146.1|/4.52028e-25/gloverin [Helicoverpa armigera]
	Locus_10627_Transcript_1/1_Confidence_1.000	108	515.213	38.14	-3.75579	Down	0.882106	-	-	-	-	gi|313247966|gb|ADR51146.1|/2.76918e-14/gloverin [Helicoverpa armigera]
	Locus_17401_Transcript_1/1_Confidence_1.000	316	325.063	23.0267	-3.81934	Down	0.880723	-	-	-	GO:0006950//response to stress	gi|313247974|gb|ADR51150.1|/8.37338e-16/cobatoxin [Helicoverpa armigera]
	Locus_13470_Transcript_1/1_Confidence_1.000	537	25.7333	1.8	-3.83757	Down	0.844975	-	-	-	-	gi|313247966|gb|ADR51146.1|/5.41115e-14/gloverin [Helicoverpa armigera]
	Locus_6624_Transcript_1/1_Confidence_1.000	148	26.1933	1.81333	-3.85248	Down	0.845438	-	-	-	-	gi|205318605|gb|ACI02333.1|/1.33051e-13/antibacterial protein [Heliothis virescens]
	Locus_13744_Transcript_1/1_Confidence_1.000	357	16.1833	1.07667	-3.90987	Down	0.828409	-	-	-	GO:0006952//defense response	gi|157704369|gb|ABV68873.1|/1.16169e-17/cecropin D [Trichoplusia ni]
	Locus_1973_Transcript_1/2_Confidence_1.000	172	340.45	16.21	-4.39249	Down	0.883651	K01185|1|5e-10|63.2|dme:Dmel_CG11159|lysozyme [EC:3.2.1.17];K13915|2|1e-07|55.1|aag:AaeL_AAEL003723|lysozyme C [EC:3.2.1.17];K00704|5|4e-06|50.1|cfa:403730|alpha-lactalbumin [EC:2.4.1.22]	-	GO:0004553//hydrolase activity, hydrolyzing O-glycosyl compounds	GO:0006959//humoral immune response;GO:0048102//autophagic cell death	gi|145286562|gb|ABP52098.1|/8.503e-24/lysozyme-like protein 1 [Antheraea mylitta]
	Locus_1402_Transcript_10/12_Confidence_0.125	343	21.01	0.296667	-6.14609	Down	0.874662	-	-	-	-	gi|145286562|gb|ABP52098.1|/1.39624e-10/lysozyme-like protein 1 [Antheraea mylitta]
	Locus_3265_Transcript_4/4_Confidence_0.400	375	5.75667	0.01	-9.16909	Down	0.842594	K01185|1|2e-17|87.8|dme:Dmel_CG11159|lysozyme [EC:3.2.1.17];K13915|4|7e-11|65.9|aga:AgaP_AGAP007347|lysozyme C [EC:3.2.1.17]	-	GO:0004553//hydrolase activity, hydrolyzing O-glycosyl compounds	GO:0006959//humoral immune response;GO:0048102//autophagic cell death	gi|145286562|gb|ABP52098.1|/3.53133e-38/lysozyme-like protein 1 [Antheraea mylitta]
Serine protease	Locus_52177_Transcript_2/2_Confidence_1.000	1164	2.58333	24.1633	3.22551	Up	0.839105	K01319|1|3e-08|60.5|ecb:100053921|cathepsin G [EC:3.4.21.20];K08668|2|7e-08|58.9|hsa:5650|kallikrein 7 (chymotryptic, stratum corneum) [EC:3.4.21.117];K01362|3|1e-06|55.1|mmu:14942|[EC:3.4.21.-];K01325|5|2e-06|54.3|rno:24841|tissue kallikrein [EC:3.4.21.35]	-	GO:0003824//catalytic activity	-	gi|357625372|gb|EHJ75838.1|/2.74849e-89/putative serine protease [Danaus plexippus]
	Locus_52177_Transcript_1/2_Confidence_1.000	1164	2.03333	18.9633	3.22129	Up	0.830211	K01319|1|3e-08|60.5|ecb:100053921|cathepsin G [EC:3.4.21.20];K08668|2|7e-08|58.9|hsa:5650|kallikrein 7 (chymotryptic, stratum corneum) [EC:3.4.21.117];K01362|3|1e-06|55.1|mmu:14942|[EC:3.4.21.-];K01325|5|2e-06|54.3|rno:24841|tissue kallikrein [EC:3.4.21.35]	-	GO:0003824//catalytic activity	-	gi|357625372|gb|EHJ75838.1|/2.74849e-89/putative serine protease [Danaus plexippus]
	Locus_465_Transcript_11/22_Confidence_0.006	174	51.2667	200.753	1.96933	Up	0.846729	-	-	GO:0004175//endopeptidase activity	GO:0019538//protein metabolic process	gi|208972549|gb|ACI32835.1|/3.32738e-28/serine proteinase-like protein 1 [Helicoverpa armigera]
	Locus_20406_Transcript_2/4_Confidence_0.333	847	33.71	9.69	-1.79861	Down	0.809371	K01312|1|2e-22|106|dpo:Dpse_GA11599|trypsin [EC:3.4.21.4];K08649|5|5e-20|98.6|ssc:100233186|granzyme M [EC:3.4.21.-]	-	-	-	gi|171740901|gb|ACB54945.1|/3.35033e-66/azurocidin-like serine proteinase [Helicoverpa armigera]
	Locus_29152_Transcript_1/1_Confidence_1.000	613	38.71	10.6533	-1.8614	Down	0.81526	K01312|1|2e-17|89.4|nvi:100114919|trypsin [EC:3.4.21.4];K11997|4|6e-15|80.9|ame:409206|tripartite motif-containing protein 2/3;K09640|5|7e-14|77.4|tca:662788|transmembrane protease, serine 9 [EC:3.4.21.-]	-	GO:0004175//endopeptidase activity	GO:0019538//protein metabolic process	gi|2463066|emb|CAA72953.1|/2.12763e-104/diverged serine protease [Helicoverpa armigera]
	Locus_315_Transcript_8/10_Confidence_0.062	1220	22.3767	5.78667	-1.95119	Down	0.804399	K01362|1|3e-21|103|dme:Dmel_CG14780|[EC:3.4.21.-];K01312|2|1e-18|95.1|dvi:Dvir_GJ20852|trypsin [EC:3.4.21.4]	-	-	-	gi|304443635|gb|ADM35107.1|/5.38744e-51/serine protease 30 [Mamestra configurata]
	Locus_20406_Transcript_3/4_Confidence_0.583	649	104.957	14.1233	-2.89364	Down	0.864928	K01317|1|2e-13|76.3|tgu:100230182|acrosin [EC:3.4.21.10];K01311|2|2e-12|72.4|oaa:100082025|chymotrypsin C [EC:3.4.21.2];K01312|3|4e-12|71.6|dgr:Dgri_GH22868|trypsin [EC:3.4.21.4]	-	-	-	gi|171740901|gb|ACB54945.1|/2.61502e-66/azurocidin-like serine proteinase [Helicoverpa armigera]
	Locus_47611_Transcript_1/1_Confidence_1.000	272	38.5267	2.76333	-3.80138	Down	0.854684	K09640|1|8e-13|72.4|tca:662788|transmembrane protease, serine 9 [EC:3.4.21.-];K01312|3|2e-12|70.9|dgr:Dgri_GH22926|trypsin [EC:3.4.21.4]	-	-	-	gi|315139328|gb|ADT80822.1|/1.85845e-39/serine protease 52 [Mamestra configurata]
	Locus_36669_Transcript_1/1_Confidence_1.000	406	33.1433	2.35	-3.81799	Down	0.851704	-	-	GO:0008233//peptidase activity	-	gi|304443609|gb|ACR15975.2|/3.09493e-42/serine protease 19 [Mamestra configurata]
	Locus_35762_Transcript_1/1_Confidence_1.000	364	14.12	0.526667	-4.74471	Down	0.827001	K01312|1|3e-16|84.0|dvi:Dvir_GJ20852|trypsin [EC:3.4.21.4];K09633|2|3e-16|83.6|gga:418528|transmembrane protease, serine 2;K08670|5|3e-15|80.5|aml:100466959|suppressor of tumorigenicity protein 14 [EC:3.4.21.109]	-	GO:0070011//peptidase activity, acting on L-amino acid peptides	-	gi|315139328|gb|ADT80822.1|/5.30084e-50/serine protease 52 [Mamestra configurata]
	Locus_2588_Transcript_1/1_Confidence_1.000	1026	895.243	27.9467	-5.00153	Down	0.890332	K01324|1|5e-11|69.3|xla:446603|plasma kallikrein [EC:3.4.21.34];K09641|3|5e-10|65.9|ptr:471225|transmembrane protease, serine 11D [EC:3.4.21.-]	-	-	-	gi|145843820|gb|ABP96917.1|/3.23139e-120/serine protease 4 [Helicoverpa armigera]
	Locus_45874_Transcript_1/1_Confidence_1.000	476	14.4333	0.396667	-5.18533	Down	0.832845	K01310|1|3e-19|94.4|dpo:Dpse_GA19618|chymotrypsin [EC:3.4.21.1];K04346|2|1e-16|85.5|tca:661072|guanine nucleotide-binding protein subunit alpha-12;K09640|3|3e-16|84.3|dse:Dsec_GM14740|transmembrane protease, serine 9 [EC:3.4.21.-]	-	GO:0004175//endopeptidase activity	GO:0019538//protein metabolic process	gi|315139350|gb|ADT80833.1|/2.65327e-52/serine protease 63 [Mamestra configurata]
	Locus_10692_Transcript_1/1_Confidence_1.000	537	2997.74	75.4233	-5.31272	Down	0.894504	K01312|1|1e-23|109|cqu:CpipJ_CPIJ007079|trypsin [EC:3.4.21.4]	-	GO:0004175//endopeptidase activity	GO:0019538//protein metabolic process	gi|297340776|gb|ADI32886.1|/2.2987e-89/serine protease [Helicoverpa armigera]
	Locus_35477_Transcript_1/1_Confidence_1.000	422	28.16	0.47	-5.90484	Down	0.87228	K04346|1|3e-23|107|tca:661072|guanine nucleotide-binding protein subunit alpha-12;K09640|2|2e-21|101|dse:Dsec_GM14740|transmembrane protease, serine 9 [EC:3.4.21.-];K01362|5|9e-21|99.0|dme:Dmel_CG31034|[EC:3.4.21.-]	-	GO:0070011//peptidase activity, acting on L-amino acid peptides	-	gi|304443637|gb|ACR16002.2|/3.02926e-50/serine protease 48 [Mamestra configurata]
	Locus_8061_Transcript_1/1_Confidence_1.000	928	666.257	7.32	-6.50809	Down	0.935179	K01310|1|9e-42|171|dpo:Dpse_GA19618|chymotrypsin [EC:3.4.21.1];K09640|2|1e-38|160|dse:Dsec_GM14740|transmembrane protease, serine 9 [EC:3.4.21.-];K04346|5|1e-37|157|tca:661072|guanine nucleotide-binding protein subunit alpha-12	-	-	-	gi|304443601|gb|ADM35105.1|/2.65421e-139/serine protease 36 [Mamestra configurata]
	Locus_7454_Transcript_1/1_Confidence_1.000	825	278.06	2.98667	-6.54072	Down	0.933029	K09640|1|6e-20|98.2|dse:Dsec_GM14740|transmembrane protease, serine 9 [EC:3.4.21.-];K01310|3|8e-20|97.8|dpo:Dpse_GA19618|chymotrypsin [EC:3.4.21.1];K01362|5|1e-18|94.0|dme:Dmel_CG31039|[EC:3.4.21.-]	-	GO:0003824//catalytic activity	-	gi|304443595|gb|ACR15967.2|/2.17192e-107/serine protease 24 [Mamestra configurata]
	Locus_7455_Transcript_1/1_Confidence_1.000	289	256.663	2.42	-6.72873	Down	0.936166	-	-	-	-	gi|304443595|gb|ACR15967.2|/6.35437e-11/serine protease 24 [Mamestra configurata]
	Locus_46894_Transcript_1/1_Confidence_1.000	197	22.57	0.01	-11.1402	Down	0.955146	-	-	GO:0008233//peptidase activity	-	gi|56462302|gb|AAV91434.1|/3.05715e-18/serine protease 3 [Lonomia obliqua]
Serine protease inhibitor	Locus_2790_Transcript_1/1_Confidence_1.000	263	17.37	67.8033	1.96476	Up	0.832735	-	-	-	-	gi|364023635|gb|AEW46892.1|/2.09135e-06/serine protease inhibitor 003 [Chilo suppressalis]
	Locus_38551_Transcript_1/1_Confidence_1.000	210	151.237	52.1133	-1.53708	Down	0.81472	-	-	-	-	gi|389610585|dbj|BAM18904.1|/6.78688e-13/serine protease inhibitor 100A [Papilio polytes]
	Locus_5383_Transcript_1/8_Confidence_0.136	406	30.1567	3.28	-3.20071	Down	0.845349	-	-	-	-	gi|357601811|gb|EHJ63159.1|/1.10495e-15/serine protease inhibitor 28 [Danaus plexippus]
	Locus_11531_Transcript_1/1_Confidence_1.000	473	94.5567	9.25	-3.35365	Down	0.867687	K08023|1|7e-08|56.6|cfa:490784|latent transforming growth factor beta binding protein;K06702|2|3e-07|54.7|ssc:100155660|CDW93 antigen;K06706|3|1e-06|52.8|dre:323364|CD248 antigen, endosialin	GO:0044421//extracellular region part	GO:0004866//endopeptidase inhibitor activity	GO:0043062//extracellular structure organization;GO:0009611//response to wounding;GO:0032502//developmental process	gi|357601811|gb|EHJ63159.1|/3.40304e-20/serine protease inhibitor 28 [Danaus plexippus]
	Locus_5383_Transcript_6/8_Confidence_0.409	634	36.9133	2.85667	-3.69174	Down	0.853355	K08023|1|1e-09|63.5|cfa:490784|latent transforming growth factor beta binding protein;K03900|2|4e-09|61.6|dgr:Dgri_GH14682|von Willebrand factor	GO:0044421//extracellular region part	GO:0004866//endopeptidase inhibitor activity	-	gi|357601811|gb|EHJ63159.1|/8.2131e-22/serine protease inhibitor 28 [Danaus plexippus]
	Locus_5383_Transcript_5/8_Confidence_0.409	746	25.1667	1.83333	-3.77897	Down	0.844021	K03900|1|6e-11|68.2|dgr:Dgri_GH14682|von Willebrand factor;K08654|2|4e-09|62.0|xla:446297|proprotein convertase subtilisin/kexin type 5 [EC:3.4.21.-];K08023|3|1e-08|60.5|ecb:100056889|latent transforming growth factor beta binding protein	GO:0044421//extracellular region part	GO:0004866//endopeptidase inhibitor activity	GO:0009987//cellular process	gi|357601811|gb|EHJ63159.1|/1.38142e-22/serine protease inhibitor 28 [Danaus plexippus]
	Locus_5383_Transcript_7/8_Confidence_0.136	314	25.9667	1.03333	-4.65128	Down	0.849826	-	-	-	-	gi|357601811|gb|EHJ63159.1|/4.45026e-09/serine protease inhibitor 28 [Danaus plexippus]
	Locus_37172_Transcript_1/1_Confidence_1.000	254	7.93	0.01	-9.63118	Down	0.887918	-	-	-	-	gi|226342920|ref|NP_001139722.1|/2.48527e-15/serine protease inhibitor 31 [Bombyx mori]
Mucin	Locus_44159_Transcript_1/1_Confidence_1.000	585	76.43	21.54	-1.82712	Down	0.827158	K01873|1|7e-07|53.9|tca:662504|valyl-tRNA synthetase [EC:6.1.1.9]	-	-	-	gi|302595185|gb|ADL59581.1|/9.9041e-29/mucin protein [Helicoverpa armigera]
	Locus_14268_Transcript_1/1_Confidence_1.000	611	139.503	39.1867	-1.83186	Down	0.835652	K01183|1|6e-08|57.8|dgr:Dgri_GH10759|chitinase [EC:3.2.1.14]	-	-	-	gi|302595185|gb|ADL59581.1|/2.14466e-32/mucin protein [Helicoverpa armigera]
	Locus_14878_Transcript_2/2_Confidence_1.000	1330	187.5	51.4233	-1.8664	Down	0.839949	K01183|1|1e-13|78.6|cqu:CpipJ_CPIJ010945|chitinase [EC:3.2.1.14]	-	-	-	gi|159792900|gb|ABW98670.1|/2.0479e-95/insect intestinal mucin IIM86 [Helicoverpa armigera]
	Locus_20188_Transcript_4/4_Confidence_0.750	712	44.2	10.91	-2.0184	Down	0.827698	-	-	-	-	gi|159792900|gb|ABW98670.1|/3.70537e-51/insect intestinal mucin IIM86 [Helicoverpa armigera]
	Locus_7738_Transcript_1/3_Confidence_0.857	2108	354.907	23.8333	-3.89639	Down	0.88124	K01873|1|1e-14|82.4|tca:662504|valyl-tRNA synthetase [EC:6.1.1.9];K01183|3|2e-13|78.6|der:Dere_GG21384|chitinase [EC:3.2.1.14]	-	-	-	gi|161138535|gb|ABX58211.1|/0/intestinal mucin IIM-15 [Helicoverpa armigera]
	Locus_3687_Transcript_3/3_Confidence_0.600	886	1861.8	103.56	-4.16816	Down	0.885731	K01183|1|3e-07|56.2|ame:551600|chitinase [EC:3.2.1.14]	-	-	-	gi|171740877|gb|ACB54933.1|/1.45353e-123/insect intestinal mucin 2 [Helicoverpa armigera]
	Locus_7738_Transcript_2/3_Confidence_0.857	2102	384.407	21.3467	-4.17055	Down	0.882979	K01873|1|8e-15|83.2|tca:662504|valyl-tRNA synthetase [EC:6.1.1.9];K01183|3|2e-13|78.6|der:Dere_GG21384|chitinase [EC:3.2.1.14]	-	-	-	gi|161138535|gb|ABX58211.1|/0/intestinal mucin IIM-15 [Helicoverpa armigera]
	Locus_35960_Transcript_1/1_Confidence_1.000	598	164.67	9.13333	-4.17229	Down	0.877692	K01183|1|1e-06|53.5|aag:AaeL_AAEL003066|chitinase [EC:3.2.1.14]	-	-	-	gi|171740919|gb|ACB54954.1|/4.8712e-79/insect intestinal mucin 3 [Helicoverpa armigera]
	Locus_56354_Transcript_1/1_Confidence_1.000	270	66.0667	2.98333	-4.46893	Down	0.868076	K01183|1|6e-07|52.8|aag:AaeL_AAEL012268|chitinase [EC:3.2.1.14]	-	GO:0003824//catalytic activity	-	gi|171740919|gb|ACB54954.1|/6.20403e-35/insect intestinal mucin 3 [Helicoverpa armigera]
	Locus_29173_Transcript_1/1_Confidence_1.000	641	770.833	5.70333	-7.07847	Down	0.947621	K01183|1|1e-07|56.6|api:100169480|chitinase [EC:3.2.1.14]	-	-	-	gi|171740921|gb|ACB54955.1|/1.8193e-48/insect intestinal mucin 4 [Helicoverpa armigera]
	Locus_28876_Transcript_1/1_Confidence_1.000	266	365.777	0.943333	-8.59898	Down	0.979138	-	-	-	-	gi|171740921|gb|ACB54955.1|/8.1821e-11/insect intestinal mucin 4 [Helicoverpa armigera]
	Locus_49154_Transcript_1/1_Confidence_1.000	214	571.987	1.22667	-8.86509	Down	0.983805	K01183|1|1e-08|58.5|api:100169480|chitinase [EC:3.2.1.14]	-	-	-	gi|171740921|gb|ACB54955.1|/7.65264e-41/insect intestinal mucin 4 [Helicoverpa armigera]
Others	Locus_1904_Transcript_3/3_Confidence_0.867	1274	0.01	91.0567	13.1525	Up	0.985496	K06497|1|2e-37|157|ame:552721|CD63 antigen	GO:0016020//membrane	-	-	gi|9624379|gb|AAF90147.1|AF274021_1/4.84116e-66/tetraspanin D107 [Manduca sexta]
	Locus_25537_Transcript_2/3_Confidence_0.524	121	0.01	4.65667	8.86315	Up	0.803236	-	-	GO:0004553//hydrolase activity, hydrolyzing O-glycosyl compounds;GO:0043167//ion binding	GO:0006026	gi|357625069|gb|EHJ75621.1|/3.23904e-15/hemocyte aggregation inhibitor protein precursor [Danaus plexippus]
	Locus_53680_Transcript_1/1_Confidence_1.000	520	2.84333	21.7133	2.93293	Up	0.832288	K05360|1|3e-28|124|acs:100562080|protein-disulfide reductase (glutathione) [EC:1.8.4.2]	GO:0005740//mitochondrial envelope;GO:0016020//membrane;GO:0005783//endoplasmic reticulum	GO:0005488//binding;GO:0016491//oxidoreductase activity	GO:0000737//DNA catabolic process, endonucleolytic	gi|357627136|gb|EHJ76926.1|/1.57027e-44/Thioredoxin domain containing 12 [Danaus plexippus]
	Locus_13628_Transcript_2/3_Confidence_0.333	130	863.417	3358.12	1.95953	Up	0.854504	-	-	GO:0004553//hydrolase activity, hydrolyzing O-glycosyl compounds;GO:0043167//ion binding	GO:0006026	gi|259493819|gb|ACW82749.1|/1.35073e-13/hemocyte aggregation inhibitor protein precursor [Manduca sexta]
	Locus_27630_Transcript_1/1_Confidence_1.000	101	980.48	2535.65	1.3708	Up	0.806703	-	-	-	-	gi|259493819|gb|ACW82749.1|/7.28674e-12/hemocyte aggregation inhibitor protein precursor [Manduca sexta]
	Locus_3931_Transcript_1/1_Confidence_1.000	1201	13.6567	2.43667	-2.48662	Down	0.800624	K01362|1|7e-36|152|dme:Dmel_CG4920|[EC:3.4.21.-];K01323|3|5e-30|132|mmu:109821|coagulation factor XI [EC:3.4.21.27];K09640|4|4e-29|129|api:100166365|transmembrane protease, serine 9 [EC:3.4.21.-]	-	GO:0003824//catalytic activity	-	gi|56418395|gb|AAV91005.1|/1.72951e-94/hemolymph proteinase 7 [Manduca sexta]
	Locus_41140_Transcript_1/1_Confidence_1.000	243	42.5767	5.92	-2.84639	Down	0.849481	K01324|1|1e-08|58.2|ssc:397144|plasma kallikrein [EC:3.4.21.34]	-	-	-	gi|56418401|gb|AAV91008.1|/1.78597e-26/hemolymph proteinase 10 [Manduca sexta]
	Locus_1081_Transcript_4/5_Confidence_0.714	1276	32.8267	3.44333	-3.25299	Down	0.847914	K01362|1|5e-58|225|dme:Dmel_CG4920|[EC:3.4.21.-];K09640|3|7e-33|142|api:100166365|transmembrane protease, serine 9 [EC:3.4.21.-]	-	GO:0070011//peptidase activity, acting on L-amino acid peptides	GO:0006582//melanin metabolic process;GO:0009893//positive regulation of metabolic process	gi|156968401|gb|ABU98654.1|/0/prophenoloxidase activating enzyme [Helicoverpa armigera]
	Locus_1869_Transcript_2/6_Confidence_0.643	1043	44.2833	3.01	-3.87893	Down	0.857799	K06757|1|3e-40|166|xtr:100485986|neurofascin;K06756|4|4e-40|166|xla:443913|neuronal cell adhesion molecule	-	-	-	gi|266634534|dbj|BAI49425.1|/6.2554e-127/neuroglian [Mythimna separata]
	Locus_18361_Transcript_1/1_Confidence_1.000	577	76.7567	3.93	-4.28769	Down	0.869371	-	-	-	-	gi|4090970|gb|AAD09282.1|/1.53895e-18/immune-related Hdd23 [Hyphantria cunea]
	Locus_9023_Transcript_1/1_Confidence_1.000	363	501.66	14.2933	-5.1333	Down	0.890475	-	-	-	-	gi|4090970|gb|AAD09282.1|/2.41321e-07/immune-related Hdd23 [Hyphantria cunea]

## Sheet: FC5-VS-FP5.Immune related DETs
Table S3. Immune-related DETs between the fat body of parasitized and non-parasitized larva (FP5 vs. FC5).
Category	Transcript ID	Length	Means-FC5	Means-FP5	log2Ratio(FP5/FC5)	Up-Down-Regulation(FP5/FC5)	Probability	KEGG Orthology	GO Component	GO Function	GO Process	Blast nr
Pattern recognition receptor	Locus_384_Transcript_37/37_Confidence_0.239	2821	0.146667	142.607	9.92528	Up	0.969418	K06560|1|2e-14|82.0|bfo:BRAFLDRAFT_66146|mannose receptor, C type	-	-	-	gi|385202651|gb|AFI47451.1|/5.13561e-171/C-type lectin 6 [Helicoverpa armigera]
	Locus_5988_Transcript_3/4_Confidence_0.571	989	0.03	13.8633	8.8521	Up	0.904617	K06560|1|9e-11|68.2|nve:NEMVE_v1g238062|mannose receptor, C type	-	-	-	gi|208972547|gb|ACI32834.1|/0/C-type lectin 2 [Helicoverpa armigera]
	Locus_9622_Transcript_3/3_Confidence_0.333	917	0.01	4.26	8.73471	Up	0.800994	K06560|1|1e-11|70.9|bfo:BRAFLDRAFT_80311|mannose receptor, C type	-	-	-	gi|385202647|gb|AFI47449.1|/1.55296e-67/C-type lectin 4, partial [Helicoverpa armigera]
	Locus_930_Transcript_3/9_Confidence_0.462	951	0.183333	77.6633	8.72662	Up	0.95143	K06560|1|1e-08|61.2|cin:100176392|mannose receptor, C type;K10062|4|6e-07|55.5|rno:361289|collectin sub-family member 12	-	-	-	gi|385202653|gb|AFI47452.1|/2.04624e-134/C-type lectin 7 [Helicoverpa armigera]
	Locus_384_Transcript_33/37_Confidence_0.144	1764	0.276667	80.52	8.18505	Up	0.945764	K06560|1|1e-14|82.0|bfo:BRAFLDRAFT_66146|mannose receptor, C type	-	-	-	gi|385202651|gb|AFI47451.1|/1.11397e-170/C-type lectin 6 [Helicoverpa armigera]
	Locus_10790_Transcript_2/2_Confidence_1.000	1381	0.133333	18.8433	7.14287	Up	0.891651	K06560|1|4e-22|106|spu:757247|mannose receptor, C type	-	-	-	gi|385202647|gb|AFI47449.1|/7.06341e-66/C-type lectin 4, partial [Helicoverpa armigera]
	Locus_1155_Transcript_10/14_Confidence_0.130	1325	0.51	60.18	6.88264	Up	0.915645	K06560|1|3e-11|70.5|mgp:100545114|mannose receptor, C type	-	-	-	gi|385202655|gb|AFI47453.1|/2.3e-159/C-type lectin 8, partial [Helicoverpa armigera]
	Locus_7445_Transcript_1/5_Confidence_0.375	379	1.82333	193.473	6.72941	Up	0.927065	-	-	-	-	gi|385202653|gb|AFI47452.1|/5.62055e-36/C-type lectin 7 [Helicoverpa armigera]
	Locus_930_Transcript_8/9_Confidence_0.577	942	3.16333	272.097	6.42653	Up	0.922566	K10062|1|9e-08|58.2|mdo:100013648|collectin sub-family member 12;K06563|2|9e-08|58.2|mmu:170779|CD209 antigen;K06560|3|2e-07|57.4|cin:100176392|mannose receptor, C type	-	-	-	gi|385202653|gb|AFI47452.1|/1.70796e-125/C-type lectin 7 [Helicoverpa armigera]
	Locus_10790_Transcript_1/2_Confidence_1.000	1384	0.703333	55.8833	6.31207	Up	0.899887	K06560|1|6e-21|102|spu:757247|mannose receptor, C type	-	-	-	gi|385202647|gb|AFI47449.1|/2.06148e-65/C-type lectin 4, partial [Helicoverpa armigera]
	Locus_930_Transcript_7/9_Confidence_0.462	629	21.3333	1354.54	5.98855	Up	0.918776	K06560|1|3e-09|62.0|cin:100176392|mannose receptor, C type	-	-	-	gi|385202653|gb|AFI47452.1|/2.0767e-118/C-type lectin 7 [Helicoverpa armigera]
	Locus_384_Transcript_19/37_Confidence_0.005	194	2.95333	170.137	5.84821	Up	0.900119	-	-	-	-	gi|385202651|gb|AFI47451.1|/1.24157e-27/C-type lectin 6 [Helicoverpa armigera]
	Locus_384_Transcript_9/37_Confidence_0.005	194	4.95	255.587	5.69024	Up	0.896724	-	-	-	-	gi|385202651|gb|AFI47451.1|/1.24157e-27/C-type lectin 6 [Helicoverpa armigera]
	Locus_828_Transcript_2/6_Confidence_0.611	1356	0.223333	9.80667	5.45649	Up	0.804255	K06560|1|8e-09|62.4|spu:757247|mannose receptor, C type;K10061|3|2e-07|57.8|oaa:100081235|C-type lectin superfamily 4, member G;K10064|5|1e-06|55.1|mmu:11890|asialoglycoprotein receptor 2	-	-	-	gi|385202655|gb|AFI47453.1|/7.34322e-76/C-type lectin 8, partial [Helicoverpa armigera]
	Locus_384_Transcript_5/37_Confidence_0.005	272	12.2767	425.03	5.11357	Up	0.878982	-	-	-	-	gi|385202651|gb|AFI47451.1|/8.32286e-48/C-type lectin 6 [Helicoverpa armigera]
	Locus_44870_Transcript_1/1_Confidence_1.000	216	1.12667	34.2733	4.92695	Up	0.840181	-	-	-	-	gi|385202651|gb|AFI47451.1|/9.4419e-07/C-type lectin 6 [Helicoverpa armigera]
	Locus_930_Transcript_5/9_Confidence_0.538	853	8.18	246.107	4.91104	Up	0.870325	K10062|1|5e-07|55.5|rno:361289|collectin sub-family member 12;K06560|2|7e-07|55.1|cin:100186027|mannose receptor, C type	-	-	-	gi|385202653|gb|AFI47452.1|/1.18018e-119/C-type lectin 7 [Helicoverpa armigera]
	Locus_384_Transcript_6/37_Confidence_0.005	418	4.70667	140.87	4.90351	Up	0.864007	-	-	GO:0030246//carbohydrate binding	-	gi|385202651|gb|AFI47451.1|/3.61813e-35/C-type lectin 6 [Helicoverpa armigera]
	Locus_384_Transcript_27/37_Confidence_0.005	418	7.48667	203.407	4.7639	Up	0.8657	-	-	GO:0030246//carbohydrate binding	-	gi|385202651|gb|AFI47451.1|/3.61813e-35/C-type lectin 6 [Helicoverpa armigera]
	Locus_1155_Transcript_12/14_Confidence_0.481	2501	3.37333	90.1933	4.74077	Up	0.855672	K06560|1|6e-14|80.5|mgp:100545114|mannose receptor, C type	-	-	-	gi|385202655|gb|AFI47453.1|/0/C-type lectin 8, partial [Helicoverpa armigera]
	Locus_872_Transcript_8/10_Confidence_0.552	1294	1.20667	32.1267	4.73467	Up	0.834925	K06560|1|2e-11|70.9|tgu:100225774|mannose receptor, C type	-	-	-	gi|385202647|gb|AFI47449.1|/1.42786e-65/C-type lectin 4, partial [Helicoverpa armigera]
	Locus_1155_Transcript_13/14_Confidence_0.481	2501	2.54	58.13	4.51638	Up	0.84556	K06560|1|6e-14|80.5|mgp:100545114|mannose receptor, C type	-	-	-	gi|385202655|gb|AFI47453.1|/0/C-type lectin 8, partial [Helicoverpa armigera]
	Locus_384_Transcript_22/37_Confidence_0.005	273	3.88	83.94	4.43523	Up	0.850318	-	-	-	-	gi|385202651|gb|AFI47451.1|/1.37506e-42/C-type lectin 6 [Helicoverpa armigera]
	Locus_384_Transcript_29/37_Confidence_0.117	1143	7.77	167.66	4.43148	Up	0.858768	K06560|1|1e-12|74.7|gga:771888|mannose receptor, C type	-	-	-	gi|106897087|gb|ABF83203.1|/1.68195e-176/C-type lectin [Helicoverpa armigera]
	Locus_10123_Transcript_1/1_Confidence_1.000	550	2.25333	45.52	4.33637	Up	0.838214	-	-	GO:0030246//carbohydrate binding	-	gi|392056025|gb|AFM52345.1|/2.68958e-83/C-type lectin [Plutella xylostella]
	Locus_23968_Transcript_1/1_Confidence_1.000	343	3.7	69.1033	4.22316	Up	0.844697	-	-	GO:0030246//carbohydrate binding	-	gi|389610627|dbj|BAM18925.1|/6.62997e-37/C-type lectin 27kD [Papilio polytes]
	Locus_872_Transcript_9/10_Confidence_0.586	1294	1.92333	35.6167	4.21087	Up	0.830942	K06560|1|2e-11|71.2|tgu:100225774|mannose receptor, C type	-	-	-	gi|385202647|gb|AFI47449.1|/1.42786e-65/C-type lectin 4, partial [Helicoverpa armigera]
	Locus_872_Transcript_7/10_Confidence_0.655	1294	2.65333	44.03	4.05261	Up	0.83434	K06560|1|2e-11|71.2|tgu:100225774|mannose receptor, C type;K10068|5|3e-11|70.5|mdo:100016303|surfactant, pulmonary-associated protein D	-	-	-	gi|385202647|gb|AFI47449.1|/4.15445e-65/C-type lectin 4, partial [Helicoverpa armigera]
	Locus_1142_Transcript_2/9_Confidence_0.294	1811	3.58	58.82	4.03828	Up	0.840146	K06560|1|5e-14|80.1|bfo:BRAFLDRAFT_80311|mannose receptor, C type	-	-	-	gi|385202647|gb|AFI47449.1|/2.81379e-68/C-type lectin 4, partial [Helicoverpa armigera]
	Locus_384_Transcript_10/37_Confidence_0.005	273	3.78	42.5167	3.49157	Up	0.828537	-	-	-	-	gi|385202651|gb|AFI47451.1|/1.37506e-42/C-type lectin 6 [Helicoverpa armigera]
	Locus_1155_Transcript_5/14_Confidence_0.259	1633	8.59	96.51	3.48995	Up	0.84333	K06560|1|7e-13|76.3|gga:420515|mannose receptor, C type	-	-	-	gi|385202655|gb|AFI47453.1|/0/C-type lectin 8, partial [Helicoverpa armigera]
	Locus_3233_Transcript_1/1_Confidence_1.000	246	29.8167	248.1	3.05673	Up	0.84881	-	-	-	-	gi|106897087|gb|ABF83203.1|/3.82539e-37/C-type lectin [Helicoverpa armigera]
	Locus_384_Transcript_36/37_Confidence_0.133	1153	38.96	301.597	2.95255	Up	0.848884	K10062|1|3e-11|70.1|tgu:100225978|collectin sub-family member 12;K06560|2|5e-11|69.3|gga:771888|mannose receptor, C type	-	-	-	gi|106897087|gb|ABF83203.1|/7.69049e-169/C-type lectin [Helicoverpa armigera]
	Locus_1142_Transcript_1/9_Confidence_0.294	1811	3.58	26.8433	2.90653	Up	0.809785	K06560|1|5e-14|80.1|bfo:BRAFLDRAFT_80311|mannose receptor, C type	-	-	-	gi|385202647|gb|AFI47449.1|/2.81379e-68/C-type lectin 4, partial [Helicoverpa armigera]
	Locus_384_Transcript_7/37_Confidence_0.005	195	7.25667	49.4067	2.76733	Up	0.822369	-	-	-	-	gi|116833113|gb|ABK29469.1|/8.57558e-29/lipopolysaccharide binding protein [Helicoverpa armigera]
	Locus_1155_Transcript_6/14_Confidence_0.167	1322	15.06	101.06	2.74642	Up	0.834504	K06560|1|8e-11|68.9|gga:420515|mannose receptor, C type	-	-	-	gi|385202655|gb|AFI47453.1|/2.79585e-165/C-type lectin 8, partial [Helicoverpa armigera]
	Locus_384_Transcript_24/37_Confidence_0.005	197	11.65	75.4633	2.69545	Up	0.829361	-	-	GO:0030246//carbohydrate binding	-	gi|106897087|gb|ABF83203.1|/3.36443e-33/C-type lectin [Helicoverpa armigera]
	Locus_384_Transcript_34/37_Confidence_0.133	1143	32.6633	178.423	2.44956	Up	0.834291	K06560|1|6e-13|75.9|gga:771888|mannose receptor, C type	-	-	-	gi|106897087|gb|ABF83203.1|/0/C-type lectin [Helicoverpa armigera]
	Locus_270_Transcript_9/11_Confidence_0.087	512	10.1267	51.0767	2.33451	Up	0.812618	K06760|1|6e-08|57.0|pon:100171864|contactin 2;K06550|5|2e-07|55.1|gga:396059|L1 cell adhesion molecule	-	-	-	gi|186703383|gb|ACC91898.1|/1.43869e-87/hemolin [Helicoverpa zea]
	Locus_20_Transcript_1/1_Confidence_1.000	163	99.1367	471.007	2.24826	Up	0.836198	-	-	-	-	gi|148298818|ref|NP_001091784.1|/5.57985e-07/C-type lectin 10 precursor [Bombyx mori]
	Locus_1256_Transcript_4/4_Confidence_0.588	540	62.29	264.98	2.08881	Up	0.824694	K06560|1|6e-07|53.9|tgu:100225774|mannose receptor, C type;K06563|4|8e-07|53.5|mdo:100026844|CD209 antigen	-	-	-	gi|385202647|gb|AFI47449.1|/1.25884e-42/C-type lectin 4, partial [Helicoverpa armigera]
	Locus_1545_Transcript_10/13_Confidence_0.138	900	437.737	32.39	-3.75644	Down	0.86009	-	-	GO:0030246//carbohydrate binding	-	gi|385202645|gb|AFI47448.1|/4.11094e-41/C-type lectin 3 [Helicoverpa armigera]
	Locus_1524_Transcript_1/2_Confidence_1.000	1839	231.173	16.57	-3.80233	Down	0.855122	-	-	GO:0016798//hydrolase activity, acting on glycosyl bonds;GO:0043498//cell surface binding	GO:0044238//primary metabolic process;GO:0031347//regulation of defense response	gi|208972535|gb|ACI32828.1|/0/beta-1,3-glucan recognition protein 3 [Helicoverpa armigera]
	Locus_1545_Transcript_9/13_Confidence_0.185	1498	115.907	7.59	-3.93272	Down	0.849624	K06560|1|2e-08|61.2|bfo:BRAFLDRAFT_80311|mannose receptor, C type	-	-	-	gi|385202645|gb|AFI47448.1|/1.7542e-166/C-type lectin 3 [Helicoverpa armigera]
	Locus_1545_Transcript_7/13_Confidence_0.200	1708	29.5067	1.79667	-4.03765	Down	0.824396	K06560|1|2e-08|61.2|bfo:BRAFLDRAFT_80311|mannose receptor, C type	-	-	-	gi|385202645|gb|AFI47448.1|/2.08205e-166/C-type lectin 3 [Helicoverpa armigera]
	Locus_13417_Transcript_1/1_Confidence_1.000	1567	506.777	18.6	-4.76798	Down	0.873043	-	-	GO:0016798//hydrolase activity, acting on glycosyl bonds;GO:0043498//cell surface binding	GO:0044238//primary metabolic process;GO:0031347//regulation of defense response	gi|208972531|gb|ACI32826.1|/0/beta-1,3-glucan recognition protein 2a [Helicoverpa armigera]
	Locus_2266_Transcript_2/2_Confidence_1.000	160	44.5467	1.18333	-5.23439	Down	0.853695	K01446|1|2e-11|67.8|dvi:Dvir_GJ15950|N-acetylmuramoyl-L-alanine amidase [EC:3.5.1.28]	-	GO:0016811//hydrolase activity, acting on carbon-nitrogen (but not peptide) bonds, in linear amides;GO:0005539//glycosaminoglycan binding	GO:0000270//peptidoglycan metabolic process;GO:0006952//defense response	gi|313247960|gb|ADR51143.1|/5.03623e-24/peptidoglycan recognition-like protein A [Helicoverpa armigera]
	Locus_823_Transcript_1/3_Confidence_0.500	1455	378.607	0.01	-15.2084	Down	0.98979	K10093|1|2e-16|88.2|mmu:16859|galectin-9	-	-	GO:0007165//signal transduction	gi|209733952|gb|ACI67845.1|/3.21137e-16/Galectin-9 [Salmo salar]
Antimicrobial peptide	Locus_25310_Transcript_2/2_Confidence_1.000	128	0.01	37.79	11.8838	Up	0.955789	-	-	-	-	gi|238915954|gb|ACR78446.1|/2.47349e-07/gloverin-like antibacterial protein [Heliothis virescens]
	Locus_4897_Transcript_3/3_Confidence_0.897	451	0.01	33.0267	11.6894	Up	0.951819	-	-	-	-	gi|238915954|gb|ACR78446.1|/7.0519e-15/gloverin-like antibacterial protein [Heliothis virescens]
	Locus_8032_Transcript_1/2_Confidence_1.000	512	0.01	23.49	11.1978	Up	0.940571	-	-	-	-	gi|313247966|gb|ADR51146.1|/9.52203e-15/gloverin [Helicoverpa armigera]
	Locus_138_Transcript_3/7_Confidence_0.458	393	0.01	18.8733	10.8821	Up	0.931591	-	-	-	GO:0006952//defense response	gi|313247972|gb|ADR51149.1|/5.01283e-21/moricin [Helicoverpa armigera]
	Locus_3491_Transcript_3/3_Confidence_0.750	200	0.01	17.6967	10.7893	Up	0.928765	-	-	-	-	gi|12005280|gb|AAG44367.1|AF233590_1/2.34003e-10/gloverin precursor [Trichoplusia ni]
	Locus_10627_Transcript_1/1_Confidence_1.000	108	0.01	11.6067	10.1807	Up	0.905339	-	-	-	-	gi|313247966|gb|ADR51146.1|/2.76918e-14/gloverin [Helicoverpa armigera]
	Locus_122_Transcript_6/6_Confidence_0.333	240	0.01	4.97333	8.95807	Up	0.823284	-	-	-	-	gi|238915954|gb|ACR78446.1|/5.39211e-23/gloverin-like antibacterial protein [Heliothis virescens]
	Locus_39995_Transcript_1/1_Confidence_0.640	103	0.01	4.34667	8.76377	Up	0.804147	-	-	-	-	gi|302347126|gb|ADL27731.1|/1.41862e-07/gloverin [Spodoptera exigua]
	Locus_9636_Transcript_2/2_Confidence_1.000	121	0.01	4.30333	8.74931	Up	0.802464	K13915|1|3e-06|50.4|cqu:CpipJ_CPIJ005450|lysozyme C [EC:3.2.1.17]	-	-	-	gi|219881450|gb|ACL51928.1|/7.38738e-09/lysozyme precursor [Helicoverpa zea]
	Locus_1702_Transcript_1/1_Confidence_1.000	103	0.463333	132.07	8.15504	Up	0.951949	-	-	-	-	gi|313247966|gb|ADR51146.1|/9.49354e-12/gloverin [Helicoverpa armigera]
	Locus_1402_Transcript_8/12_Confidence_0.250	564	0.226667	37.9067	7.38574	Up	0.918302	-	-	-	-	gi|145286562|gb|ABP52098.1|/2.43479e-10/lysozyme-like protein 1 [Antheraea mylitta]
	Locus_1402_Transcript_5/12_Confidence_0.083	189	1.77333	277.63	7.29056	Up	0.944681	K01185|1|5e-10|63.2|dme:Dmel_CG11159|lysozyme [EC:3.2.1.17];K13915|2|1e-07|55.1|aag:AaeL_AAEL003723|lysozyme C [EC:3.2.1.17];K00704|5|4e-06|50.1|cfa:403730|alpha-lactalbumin [EC:2.4.1.22]	-	GO:0004553//hydrolase activity, hydrolyzing O-glycosyl compounds	GO:0006959//humoral immune response;GO:0048102//autophagic cell death	gi|145286562|gb|ABP52098.1|/6.19423e-27/lysozyme-like protein 1 [Antheraea mylitta]
	Locus_1402_Transcript_9/12_Confidence_0.208	716	0.0766667	10.02	7.03007	Up	0.857306	-	-	-	-	gi|145286562|gb|ABP52098.1|/1.26533e-22/lysozyme-like protein 1 [Antheraea mylitta]
	Locus_13355_Transcript_1/1_Confidence_1.000	218	1.27	144.783	6.83292	Up	0.926935	-	-	-	-	gi|313247966|gb|ADR51146.1|/2.0225e-17/gloverin [Helicoverpa armigera]
	Locus_563_Transcript_1/2_Confidence_1.000	233	0.273333	26.95	6.62348	Up	0.889635	-	-	-	GO:0006952//defense response	gi|313247970|gb|ADR51148.1|/4.60025e-14/cecropin 3 [Helicoverpa armigera]
	Locus_138_Transcript_2/7_Confidence_0.625	300	1.22	100.893	6.36981	Up	0.910809	-	-	-	GO:0006952//defense response	gi|313247972|gb|ADR51149.1|/1.34926e-21/moricin [Helicoverpa armigera]
	Locus_1402_Transcript_10/12_Confidence_0.125	343	0.753333	60.7	6.33226	Up	0.901931	-	-	-	-	gi|145286562|gb|ABP52098.1|/1.39624e-10/lysozyme-like protein 1 [Antheraea mylitta]
	Locus_14010_Transcript_1/1_Confidence_1.000	513	0.323333	23.37	6.17549	Up	0.874603	-	-	-	-	gi|313247970|gb|ADR51148.1|/8.81598e-08/cecropin 3 [Helicoverpa armigera]
	Locus_3265_Transcript_2/4_Confidence_0.400	375	1.75	103.157	5.88134	Up	0.896244	K01185|1|2e-17|87.8|dme:Dmel_CG11159|lysozyme [EC:3.2.1.17];K13915|4|7e-11|65.9|aga:AgaP_AGAP007347|lysozyme C [EC:3.2.1.17]	-	GO:0004553//hydrolase activity, hydrolyzing O-glycosyl compounds	GO:0006959//humoral immune response;GO:0048102//autophagic cell death	gi|145286562|gb|ABP52098.1|/3.53133e-38/lysozyme-like protein 1 [Antheraea mylitta]
	Locus_3265_Transcript_3/4_Confidence_0.533	496	2.24	130.37	5.86297	Up	0.898229	K01185|1|1e-29|129|dme:Dmel_CG11159|lysozyme [EC:3.2.1.17];K13915|4|1e-19|95.5|aga:AgaP_AGAP007347|lysozyme C [EC:3.2.1.17]	-	GO:0004553//hydrolase activity, hydrolyzing O-glycosyl compounds	GO:0006959//humoral immune response;GO:0048102//autophagic cell death	gi|145286562|gb|ABP52098.1|/7.88082e-61/lysozyme-like protein 1 [Antheraea mylitta]
	Locus_2940_Transcript_1/1_Confidence_1.000	263	1.38333	74.8033	5.75688	Up	0.886574	-	-	-	-	gi|238915954|gb|ACR78446.1|/2.73138e-06/gloverin-like antibacterial protein [Heliothis virescens]
	Locus_50468_Transcript_1/2_Confidence_1.000	108	7.23333	362.503	5.64719	Up	0.897987	-	-	-	-	gi|313247970|gb|ADR51148.1|/1.73853e-08/cecropin 3 [Helicoverpa armigera]
	Locus_1402_Transcript_3/12_Confidence_0.208	716	1.60667	79.9533	5.63702	Up	0.881794	-	-	-	-	gi|145286562|gb|ABP52098.1|/1.26533e-22/lysozyme-like protein 1 [Antheraea mylitta]
	Locus_49833_Transcript_3/6_Confidence_0.448	135	0.356667	17.2367	5.59476	Up	0.839771	-	-	-	-	gi|302347126|gb|ADL27731.1|/4.48532e-09/gloverin [Spodoptera exigua]
	Locus_1402_Transcript_6/12_Confidence_0.271	838	0.886667	42.27	5.5751	Up	0.866784	K01185|1|3e-14|79.3|dme:Dmel_CG11159|lysozyme [EC:3.2.1.17];K13915|2|8e-10|64.7|aga:AgaP_AGAP007347|lysozyme C [EC:3.2.1.17]	-	-	GO:0048102//autophagic cell death	gi|145286562|gb|ABP52098.1|/6.66276e-43/lysozyme-like protein 1 [Antheraea mylitta]
	Locus_1402_Transcript_4/12_Confidence_0.208	652	1.55667	56.4133	5.1795	Up	0.857639	-	-	-	-	gi|145286562|gb|ABP52098.1|/3.47122e-10/lysozyme-like protein 1 [Antheraea mylitta]
	Locus_32063_Transcript_1/1_Confidence_1.000	181	3.58667	70.8833	4.30473	Up	0.845907	-	-	-	GO:0006952//defense response	gi|313247970|gb|ADR51148.1|/1.48892e-12/cecropin 3 [Helicoverpa armigera]
	Locus_23644_Transcript_1/1_Confidence_1.000	148	6.23	103.65	4.05634	Up	0.849399	-	-	-	-	gi|238915954|gb|ACR78446.1|/3.99677e-18/gloverin-like antibacterial protein [Heliothis virescens]
	Locus_1973_Transcript_1/2_Confidence_1.000	172	5.59333	63.6933	3.50936	Up	0.836801	K01185|1|5e-10|63.2|dme:Dmel_CG11159|lysozyme [EC:3.2.1.17];K13915|2|1e-07|55.1|aag:AaeL_AAEL003723|lysozyme C [EC:3.2.1.17];K00704|5|4e-06|50.1|cfa:403730|alpha-lactalbumin [EC:2.4.1.22]	-	GO:0004553//hydrolase activity, hydrolyzing O-glycosyl compounds	GO:0006959//humoral immune response;GO:0048102//autophagic cell death	gi|145286562|gb|ABP52098.1|/8.503e-24/lysozyme-like protein 1 [Antheraea mylitta]
	Locus_41061_Transcript_1/1_Confidence_0.182	106	11.4433	128.297	3.4869	Up	0.846885	-	-	-	GO:0006952//defense response	gi|313247970|gb|ADR51148.1|/1.23686e-11/cecropin 3 [Helicoverpa armigera]
	Locus_5909_Transcript_3/4_Confidence_0.390	139	12.5967	98.5767	2.9682	Up	0.837474	-	-	-	-	gi|302347126|gb|ADL27731.1|/1.58731e-06/gloverin [Spodoptera exigua]
	Locus_10185_Transcript_1/1_Confidence_1.000	123	358.77	2781.02	2.95448	Up	0.859463	-	-	-	GO:0006952//defense response	gi|238915956|gb|ACR78447.1|/1.23084e-14/lebocin-like antibacterial protein [Heliothis virescens]
	Locus_16460_Transcript_1/1_Confidence_1.000	205	133.373	899.623	2.75385	Up	0.852674	-	-	-	GO:0006952//defense response	gi|238915956|gb|ACR78447.1|/2.5798e-19/lebocin-like antibacterial protein [Heliothis virescens]
	Locus_24_Transcript_1/1_Confidence_1.000	319	100.37	660.94	2.71919	Up	0.850693	-	-	-	-	gi|238915956|gb|ACR78447.1|/6.17369e-11/lebocin-like antibacterial protein [Heliothis virescens]
	Locus_44528_Transcript_1/1_Confidence_1.000	120	13.9567	77.6467	2.47597	Up	0.824298	-	-	-	-	gi|238915954|gb|ACR78446.1|/2.74881e-14/gloverin-like antibacterial protein [Heliothis virescens]
	Locus_28123_Transcript_1/1_Confidence_1.000	120	44.3467	206.723	2.2208	Up	0.82827	-	-	-	-	gi|238915954|gb|ACR78446.1|/1.23369e-06/gloverin-like antibacterial protein [Heliothis virescens]
	Locus_48584_Transcript_1/1_Confidence_1.000	107	15.4233	61.13	1.98677	Up	0.800234	-	-	-	-	gi|110649240|emb|CAL25129.1|/4.11746e-07/gloverin [Manduca sexta]
	Locus_50500_Transcript_1/1_Confidence_1.000	274	23.9167	3.66	-2.7081	Down	0.802727	-	-	-	-	gi|116833177|gb|ABK29501.1|/3.16848e-31/cobatoxin [Helicoverpa armigera]
	Locus_61279_Transcript_1/1_Confidence_1.000	200	23.45	3.13333	-2.90382	Down	0.805328	-	-	-	-	gi|116833177|gb|ABK29501.1|/1.45892e-28/cobatoxin [Helicoverpa armigera]
	Locus_15050_Transcript_1/1_Confidence_1.000	178	6.57667	0.01	-9.36121	Down	0.857997	-	-	-	-	gi|44887636|gb|AAS48094.1|/1.2357e-08/lysozyme [Pseudoplusia includens]
Serine protease	Locus_52177_Transcript_2/2_Confidence_1.000	1164	0.01	73.94	12.8521	Up	0.97075	K01319|1|3e-08|60.5|ecb:100053921|cathepsin G [EC:3.4.21.20];K08668|2|7e-08|58.9|hsa:5650|kallikrein 7 (chymotryptic, stratum corneum) [EC:3.4.21.117];K01362|3|1e-06|55.1|mmu:14942|[EC:3.4.21.-];K01325|5|2e-06|54.3|rno:24841|tissue kallikrein [EC:3.4.21.35]	-	GO:0003824//catalytic activity	-	gi|357625372|gb|EHJ75838.1|/2.74849e-89/putative serine protease [Danaus plexippus]
	Locus_35762_Transcript_1/1_Confidence_1.000	364	0.01	34.41	11.7486	Up	0.953033	K01312|1|3e-16|84.0|dvi:Dvir_GJ20852|trypsin [EC:3.4.21.4];K09633|2|3e-16|83.6|gga:418528|transmembrane protease, serine 2;K08670|5|3e-15|80.5|aml:100466959|suppressor of tumorigenicity protein 14 [EC:3.4.21.109]	-	GO:0070011//peptidase activity, acting on L-amino acid peptides	-	gi|315139328|gb|ADT80822.1|/5.30084e-50/serine protease 52 [Mamestra configurata]
	Locus_1449_Transcript_2/2_Confidence_1.000	243	0.01	9.44333	9.88315	Up	0.890613	K09640|1|2e-09|60.8|api:100166365|transmembrane protease, serine 9 [EC:3.4.21.-];K01317|2|4e-07|53.5|xtr:100495399|acrosin [EC:3.4.21.10];K09642|3|8e-07|52.4|acs:100565908|transmembrane protease, serine 11E [EC:3.4.21.-];K09752|4|8e-07|52.4|rno:498345|transmembrane protease, serine 11F [EC:3.4.21.-];K09641|5|8e-07|52.4|mmu:231382|transmembrane protease, serine 11D [EC:3.4.21.-]	-	GO:0008233//peptidase activity	-	gi|379699022|ref|NP_001243984.1|/7.02017e-15/serine protease HP21 precursor [Bombyx mori]
	Locus_47611_Transcript_1/1_Confidence_1.000	272	0.136667	90.4233	9.36989	Up	0.959909	K09640|1|8e-13|72.4|tca:662788|transmembrane protease, serine 9 [EC:3.4.21.-];K01312|3|2e-12|70.9|dgr:Dgri_GH22926|trypsin [EC:3.4.21.4]	-	-	-	gi|315139328|gb|ADT80822.1|/1.85845e-39/serine protease 52 [Mamestra configurata]
	Locus_2588_Transcript_1/1_Confidence_1.000	1026	0.406667	243.547	9.22614	Up	0.96973	K01324|1|5e-11|69.3|xla:446603|plasma kallikrein [EC:3.4.21.34];K09641|3|5e-10|65.9|ptr:471225|transmembrane protease, serine 11D [EC:3.4.21.-]	-	-	-	gi|145843820|gb|ABP96917.1|/3.23139e-120/serine protease 4 [Helicoverpa armigera]
	Locus_54225_Transcript_1/1_Confidence_1.000	308	0.01	4.94333	8.94934	Up	0.822408	K11997|1|5e-11|66.2|ame:409206|tripartite motif-containing protein 2/3;K01311|2|1e-09|61.6|ssc:100520911|chymotrypsin C [EC:3.4.21.2];K01362|3|2e-09|61.2|dme:Dmel_CG2071|[EC:3.4.21.-];K09640|5|5e-09|59.7|dse:Dsec_GM14740|transmembrane protease, serine 9 [EC:3.4.21.-]	-	GO:0070011//peptidase activity, acting on L-amino acid peptides	-	gi|237700784|gb|ACR15976.1|/1.29333e-32/serine protease 10 [Mamestra configurata]
	Locus_10692_Transcript_1/1_Confidence_1.000	537	1	291.013	8.18494	Up	0.960024	K01312|1|1e-23|109|cqu:CpipJ_CPIJ007079|trypsin [EC:3.4.21.4]	-	GO:0004175//endopeptidase activity	GO:0019538//protein metabolic process	gi|297340776|gb|ADI32886.1|/2.2987e-89/serine protease [Helicoverpa armigera]
	Locus_10222_Transcript_2/2_Confidence_1.000	582	0.303333	61.9433	7.6739	Up	0.933597	K01312|1|2e-37|155|phu:Phum_PHUM375640|trypsin [EC:3.4.21.4];K08670|2|2e-26|119|tgu:100223474|suppressor of tumorigenicity protein 14 [EC:3.4.21.109]	-	GO:0004175//endopeptidase activity	GO:0019538//protein metabolic process	gi|239835736|ref|NP_001155191.1|/1.64953e-60/silk gland derived serine protease precursor [Bombyx mori]
	Locus_29152_Transcript_1/1_Confidence_1.000	613	0.256667	49.45	7.58993	Up	0.927619	K01312|1|2e-17|89.4|nvi:100114919|trypsin [EC:3.4.21.4];K11997|4|6e-15|80.9|ame:409206|tripartite motif-containing protein 2/3;K09640|5|7e-14|77.4|tca:662788|transmembrane protease, serine 9 [EC:3.4.21.-]	-	GO:0004175//endopeptidase activity	GO:0019538//protein metabolic process	gi|2463066|emb|CAA72953.1|/2.12763e-104/diverged serine protease [Helicoverpa armigera]
	Locus_7784_Transcript_1/1_Confidence_1.000	879	0.11	17.8367	7.3412	Up	0.89428	-	-	-	-	gi|389608583|dbj|BAM17901.1|/9.2542e-06/serine protease [Papilio xuthus]
	Locus_8061_Transcript_1/1_Confidence_1.000	928	0.1	8.30667	6.3762	Up	0.827068	K01310|1|9e-42|171|dpo:Dpse_GA19618|chymotrypsin [EC:3.4.21.1];K09640|2|1e-38|160|dse:Dsec_GM14740|transmembrane protease, serine 9 [EC:3.4.21.-];K04346|5|1e-37|157|tca:661072|guanine nucleotide-binding protein subunit alpha-12	-	-	-	gi|304443601|gb|ADM35105.1|/2.65421e-139/serine protease 36 [Mamestra configurata]
	Locus_20406_Transcript_3/4_Confidence_0.583	649	0.183333	11.65	5.98972	Up	0.837348	K01317|1|2e-13|76.3|tgu:100230182|acrosin [EC:3.4.21.10];K01311|2|2e-12|72.4|oaa:100082025|chymotrypsin C [EC:3.4.21.2];K01312|3|4e-12|71.6|dgr:Dgri_GH22868|trypsin [EC:3.4.21.4]	-	-	-	gi|171740901|gb|ACB54945.1|/2.61502e-66/azurocidin-like serine proteinase [Helicoverpa armigera]
	Locus_20406_Transcript_2/4_Confidence_0.333	847	0.16	9.83667	5.94203	Up	0.825181	K01312|1|2e-22|106|dpo:Dpse_GA11599|trypsin [EC:3.4.21.4];K08649|5|5e-20|98.6|ssc:100233186|granzyme M [EC:3.4.21.-]	-	-	-	gi|171740901|gb|ACB54945.1|/3.35033e-66/azurocidin-like serine proteinase [Helicoverpa armigera]
	Locus_20406_Transcript_4/4_Confidence_0.167	988	0.453333	25.23	5.79842	Up	0.863344	K01312|1|9e-20|98.2|dgr:Dgri_GH22868|trypsin [EC:3.4.21.4];K07178|4|9e-19|94.7|cqu:CpipJ_CPIJ012150|RIO kinase 1 [EC:2.7.11.1];K01352|5|1e-18|94.4|xtr:100135014|granzyme A [EC:3.4.21.78]	-	-	-	gi|171740901|gb|ACB54945.1|/3.07334e-88/azurocidin-like serine proteinase [Helicoverpa armigera]
	Locus_4916_Transcript_1/1_Confidence_1.000	861	1.75667	19.7133	3.48826	Up	0.806429	-	-	GO:0004175//endopeptidase activity	GO:0019538//protein metabolic process	gi|208972549|gb|ACI32835.1|/4.55452e-18/serine proteinase-like protein 1 [Helicoverpa armigera]
	Locus_1821_Transcript_2/2_Confidence_1.000	281	29.4133	293.703	3.31982	Up	0.853369	-	-	GO:0008233//peptidase activity	-	gi|208972549|gb|ACI32835.1|/2.56548e-49/serine proteinase-like protein 1 [Helicoverpa armigera]
	Locus_465_Transcript_2/22_Confidence_0.006	174	2.82667	27.87	3.30154	Up	0.815756	-	-	GO:0004175//endopeptidase activity	GO:0019538//protein metabolic process	gi|208972549|gb|ACI32835.1|/3.32738e-28/serine proteinase-like protein 1 [Helicoverpa armigera]
	Locus_465_Transcript_21/22_Confidence_0.141	775	19.4467	166.243	3.0957	Up	0.84543	K09614|1|5e-24|111|api:100570053|corin [EC:3.4.21.-];K09640|3|1e-23|110|hsa:360200|transmembrane protease, serine 9 [EC:3.4.21.-]	-	GO:0004175//endopeptidase activity	GO:0019538//protein metabolic process	gi|208972549|gb|ACI32835.1|/2.54793e-107/serine proteinase-like protein 1 [Helicoverpa armigera]
	Locus_465_Transcript_3/22_Confidence_0.006	231	41.96	355.877	3.08429	Up	0.852092	-	-	-	-	gi|208972549|gb|ACI32835.1|/2.06975e-06/serine proteinase-like protein 1 [Helicoverpa armigera]
	Locus_465_Transcript_22/22_Confidence_0.141	775	53.8967	405.483	2.91137	Up	0.850686	K01315|1|8e-22|104|rno:85253|plasminogen [EC:3.4.21.7];K09614|2|2e-21|103|api:100570053|corin [EC:3.4.21.-]	-	GO:0004175//endopeptidase activity	GO:0019538//protein metabolic process	gi|208972549|gb|ACI32835.1|/4.18635e-94/serine proteinase-like protein 1 [Helicoverpa armigera]
	Locus_465_Transcript_18/22_Confidence_0.129	1638	34.63	257.633	2.89522	Up	0.84692	K01312|1|4e-29|130|dpo:Dpse_GA18102|trypsin [EC:3.4.21.4];K01340|2|3e-28|127|rno:54271|tryptase [EC:3.4.21.59];K09630|4|8e-27|122|ecb:100064863|protease, serine, 36 [EC:3.4.21.-];K09614|5|2e-26|120|api:100570053|corin [EC:3.4.21.-]	-	GO:0004175//endopeptidase activity	GO:0019538//protein metabolic process	gi|208972549|gb|ACI32835.1|/2.50451e-145/serine proteinase-like protein 1 [Helicoverpa armigera]
	Locus_465_Transcript_20/22_Confidence_0.071	455	29.5133	214.69	2.86282	Up	0.844739	K01344|1|3e-06|51.2|rno:25268|protein C (activated) [EC:3.4.21.69]	-	GO:0008233//peptidase activity	-	gi|208972549|gb|ACI32835.1|/1.26027e-72/serine proteinase-like protein 1 [Helicoverpa armigera]
	Locus_465_Transcript_14/22_Confidence_0.053	455	39.2833	276.427	2.81491	Up	0.846545	-	-	GO:0008233//peptidase activity	-	gi|208972549|gb|ACI32835.1|/4.78903e-72/serine proteinase-like protein 1 [Helicoverpa armigera]
	Locus_5484_Transcript_2/3_Confidence_0.600	916	6.08	38.95	2.67948	Up	0.815668	K01312|1|2e-26|120|phu:Phum_PHUM375640|trypsin [EC:3.4.21.4];K09640|2|2e-25|117|phu:Phum_PHUM472640|transmembrane protease, serine 9 [EC:3.4.21.-];K01344|5|3e-23|109|xla:380116|protein C (activated) [EC:3.4.21.69]	-	GO:0004175//endopeptidase activity	GO:0019538//protein metabolic process	gi|112982675|ref|NP_001036915.1|/1.66987e-162/serine protease precursor [Bombyx mori]
	Locus_465_Transcript_8/22_Confidence_0.006	331	51.6967	318.347	2.62246	Up	0.844298	K01312|1|1e-09|62.0|nve:NEMVE_v1g170524|trypsin [EC:3.4.21.4];K09640|3|5e-09|59.7|hsa:360200|transmembrane protease, serine 9 [EC:3.4.21.-];K09637|4|9e-09|58.9|tgu:100220511|transmembrane protease, serine 6 [EC:3.4.21.-];K01310|5|1e-08|58.5|nve:NEMVE_v1g140545|chymotrypsin [EC:3.4.21.1]	-	GO:0004175//endopeptidase activity	GO:0019538//protein metabolic process	gi|208972549|gb|ACI32835.1|/7.36646e-60/serine proteinase-like protein 1 [Helicoverpa armigera]
	Locus_465_Transcript_9/22_Confidence_0.006	251	62.21	363.12	2.54523	Up	0.843323	-	-	GO:0004175//endopeptidase activity	GO:0019538//protein metabolic process	gi|208972549|gb|ACI32835.1|/3.12343e-42/serine proteinase-like protein 1 [Helicoverpa armigera]
	Locus_465_Transcript_19/22_Confidence_0.071	455	20.6433	116.137	2.49208	Up	0.830511	-	-	GO:0008233//peptidase activity	-	gi|208972549|gb|ACI32835.1|/4.78903e-72/serine proteinase-like protein 1 [Helicoverpa armigera]
	Locus_465_Transcript_13/22_Confidence_0.024	279	59.0533	324.17	2.45666	Up	0.839827	-	-	GO:0016787//hydrolase activity	-	gi|208972549|gb|ACI32835.1|/3.85337e-37/serine proteinase-like protein 1 [Helicoverpa armigera]
	Locus_2018_Transcript_1/1_Confidence_1.000	281	42.1367	207.817	2.30216	Up	0.830658	-	-	GO:0008233//peptidase activity	-	gi|208972549|gb|ACI32835.1|/7.4644e-49/serine proteinase-like protein 1 [Helicoverpa armigera]
	Locus_37119_Transcript_1/1_Confidence_1.000	214	6.64	32.5733	2.29444	Up	0.800111	K09640|1|8e-10|62.4|api:100166365|transmembrane protease, serine 9 [EC:3.4.21.-];K01312|2|5e-07|53.1|der:Dere_GG22663|trypsin [EC:3.4.21.4]	-	GO:0016787//hydrolase activity	-	gi|379699022|ref|NP_001243984.1|/3.96828e-13/serine protease HP21 precursor [Bombyx mori]
	Locus_52177_Transcript_1/2_Confidence_1.000	1164	11.68	56.4267	2.27234	Up	0.812257	K01319|1|3e-08|60.5|ecb:100053921|cathepsin G [EC:3.4.21.20];K08668|2|7e-08|58.9|hsa:5650|kallikrein 7 (chymotryptic, stratum corneum) [EC:3.4.21.117];K01362|3|1e-06|55.1|mmu:14942|[EC:3.4.21.-];K01325|5|2e-06|54.3|rno:24841|tissue kallikrein [EC:3.4.21.35]	-	GO:0003824//catalytic activity	-	gi|357625372|gb|EHJ75838.1|/2.74849e-89/putative serine protease [Danaus plexippus]
	Locus_912_Transcript_6/6_Confidence_0.647	2494	11.0567	51.67	2.22441	Up	0.808778	K01344|1|5e-22|107|aml:100474662|protein C (activated) [EC:3.4.21.69]	-	GO:0016787//hydrolase activity	-	gi|208972549|gb|ACI32835.1|/4.51912e-123/serine proteinase-like protein 1 [Helicoverpa armigera]
	Locus_338_Transcript_4/4_Confidence_0.864	1534	32.6467	116.89	1.84014	Up	0.802271	K01343|1|8e-13|75.9|mgp:100542402|tissue plasminogen activator [EC:3.4.21.68];K09640|3|1e-12|75.5|mgp:100551130|transmembrane protease, serine 9 [EC:3.4.21.-]	-	GO:0004175//endopeptidase activity	GO:0019538//protein metabolic process	gi|21630233|gb|AAM69353.1|AF518768_1/4.78346e-42/serine proteinase-like protein 2 [Manduca sexta]
Serine protease inhibitor	Locus_25026_Transcript_1/1_Confidence_1.000	240	0.01	9.14667	9.8371	Up	0.888057	-	-	-	-	gi|403180719|gb|AEW46890.2|/3.15985e-15/serine protease inhibitor 004, partial [Chilo suppressalis]
	Locus_38832_Transcript_1/1_Confidence_1.000	152	0.01	5.3	9.04985	Up	0.832145	-	-	GO:0004866//endopeptidase inhibitor activity	-	gi|364023635|gb|AEW46892.1|/1.01615e-13/serine protease inhibitor 003 [Chilo suppressalis]
	Locus_156_Transcript_9/10_Confidence_0.158	5010	0.01	4.27667	8.74034	Up	0.801759	-	-	-	-	gi|314912147|gb|ADT63775.1|/2.56179e-14/serpin [Helicoverpa armigera]
	Locus_18063_Transcript_1/1_Confidence_1.000	727	0.01	4.25333	8.73245	Up	0.800623	K13966|1|2e-08|59.7|rno:304689|serpin B11/12	-	-	-	gi|226342880|ref|NP_001139702.1|/3.39775e-47/serine protease inhibitor 8 precursor [Bombyx mori]
	Locus_10840_Transcript_1/1_Confidence_1.000	531	0.0666667	13.3067	7.64097	Up	0.886602	K06568|1|2e-09|62.4|cel:C09F9.2|mucin 1, transmembrane;K06252|3|2e-07|55.5|oaa:100076692|tenascin;K03900|5|2e-06|52.0|dre:570643|von Willebrand factor	-	GO:0005488//binding	-	gi|403180719|gb|AEW46890.2|/4.5437e-26/serine protease inhibitor 004, partial [Chilo suppressalis]
	Locus_12196_Transcript_1/1_Confidence_1.000	387	0.0933333	12.6067	7.07758	Up	0.87184	-	-	-	-	gi|226342880|ref|NP_001139702.1|/1.7337e-21/serine protease inhibitor 8 precursor [Bombyx mori]
	Locus_799_Transcript_1/1_Confidence_1.000	1688	1.97333	146.437	6.2135	Up	0.911346	K13963|1|9e-29|129|dre:569051|serpin B	-	-	-	gi|226342878|ref|NP_001139701.1|/1.31e-104/serine protease inhibitor 7 precursor [Bombyx mori]
	Locus_12139_Transcript_1/1_Confidence_1.000	868	0.11	8.06333	6.1958	Up	0.820002	K13963|1|6e-09|62.0|dan:Dana_GF15866|serpin B	-	-	-	gi|226342880|ref|NP_001139702.1|/1.63221e-55/serine protease inhibitor 8 precursor [Bombyx mori]
	Locus_662_Transcript_6/6_Confidence_0.409	621	0.213333	9.90333	5.53673	Up	0.807558	K13963|1|9e-25|113|tca:661409|serpin B	-	-	-	gi|314912147|gb|ADT63775.1|/5.45024e-55/serpin [Helicoverpa armigera]
	Locus_209_Transcript_2/2_Confidence_1.000	561	2.94667	106.273	5.17255	Up	0.867857	-	-	-	-	gi|314912147|gb|ADT63775.1|/1.2963e-56/serpin [Helicoverpa armigera]
	Locus_61564_Transcript_1/1_Confidence_1.000	165	3.09667	103.587	5.06398	Up	0.86448	-	-	-	-	gi|314912147|gb|ADT63775.1|/2.41418e-10/serpin [Helicoverpa armigera]
	Locus_662_Transcript_5/6_Confidence_0.318	369	6.86667	213.723	4.95999	Up	0.869852	K13963|1|5e-28|122|dgr:Dgri_GH19862|serpin B	-	GO:0004866//endopeptidase inhibitor activity	GO:0051346//negative regulation of hydrolase activity	gi|314912147|gb|ADT63775.1|/1.33669e-61/serpin [Helicoverpa armigera]
	Locus_11775_Transcript_1/1_Confidence_1.000	277	6.41	193.587	4.91651	Up	0.86792	-	GO:0005576//extracellular region	GO:0030414//peptidase inhibitor activity;GO:0005488//binding	-	gi|314912147|gb|ADT63775.1|/7.46691e-18/serpin [Helicoverpa armigera]
	Locus_662_Transcript_3/6_Confidence_0.318	369	8.99667	177.75	4.30432	Up	0.85766	K13963|1|8e-31|132|tca:661409|serpin B	-	-	-	gi|314912147|gb|ADT63775.1|/1.48241e-60/serpin [Helicoverpa armigera]
	Locus_19130_Transcript_1/1_Confidence_1.000	110	5.98	113.907	4.25156	Up	0.852811	-	-	-	-	gi|314912147|gb|ADT63775.1|/6.38402e-11/serpin [Helicoverpa armigera]
	Locus_37172_Transcript_1/1_Confidence_1.000	254	1.61	29.5767	4.19933	Up	0.82611	-	-	-	-	gi|226342920|ref|NP_001139722.1|/2.48527e-15/serine protease inhibitor 31 [Bombyx mori]
	Locus_156_Transcript_10/10_Confidence_0.132	1665	1.33667	24.31	4.18484	Up	0.820286	-	-	-	-	gi|314912147|gb|ADT63775.1|/2.2386e-32/serpin [Helicoverpa armigera]
	Locus_7133_Transcript_1/1_Confidence_1.000	242	13.6333	153.48	3.49284	Up	0.848866	-	-	-	-	gi|364023635|gb|AEW46892.1|/2.05291e-06/serine protease inhibitor 003 [Chilo suppressalis]
	Locus_5693_Transcript_3/3_Confidence_0.667	2221	7.94333	67.5367	3.08785	Up	0.833368	K13963|1|7e-38|159|aag:AaeL_AAEL014138|serpin B;K13965|2|6e-37|156|mcc:702046|serpin B8;K03982|5|5e-35|150|ssc:396945|plasminogen activator inhibitor-1	-	-	-	gi|401758220|gb|AFQ01145.1|/1.17923e-143/serine protease inhibitor 010 [Chilo suppressalis]
	Locus_342_Transcript_2/12_Confidence_0.018	188	28.25	224.213	2.98855	Up	0.846584	K13963|1|2e-11|67.8|api:100163427|serpin B;K03913|3|2e-07|54.7|ecb:100065370|protein C inhibitor	-	GO:0016787//hydrolase activity;GO:0004866//endopeptidase inhibitor activity	-	gi|364023635|gb|AEW46892.1|/1.29158e-24/serine protease inhibitor 003 [Chilo suppressalis]
	Locus_498_Transcript_2/2_Confidence_1.000	177	35.2833	276.68	2.97116	Up	0.848383	-	GO:0043231//intracellular membrane-bounded organelle	GO:0046914//transition metal ion binding;GO:0004866//endopeptidase inhibitor activity	GO:0008592//regulation of Toll signaling pathway	gi|364023635|gb|AEW46892.1|/1.65092e-19/serine protease inhibitor 003 [Chilo suppressalis]
	Locus_342_Transcript_10/12_Confidence_0.214	838	20.2833	156.67	2.94936	Up	0.842832	K13963|1|2e-10|66.6|api:100163427|serpin B	-	GO:0016787//hydrolase activity;GO:0004866//endopeptidase inhibitor activity	GO:0008592//regulation of Toll signaling pathway	gi|364023635|gb|AEW46892.1|/1.44435e-21/serine protease inhibitor 003 [Chilo suppressalis]
	Locus_342_Transcript_1/12_Confidence_0.018	188	10.09	76.8867	2.92981	Up	0.833214	K13963|1|2e-11|67.8|api:100163427|serpin B;K03913|3|2e-07|54.7|ecb:100065370|protein C inhibitor	-	GO:0016787//hydrolase activity;GO:0004866//endopeptidase inhibitor activity	-	gi|364023635|gb|AEW46892.1|/1.29158e-24/serine protease inhibitor 003 [Chilo suppressalis]
	Locus_255_Transcript_1/3_Confidence_0.381	214	7.47333	56.3033	2.9134	Up	0.827544	K13963|1|5e-09|59.7|api:100163427|serpin B	-	GO:0004866//endopeptidase inhibitor activity	-	gi|56418464|gb|AAV91026.1|/1.31491e-24/serpin-6 [Manduca sexta]
	Locus_29306_Transcript_1/1_Confidence_1.000	142	35.4267	264.97	2.90292	Up	0.847194	-	-	-	-	gi|364023635|gb|AEW46892.1|/3.65086e-11/serine protease inhibitor 003 [Chilo suppressalis]
	Locus_1199_Transcript_2/3_Confidence_0.692	234	8.97333	55.6133	2.63171	Up	0.822639	K13963|1|1e-08|58.5|api:100163427|serpin B	-	GO:0004866//endopeptidase inhibitor activity	-	gi|364023635|gb|AEW46892.1|/7.3274e-20/serine protease inhibitor 003 [Chilo suppressalis]
	Locus_255_Transcript_2/3_Confidence_0.524	465	16.2867	98.93	2.60272	Up	0.831706	K13963|1|2e-24|82.8|api:100163427|serpin B;K03911|3|6e-16|55.8|oaa:100084849|antithrombin III	-	GO:0004866//endopeptidase inhibitor activity	-	gi|364023635|gb|AEW46892.1|/5.42051e-55/serine protease inhibitor 003 [Chilo suppressalis]
	Locus_342_Transcript_11/12_Confidence_0.196	203	20.81	124.187	2.57716	Up	0.834066	-	-	GO:0004866//endopeptidase inhibitor activity	-	gi|160333383|ref|NP_001103823.1|/1.96658e-25/serine protease inhibitor 6 precursor [Bombyx mori]
	Locus_498_Transcript_1/2_Confidence_1.000	187	21.6	121.517	2.49205	Up	0.831082	-	-	GO:0004866//endopeptidase inhibitor activity	GO:0008592//regulation of Toll signaling pathway	gi|364023635|gb|AEW46892.1|/6.22483e-19/serine protease inhibitor 003 [Chilo suppressalis]
	Locus_1199_Transcript_3/3_Confidence_0.615	198	18.2	94.2967	2.37327	Up	0.824582	K13963|1|2e-13|74.7|api:100163427|serpin B	-	GO:0004866//endopeptidase inhibitor activity	-	gi|364023635|gb|AEW46892.1|/6.56609e-29/serine protease inhibitor 003 [Chilo suppressalis]
	Locus_255_Transcript_3/3_Confidence_0.524	358	6.80667	34.7833	2.35338	Up	0.804476	K13963|1|1e-21|73.2|api:100163427|serpin B;K03911|3|3e-16|56.2|oaa:100084849|antithrombin III	-	GO:0004866//endopeptidase inhibitor activity	-	gi|364023635|gb|AEW46892.1|/4.62674e-46/serine protease inhibitor 003 [Chilo suppressalis]
	Locus_177_Transcript_2/3_Confidence_0.600	5274	17.7133	0.343333	-5.68908	Down	0.845413	K06825|1|5e-37|158|mdo:100025769|fibrillin 1	-	-	-	gi|357601811|gb|EHJ63159.1|/5.52097e-92/serine protease inhibitor 28 [Danaus plexippus]
	Locus_3534_Transcript_3/3_Confidence_0.667	4945	7.33	0.08	-6.51767	Down	0.820244	K13963|1|3e-49|198|dgr:Dgri_GH19862|serpin B	-	-	-	gi|357601811|gb|EHJ63159.1|/0/serine protease inhibitor 28 [Danaus plexippus]
	Locus_12447_Transcript_1/1_Confidence_1.000	2404	17.2267	0.106667	-7.33539	Down	0.89285	K06252|1|4e-27|124|pon:100443502|tenascin	-	-	-	gi|357601811|gb|EHJ63159.1|/1.03125e-116/serine protease inhibitor 28 [Danaus plexippus]
	Locus_3534_Transcript_1/3_Confidence_0.500	2044	15.36	0.0633333	-7.922	Down	0.897966	K13963|1|1e-49|198|dgr:Dgri_GH19862|serpin B	-	-	-	gi|357601811|gb|EHJ63159.1|/1.10543e-124/serine protease inhibitor 28 [Danaus plexippus]
	Locus_3534_Transcript_2/3_Confidence_0.667	4984	8.63667	0.01	-9.75433	Down	0.88346	K13963|1|1e-45|186|dgr:Dgri_GH19862|serpin B	-	-	-	gi|357601811|gb|EHJ63159.1|/0/serine protease inhibitor 28 [Danaus plexippus]
	Locus_84_Transcript_1/3_Confidence_0.778	1139	49.37	0.0366667	-10.3949	Down	0.955929	K06254|1|5e-23|109|tca:100141763|agrin	-	-	-	gi|357614659|gb|EHJ69197.1|/1.84876e-66/putative serine protease inhibitor dipetalogastin precursor [Danaus plexippus]
	Locus_84_Transcript_3/3_Confidence_0.778	1139	305.13	0.183333	-10.7007	Down	0.981048	K06254|1|1e-23|111|tca:100141763|agrin	-	-	-	gi|357614659|gb|EHJ69197.1|/5.37908e-66/putative serine protease inhibitor dipetalogastin precursor [Danaus plexippus]
	Locus_19778_Transcript_1/1_Confidence_1.000	410	134.463	0.01	-13.7149	Down	0.979751	K06254|1|5e-11|66.2|bfo:BRAFLDRAFT_118439|agrin	-	-	-	gi|357614659|gb|EHJ69197.1|/9.60456e-28/putative serine protease inhibitor dipetalogastin precursor [Danaus plexippus]
Mucin	Locus_14878_Transcript_1/2_Confidence_1.000	1334	0.01	23.0033	11.1676	Up	0.939803	K01183|1|5e-09|49.3|cqu:CpipJ_CPIJ010945|chitinase [EC:3.2.1.14]	-	-	-	gi|302595185|gb|ADL59581.1|/8.7899e-58/mucin protein [Helicoverpa armigera]
	Locus_41729_Transcript_1/2_Confidence_1.000	568	0.01	12.1233	10.2436	Up	0.90825	K01183|1|5e-08|57.8|dgr:Dgri_GH10759|chitinase [EC:3.2.1.14]	-	-	-	gi|302595185|gb|ADL59581.1|/8.02905e-33/mucin protein [Helicoverpa armigera]
	Locus_20188_Transcript_3/4_Confidence_0.667	712	0.01	9.75333	9.92975	Up	0.892952	-	-	-	-	gi|159792900|gb|ABW98670.1|/5.71656e-52/insect intestinal mucin IIM86 [Helicoverpa armigera]
	Locus_20188_Transcript_4/4_Confidence_0.750	712	0.01	7.81667	9.61041	Up	0.874845	-	-	-	-	gi|159792900|gb|ABW98670.1|/3.70537e-51/insect intestinal mucin IIM86 [Helicoverpa armigera]
	Locus_39235_Transcript_1/1_Confidence_1.000	278	0.01	7.50667	9.55203	Up	0.870977	-	-	-	-	gi|224495116|gb|ACN52067.1|/1.09098e-15/insect intestinal mucin 3 [Mamestra configurata]
	Locus_2916_Transcript_1/1_Confidence_1.000	3162	0.0266667	17.2667	9.33874	Up	0.91886	-	-	-	-	gi|224495116|gb|ACN52067.1|/7.40265e-41/insect intestinal mucin 3 [Mamestra configurata]
	Locus_33235_Transcript_1/1_Confidence_1.000	339	0.01	4.71333	8.8806	Up	0.815952	-	-	-	-	gi|357624063|gb|EHJ74967.1|/2.16051e-11/insect intestinal mucin 3 [Danaus plexippus]
	Locus_44159_Transcript_1/1_Confidence_1.000	585	0.11	19.4433	7.46563	Up	0.899789	K01873|1|7e-07|53.9|tca:662504|valyl-tRNA synthetase [EC:6.1.1.9]	-	-	-	gi|302595185|gb|ADL59581.1|/9.9041e-29/mucin protein [Helicoverpa armigera]
	Locus_14268_Transcript_1/1_Confidence_1.000	611	0.21	31.3433	7.22163	Up	0.909477	K01183|1|6e-08|57.8|dgr:Dgri_GH10759|chitinase [EC:3.2.1.14]	-	-	-	gi|302595185|gb|ADL59581.1|/2.14466e-32/mucin protein [Helicoverpa armigera]
	Locus_14878_Transcript_2/2_Confidence_1.000	1330	0.243333	35.4	7.18467	Up	0.911865	K01183|1|1e-13|78.6|cqu:CpipJ_CPIJ010945|chitinase [EC:3.2.1.14]	-	-	-	gi|159792900|gb|ABW98670.1|/2.0479e-95/insect intestinal mucin IIM86 [Helicoverpa armigera]
	Locus_44538_Transcript_1/1_Confidence_1.000	281	0.123333	10.6767	6.43575	Up	0.845914	-	-	-	-	gi|302595185|gb|ADL59581.1|/4.00413e-10/mucin protein [Helicoverpa armigera]
	Locus_49154_Transcript_1/1_Confidence_1.000	214	0.166667	9.74333	5.86938	Up	0.822369	K01183|1|1e-08|58.5|api:100169480|chitinase [EC:3.2.1.14]	-	-	-	gi|171740921|gb|ACB54955.1|/7.65264e-41/insect intestinal mucin 4 [Helicoverpa armigera]
	Locus_7738_Transcript_1/3_Confidence_0.857	2108	0.31	17.0933	5.78502	Up	0.849403	K01873|1|1e-14|82.4|tca:662504|valyl-tRNA synthetase [EC:6.1.1.9];K01183|3|2e-13|78.6|der:Dere_GG21384|chitinase [EC:3.2.1.14]	-	-	-	gi|161138535|gb|ABX58211.1|/0/intestinal mucin IIM-15 [Helicoverpa armigera]
	Locus_28876_Transcript_1/1_Confidence_1.000	266	0.14	7.64333	5.7707	Up	0.800283	-	-	-	-	gi|171740921|gb|ACB54955.1|/8.1821e-11/insect intestinal mucin 4 [Helicoverpa armigera]
	Locus_7738_Transcript_2/3_Confidence_0.857	2102	0.513333	17.0167	5.05091	Up	0.820889	K01873|1|8e-15|83.2|tca:662504|valyl-tRNA synthetase [EC:6.1.1.9];K01183|3|2e-13|78.6|der:Dere_GG21384|chitinase [EC:3.2.1.14]	-	-	-	gi|161138535|gb|ABX58211.1|/0/intestinal mucin IIM-15 [Helicoverpa armigera]
	Locus_3687_Transcript_3/3_Confidence_0.600	886	2.65667	81.02	4.93059	Up	0.857485	K01183|1|3e-07|56.2|ame:551600|chitinase [EC:3.2.1.14]	-	-	-	gi|171740877|gb|ACB54933.1|/1.45353e-123/insect intestinal mucin 2 [Helicoverpa armigera]
	Locus_29173_Transcript_1/1_Confidence_1.000	641	0.576667	15.2767	4.72745	Up	0.809294	K01183|1|1e-07|56.6|api:100169480|chitinase [EC:3.2.1.14]	-	-	-	gi|171740921|gb|ACB54955.1|/1.8193e-48/insect intestinal mucin 4 [Helicoverpa armigera]
Others	Locus_297_Transcript_5/6_Confidence_0.357	2957	0.01	7.45	9.5411	Up	0.87016	K00505|1|0.0|684|dme:Dmel_CG42640|tyrosinase [EC:1.14.18.1]	-	GO:0043168;GO:0022892;GO:0016716//oxidoreductase activity, acting on paired donors, with incorporation or reduction of molecular oxygen, another compound as one donor, and incorporation of one atom of oxygen;GO:0046914//transition metal ion binding	GO:0009893//positive regulation of metabolic process;GO:0015669//gas transport;GO:0006570//tyrosine metabolic process;GO:0006582//melanin metabolic process;GO:0006950//response to stress	gi|159141810|gb|ABH10016.2|/0/prophenoloxidase-1 [Heliothis virescens]
	Locus_1869_Transcript_3/6_Confidence_0.643	1047	0.94	91.09	6.59849	Up	0.915027	K06757|1|1e-40|167|xtr:100485986|neurofascin;K06756|4|8e-40|164|xla:443913|neuronal cell adhesion molecule	-	-	-	gi|266634534|dbj|BAI49425.1|/1.26631e-127/neuroglian [Mythimna separata]
	Locus_1181_Transcript_2/5_Confidence_0.500	936	0.476667	45.4267	6.57441	Up	0.901605	K06550|1|1e-27|124|ecb:100059024|L1 cell adhesion molecule	-	-	-	gi|266634534|dbj|BAI49425.1|/2.58183e-158/neuroglian [Mythimna separata]
	Locus_1181_Transcript_1/5_Confidence_0.625	1471	0.636667	50.26	6.30273	Up	0.897724	K06550|1|9e-54|211|mdo:100028028|L1 cell adhesion molecule;K06756|3|5e-52|206|tgu:100227089|neuronal cell adhesion molecule	GO:0005918//septate junction;GO:0042995//cell projection	GO:0046872//metal ion binding	GO:0007043//cell-cell junction assembly;GO:0048812//neuron projection morphogenesis;GO:0007444//imaginal disc development;GO:0035150//regulation of tube size;GO:0007169//transmembrane receptor protein tyrosine kinase signaling pathway;GO:0007272;GO:0048667//cell morphogenesis involved in neuron differentiation;GO:0007420//brain development;GO:0021675//nerve development;GO:0048588//developmental c…	gi|266634534|dbj|BAI49425.1|/0/neuroglian [Mythimna separata]
	Locus_23761_Transcript_1/1_Confidence_1.000	219	0.163333	12.13	6.21462	Up	0.847523	-	-	-	GO:0001562//response to protozoan	gi|4090966|gb|AAD09280.1|/4.07521e-18/immune-related Hdd11 [Hyphantria cunea]
	Locus_25537_Transcript_3/3_Confidence_0.905	111	0.313333	15.82	5.65791	Up	0.839073	-	-	GO:0004553//hydrolase activity, hydrolyzing O-glycosyl compounds;GO:0043167//ion binding	GO:0006026	gi|259493819|gb|ACW82749.1|/3.06169e-13/hemocyte aggregation inhibitor protein precursor [Manduca sexta]
	Locus_1181_Transcript_4/5_Confidence_0.625	1284	8.05333	309.183	5.26273	Up	0.880879	K06550|1|8e-54|211|mdo:100028028|L1 cell adhesion molecule;K06756|3|3e-52|206|tgu:100227089|neuronal cell adhesion molecule	GO:0005918//septate junction;GO:0042995//cell projection	GO:0046872//metal ion binding	GO:0007043//cell-cell junction assembly;GO:0048812//neuron projection morphogenesis;GO:0007444//imaginal disc development;GO:0035150//regulation of tube size;GO:0007169//transmembrane receptor protein tyrosine kinase signaling pathway;GO:0007272;GO:0048667//cell morphogenesis involved in neuron differentiation;GO:0007420//brain development;GO:0021675//nerve development;GO:0048588//developmental c…	gi|266634534|dbj|BAI49425.1|/0/neuroglian [Mythimna separata]
	Locus_29983_Transcript_1/1_Confidence_1.000	785	1.23667	44.2833	5.16224	Up	0.851619	K09640|1|9e-21|100|api:100166365|transmembrane protease, serine 9 [EC:3.4.21.-];K01324|3|2e-13|76.3|acs:100557428|plasma kallikrein [EC:3.4.21.34];K01312|4|3e-13|75.9|dpo:Dpse_GA19543|trypsin [EC:3.4.21.4];K08664|5|2e-12|73.2|ssc:100522730|protease, serine, 8 (prostasin) [EC:3.4.21.-]	-	-	-	gi|56418417|gb|AAV91016.1|/1.11609e-41/hemolymph proteinase 18 [Manduca sexta]
	Locus_1869_Transcript_2/6_Confidence_0.643	1043	1.36667	48.16	5.1391	Up	0.853393	K06757|1|3e-40|166|xtr:100485986|neurofascin;K06756|4|4e-40|166|xla:443913|neuronal cell adhesion molecule	-	-	-	gi|266634534|dbj|BAI49425.1|/6.2554e-127/neuroglian [Mythimna separata]
	Locus_1181_Transcript_5/5_Confidence_0.625	1284	1.40333	43.0167	4.93797	Up	0.845686	K06550|1|8e-54|211|mdo:100028028|L1 cell adhesion molecule;K06756|3|4e-52|206|tgu:100227089|neuronal cell adhesion molecule	GO:0005918//septate junction;GO:0042995//cell projection	GO:0046872//metal ion binding	GO:0007043//cell-cell junction assembly;GO:0048812//neuron projection morphogenesis;GO:0007444//imaginal disc development;GO:0035150//regulation of tube size;GO:0007169//transmembrane receptor protein tyrosine kinase signaling pathway;GO:0007272;GO:0048667//cell morphogenesis involved in neuron differentiation;GO:0007420//brain development;GO:0021675//nerve development;GO:0048588//developmental c…	gi|266634534|dbj|BAI49425.1|/0/neuroglian [Mythimna separata]
	Locus_1869_Transcript_4/6_Confidence_0.571	1047	5.48333	135.193	4.62383	Up	0.858909	K06757|1|2e-39|163|xtr:100485986|neurofascin;K06756|4|3e-38|159|xla:443913|neuronal cell adhesion molecule	-	-	-	gi|266634534|dbj|BAI49425.1|/9.39114e-123/neuroglian [Mythimna separata]
	Locus_1869_Transcript_1/6_Confidence_0.214	478	0.95	23.2567	4.61357	Up	0.823817	K06550|1|3e-11|67.8|bta:516017|L1 cell adhesion molecule;K06757|5|7e-11|66.6|xtr:100485986|neurofascin	-	-	-	gi|266634534|dbj|BAI49425.1|/1.44826e-45/neuroglian [Mythimna separata]
	Locus_774_Transcript_2/3_Confidence_0.600	447	5.75	101.217	4.13774	Up	0.849866	-	-	GO:0016787//hydrolase activity	-	gi|56418417|gb|AAV91016.1|/4.76151e-11/hemolymph proteinase 18 [Manduca sexta]
	Locus_774_Transcript_1/3_Confidence_0.600	447	5.75	101.217	4.13774	Up	0.849866	-	-	GO:0016787//hydrolase activity	-	gi|56418417|gb|AAV91016.1|/4.76151e-11/hemolymph proteinase 18 [Manduca sexta]
	Locus_33689_Transcript_1/1_Confidence_1.000	219	4.64333	50.4367	3.44124	Up	0.831408	-	-	-	GO:0001562//response to protozoan	gi|4090966|gb|AAD09280.1|/4.07521e-18/immune-related Hdd11 [Hyphantria cunea]
	Locus_6607_Transcript_1/1_Confidence_1.000	1703	3.08	29.7833	3.2735	Up	0.817292	K09255|1|4e-52|206|ame:406086|Rel/ankyrin family, other	-	-	-	gi|346987765|gb|AEO51736.1|/4.32356e-55/dorsal [Helicoverpa armigera]
	Locus_53680_Transcript_1/1_Confidence_1.000	520	8.31333	79.3233	3.25425	Up	0.837793	K05360|1|3e-28|124|acs:100562080|protein-disulfide reductase (glutathione) [EC:1.8.4.2]	GO:0005740//mitochondrial envelope;GO:0016020//membrane;GO:0005783//endoplasmic reticulum	GO:0005488//binding;GO:0016491//oxidoreductase activity	GO:0000737//DNA catabolic process, endonucleolytic	gi|357627136|gb|EHJ76926.1|/1.57027e-44/Thioredoxin domain containing 12 [Danaus plexippus]
	Locus_4235_Transcript_1/1_Confidence_1.000	948	3.31333	31.41	3.24487	Up	0.818547	K01312|1|1e-41|170|nvi:100114919|trypsin [EC:3.4.21.4];K09640|5|7e-38|158|tca:662788|transmembrane protease, serine 9 [EC:3.4.21.-]	-	GO:0016787//hydrolase activity	-	gi|2738867|gb|AAB94559.1|/9.66075e-76/hemocyte protease-3 [Manduca sexta]
	Locus_16632_Transcript_1/1_Confidence_1.000	276	2.89667	22.0267	2.92679	Up	0.803466	-	-	-	-	gi|4090968|gb|AAD09281.1|/4.42125e-33/immune-related Hdd13 [Hyphantria cunea]
	Locus_60212_Transcript_1/1_Confidence_1.000	250	4.1	29.9233	2.86758	Up	0.81232	K05360|1|4e-11|66.6|bfo:BRAFLDRAFT_127172|protein-disulfide reductase (glutathione) [EC:1.8.4.2]	GO:0005740//mitochondrial envelope	GO:0005488//binding	GO:0000737//DNA catabolic process, endonucleolytic	gi|357627136|gb|EHJ76926.1|/1.27399e-27/Thioredoxin domain containing 12 [Danaus plexippus]
	Locus_6453_Transcript_1/1_Confidence_1.000	471	4.09333	28.4567	2.79742	Up	0.809743	-	-	-	-	gi|4090968|gb|AAD09281.1|/8.96824e-34/immune-related Hdd13 [Hyphantria cunea]
	Locus_208_Transcript_6/10_Confidence_0.556	1497	5.36	36.95	2.78527	Up	0.81624	K00505|1|4e-115|415|der:Dere_GG22822|tyrosinase [EC:1.14.18.1]	-	GO:0043169//cation binding;GO:0016716//oxidoreductase activity, acting on paired donors, with incorporation or reduction of molecular oxygen, another compound as one donor, and incorporation of one atom of oxygen;GO:0022892	GO:0006582//melanin metabolic process;GO:0006950//response to stress;GO:0015669//gas transport;GO:0006570//tyrosine metabolic process	gi|71897460|gb|AAZ52554.1|/0/prophenoloxidase subunit 2 [Helicoverpa armigera]
	Locus_1081_Transcript_5/5_Confidence_0.714	1291	5.88	37.85	2.68641	Up	0.815125	K01362|1|2e-55|216|dme:Dmel_CG4920|[EC:3.4.21.-];K09640|3|2e-32|140|phu:Phum_PHUM472640|transmembrane protease, serine 9 [EC:3.4.21.-];K01312|5|8e-32|138|dpo:Dpse_GA15202|trypsin [EC:3.4.21.4]	-	GO:0070011//peptidase activity, acting on L-amino acid peptides	GO:0006582//melanin metabolic process	gi|156968401|gb|ABU98654.1|/0/prophenoloxidase activating enzyme [Helicoverpa armigera]
	Locus_208_Transcript_7/10_Confidence_0.694	2022	9.08	57.8233	2.67089	Up	0.824028	K00505|1|5e-173|608|der:Dere_GG22822|tyrosinase [EC:1.14.18.1]	-	GO:0043169//cation binding;GO:0016716//oxidoreductase activity, acting on paired donors, with incorporation or reduction of molecular oxygen, another compound as one donor, and incorporation of one atom of oxygen;GO:0022892	GO:0006582//melanin metabolic process;GO:0006950//response to stress;GO:0015669//gas transport;GO:0006570//tyrosine metabolic process	gi|71897460|gb|AAZ52554.1|/0/prophenoloxidase subunit 2 [Helicoverpa armigera]
	Locus_2093_Transcript_1/2_Confidence_1.000	168	17.88	102.52	2.51949	Up	0.829813	-	GO:0044421//extracellular region part	GO:0005102//receptor binding	GO:0048522//positive regulation of cellular process;GO:0016477//cell migration;GO:0001963//synaptic transmission, dopaminergic	gi|238915964|gb|ACR78449.1|/2.64938e-17/growth-blocking peptide [Heliothis virescens]
	Locus_208_Transcript_8/10_Confidence_0.694	2022	15.2867	83.64	2.45192	Up	0.824816	K00505|1|5e-173|608|der:Dere_GG22822|tyrosinase [EC:1.14.18.1]	-	GO:0043169//cation binding;GO:0016716//oxidoreductase activity, acting on paired donors, with incorporation or reduction of molecular oxygen, another compound as one donor, and incorporation of one atom of oxygen;GO:0022892	GO:0006582//melanin metabolic process;GO:0006950//response to stress;GO:0015669//gas transport;GO:0006570//tyrosine metabolic process	gi|71897460|gb|AAZ52554.1|/0/prophenoloxidase subunit 2 [Helicoverpa armigera]
	Locus_297_Transcript_4/6_Confidence_0.357	5859	13.7733	70.3967	2.35363	Up	0.819385	K00505|1|0.0|684|dme:Dmel_CG42640|tyrosinase [EC:1.14.18.1]	-	GO:0043168;GO:0022892;GO:0016716//oxidoreductase activity, acting on paired donors, with incorporation or reduction of molecular oxygen, another compound as one donor, and incorporation of one atom of oxygen;GO:0046914//transition metal ion binding	GO:0009893//positive regulation of metabolic process;GO:0015669//gas transport;GO:0006570//tyrosine metabolic process;GO:0006582//melanin metabolic process;GO:0006950//response to stress	gi|159141810|gb|ABH10016.2|/0/prophenoloxidase-1 [Heliothis virescens]
	Locus_37550_Transcript_1/1_Confidence_1.000	103	213.853	727.273	1.76588	Up	0.811293	-	-	-	-	gi|238915964|gb|ACR78449.1|/4.13766e-07/growth-blocking peptide [Heliothis virescens]
	Locus_2093_Transcript_2/2_Confidence_1.000	160	145.283	454.917	1.64673	Up	0.800027	-	GO:0044421//extracellular region part	GO:0005102//receptor binding	GO:0048522//positive regulation of cellular process;GO:0016477//cell migration;GO:0001963//synaptic transmission, dopaminergic	gi|238915964|gb|ACR78449.1|/3.85522e-16/growth-blocking peptide [Heliothis virescens]
	Locus_2979_Transcript_1/1_Confidence_1.000	163	300.95	919.763	1.61174	Up	0.80137	-	-	GO:0004553//hydrolase activity, hydrolyzing O-glycosyl compounds;GO:0043167//ion binding	GO:0006026	gi|259493819|gb|ACW82749.1|/1.368e-21/hemocyte aggregation inhibitor protein precursor [Manduca sexta]
	Locus_1904_Transcript_3/3_Confidence_0.867	1274	384.817	7.65	-5.65257	Down	0.898457	K06497|1|2e-37|157|ame:552721|CD63 antigen	GO:0016020//membrane	-	-	gi|9624379|gb|AAF90147.1|AF274021_1/4.84116e-66/tetraspanin D107 [Manduca sexta]
	Locus_3203_Transcript_3/8_Confidence_0.667	1307	14.7267	0.01	-10.5242	Down	0.919691	K01312|1|1e-32|141|dpo:Dpse_GA19543|trypsin [EC:3.4.21.4];K09640|2|1e-31|137|api:100166365|transmembrane protease, serine 9 [EC:3.4.21.-];K01324|4|5e-29|129|bta:533547|plasma kallikrein [EC:3.4.21.34]	-	GO:0003824//catalytic activity	-	gi|56418393|gb|AAV91004.1|/5.08166e-119/hemolymph proteinase 6 [Manduca sexta]
